# Supplementary material for: Transcriptomic Analysis of Gene Networks Regulated by U11 Small Nuclear RNA in Bladder Cancer
Source: Front Genet. 2021 Jul 2;12:695597. doi: 10.3389/fgene.2021.695597 (PMC8283811; doi:10.3389/fgene.2021.695597)
Supplement: Supplementary file 1 [file Table_1.xlsx]

## Sheet: A3SS.MATS.JC
ID	GeneID	geneSymbol	chr	strand	longExonStart_0base	longExonEnd	shortES	shortEE	flankingES	flankingEE	ID	IJC_SAMPLE_1	SJC_SAMPLE_1	IJC_SAMPLE_2	SJC_SAMPLE_2	IncFormLen	SkipFormLen	PValue	FDR	IncLevel1	IncLevel2	IncLevelDifference
0	ENSG00000179195	ZNF664	chr12	+	123988042	123988138	123988045	123988138	123973885	123974020	0	172178	53,95	150145	54,53	152	150	0.518529	1	0.762,0.649	0.733,0.73	-0.026
1	ENSG00000075711	DLG1	chr3	-	197076585	197076685	197076585	197076682	197081050	197081117	1	557596	277259	610611	345286	152	150	0.402685	1	0.665,0.694	0.636,0.678	0.022
2	ENSG00000075711	DLG1	chr3	-	197076585	197076685	197076585	197076682	197085579	197085756	2	4,1	0,0	1,5	3,0	152	150	0.0488059	0.349406	1.0,1.0	0.248,1.0	0.376
3	ENSG00000185728	YTHDF3	chr8	+	63175330	63175416	63175336	63175416	63169386	63169411	3	202289	2,2	209253	0,0	155	150	1	1	0.99,0.993	1.0,1.0	-0.008
4	ENSG00000167543	TP53I13	chr17	+	29571831	29572057	29571856	29572057	29569317	29569359	4	0,3	14,5	1,1	6,12	174	150	0.320996	1	0.0,0.341	0.126,0.067	0.074
5	ENSG00000167543	TP53I13	chr17	+	29571831	29572057	29571856	29572057	29571590	29571719	5	9,5	240240	18,18	263296	174	150	0.00900709	0.129869	0.031,0.018	0.056,0.05	-0.029
7	ENSG00000104835	SARS2	chr19	-	38921526	38921667	38921526	38921596	38922001	38922078	7	32,30	0,0	33,32	1,2	220	150	0.29678	0.981685	1.0,1.0	0.957,0.916	0.064
8	ENSG00000104835	SARS2	chr19	-	38921526	38921667	38921526	38921596	38922237	38922267	8	96,81	0,4	79,84	0,0	220	150	0.733206	1	1.0,0.932	1.0,1.0	-0.034
9	ENSG00000196576	PLXNB2	chr22	-	50284131	50284244	50284131	50284213	50284572	50284665	9	16,5	491512	6,9	647547	180	150	0.160093	0.687103	0.026,0.008	0.008,0.014	0.006
13	ENSG00000131018	SYNE1	chr6	-	152283977	152284184	152283977	152284172	152293587	152293749	13	6,2	18,36	33,14	78,80	161	150	0.0934878	0.510765	0.237,0.049	0.283,0.14	-0.069
15	ENSG00000131018	SYNE1	chr6	-	152367217	152369614	152367217	152367382	152373036	152373219	15	61,52	0,0	143108	0,2	300	150	1	1	1.0,1.0	1.0,0.964	0.018
18	ENSG00000170364	SETMAR	chr3	+	4313646	4313761	4313666	4313761	4312897	4313229	18	7,12	1,1	3,5	0,0	169	150	0.312093	1	0.861,0.914	1.0,1.0	-0.113
20	ENSG00000006125	AP2B1	chr17	+	35600936	35601071	35600985	35601071	35598229	35598335	20	0,2	2,5	11,4	2,12	198	150	0.0171133	0.185077	0.0,0.233	0.806,0.202	-0.388
22	ENSG00000006125	AP2B1	chr17	+	35650529	35650789	35650602	35650789	35641876	35641975	22	10441151	0,0	1150952	15,0	222	150	0.713625	1	1.0,1.0	0.981,1.0	0.01
27	ENSG00000186866	POFUT2	chr21	-	45263927	45267713	45263927	45265635	45269838	45270019	27	98118	2,0	149154	0,0	300	150	1	1	0.961,1.0	1.0,1.0	-0.02
30	ENSG00000129219	PLD2	chr17	+	4807983	4808416	4808273	4808416	4807771	4807881	30	122116	0,0	120103	0,9	300	150	0.000792884	0.0247906	1.0,1.0	1.0,0.851	0.075
31	ENSG00000129219	PLD2	chr17	+	4814366	4814501	4814417	4814501	4809876	4810029	31	0,2	2,2	0,0	0,2	200	150	1	1	0.0,0.429	NA,0.0	0.214
34	ENSG00000100307	CBX7	chr22	-	39134400	39134752	39134400	39134473	39138635	39138702	34	22,11	0,0	23,29	1,5	300	150	0.000303698	0.0133372	1.0,1.0	0.92,0.744	0.168
44	ENSG00000129566	TEP1	chr14	-	20369343	20369576	20369343	20369554	20369673	20369779	44	36,50	0,0	50,48	5,2	171	150	0.00383783	0.0721538	1.0,1.0	0.898,0.955	0.074
45	ENSG00000129566	TEP1	chr14	-	20371488	20371632	20371488	20371607	20372732	20372857	45	21,21	0,0	28,23	2,0	174	150	0.395054	1	1.0,1.0	0.923,1.0	0.038
48	ENSG00000167775	CD320	chr19	-	8303854	8304088	8303854	8303973	8305030	8305156	48	620574	3,3	551535	4,2	264	150	1	1	0.992,0.991	0.987,0.993	0.002
49	ENSG00000122565	CBX3	chr7	+	26208392	26208555	26208465	26208555	26206367	26206510	49	14432305	35,68	20492102	84,70	222	150	0.0577842	0.387903	0.965,0.958	0.943,0.953	0.014
50	ENSG00000126351	THRA	chr17	+	40093019	40093867	40093136	40093867	40089205	40089333	50	12,19	3,3	21,24	3,4	266	150	0.756802	1	0.693,0.781	0.798,0.772	-0.048
51	ENSG00000163931	TKT	chr3	-	53234982	53235174	53234982	53235064	53237796	53237921	51	950934	3,0	721690	0,0	259	150	1	1	0.995,1.0	1.0,1.0	-0.002
53	ENSG00000163931	TKT	chr3	-	53237796	53237921	53237796	53237820	53240250	53240348	53	15,19	1,0	10,15	0,0	250	150	1	1	0.9,1.0	1.0,1.0	-0.05
55	ENSG00000023330	ALAS1	chr3	+	52199209	52199440	52199220	52199440	52198671	52198848	55	13,35	3,2	24,14	0,3	160	150	0.455774	1	0.802,0.943	1.0,0.814	-0.034
56	ENSG00000103174	NAGPA	chr16	-	5027134	5027379	5027134	5027198	5027845	5027893	56	191225	4,1	226186	7,0	300	150	0.544909	1	0.96,0.991	0.942,1.0	0.005
57	ENSG00000103174	NAGPA	chr16	-	5028296	5028398	5028296	5028365	5028879	5029008	57	2,3	13,13	7,3	2,8	182	150	0.0263535	0.245204	0.113,0.16	0.743,0.236	-0.353
58	ENSG00000101310	SEC23B	chr20	+	18524432	18524669	18524486	18524669	18515649	18515736	58	545485	0,1	586601	0,0	203	150	1	1	1.0,0.997	1.0,1.0	-0.002
62	ENSG00000184634	MED12	chrX	+	71137557	71137635	71137560	71137635	71137186	71137383	62	15,20	0,1	15,22	2,0	152	150	1	1	1.0,0.952	0.881,1.0	0.035
63	ENSG00000184634	MED12	chrX	+	71137557	71137635	71137560	71137635	71137186	71137392	63	29,20	0,0	35,35	0,1	152	150	1	1	1.0,1.0	1.0,0.972	0.014
65	ENSG00000141480	ARRB2	chr17	+	4720549	4720640	4720585	4720640	4720392	4720472	65	4,4	138190	1,5	148113	185	150	0.796886	1	0.023,0.017	0.005,0.035	0
66	ENSG00000116918	TSNAX	chr1	+	231542459	231542611	231542480	231542611	231537212	231537327	66	0,0	300296	0,3	371405	170	150	1	1	0.0,0.0	0.0,0.006	-0.003
72	ENSG00000115875	SRSF7	chr2	-	38748897	38749346	38748897	38749173	38749528	38749705	72	56,45	0,0	41,62	2,0	300	150	0.614014	1	1.0,1.0	0.911,1.0	0.044
73	ENSG00000119705	SLIRP	chr14	+	77717495	77717598	77717501	77717598	77715771	77715879	73	18422237	41,45	21582197	38,42	155	150	0.469091	1	0.978,0.98	0.982,0.981	-0.003
82	ENSG00000105486	LIG1	chr19	-	48137521	48137759	48137521	48137688	48139970	48140143	82	2,0	281279	0,0	224230	220	150	1	1	0.005,0.0	0.0,0.0	0.003
83	ENSG00000105486	LIG1	chr19	-	48151231	48151339	48151231	48151336	48153871	48153967	83	236229	93,96	287242	93122	152	150	0.99656	1	0.715,0.702	0.753,0.662	0.001
84	ENSG00000105486	LIG1	chr19	-	48151231	48151339	48151231	48151336	48157013	48157140	84	4,0	0,0	5,0	0,2	152	150	1	1	1.0,NA	1.0,0.0	0.5
87	ENSG00000091039	OSBPL8	chr12	-	76450850	76450988	76450850	76450979	76487509	76487618	87	136179	50,93	277240	116102	158	150	0.738994	1	0.721,0.646	0.694,0.691	-0.009
90	ENSG00000204463	BAG6	chr6	-	31643889	31643977	31643889	31643974	31644081	31644194	90	256247	52,31	225220	28,26	152	150	0.140197	0.638097	0.829,0.887	0.888,0.893	-0.033
91	ENSG00000204463	BAG6	chr6	-	31647590	31647844	31647590	31647826	31648676	31648751	91	1,9	582531	4,0	542518	167	150	0.928394	1	0.002,0.015	0.007,0.0	0.005
92	ENSG00000232940	HCG25	chr6	+	33250608	33250711	33250615	33250711	33249789	33249889	92	4,2	2,2	2,2	0,0	156	150	0.000918845	0.028268	0.658,0.49	1.0,1.0	-0.426
93	ENSG00000232940	HCG25	chr6	+	33251512	33251706	33251577	33251706	33250615	33250711	93	0,0	2,0	2,0	0,0	214	150	1	1	0.0,NA	1.0,NA	-1
95	ENSG00000187742	SECISBP2	chr9	+	89325426	89325676	89325547	89325676	89319651	89319797	95	98117	30,24	78,71	34,37	270	150	0.00708091	0.112222	0.645,0.73	0.56,0.516	0.149
96	ENSG00000187742	SECISBP2	chr9	+	89334521	89334730	89334635	89334730	89332907	89332986	96	75,64	44,79	51,79	33,70	263	150	0.736629	1	0.493,0.316	0.468,0.392	-0.026
97	ENSG00000187742	SECISBP2	chr9	+	89334521	89334730	89334635	89334730	89334024	89334155	97	15,22	0,4	19,14	0,0	263	150	0.0240483	0.232521	1.0,0.758	1.0,1.0	-0.121
98	ENSG00000187742	SECISBP2	chr9	+	89357284	89357565	89357410	89357565	89350631	89350852	98	0,0	166177	1,0	143131	275	150	1	1	0.0,0.0	0.004,0.0	-0.002
99	ENSG00000166260	COX11	chr17	-	54961118	54962915	54961118	54961312	54963305	54963431	99	282261	19,25	254270	10,14	300	150	0.0315059	0.270932	0.881,0.839	0.927,0.906	-0.057
100	ENSG00000170190	SLC16A5	chr17	+	75089113	75089304	75089150	75089304	75087959	75088044	100	8,8	9,0	0,1	13,10	186	150	7.33708e-07	0.000131907	0.418,1.0	0.0,0.075	0.671
102	ENSG00000079841	RIMS1	chr6	+	72258124	72258281	72258127	72258281	72252760	72252832	102	3,17	11,2	25,30	25,24	152	150	0.722073	1	0.212,0.893	0.497,0.552	0.028
103	ENSG00000079841	RIMS1	chr6	+	72333599	72333835	72333626	72333835	72313505	72313672	103	204157	21,16	285268	21,34	176	150	0.933622	1	0.892,0.893	0.92,0.87	-0.002
104	ENSG00000197102	DYNC1H1	chr14	+	102050413	102050773	102050434	102050773	102050070	102050198	104	0,0	683839	0,2	1041893	170	150	1	1	0.0,0.0	0.0,0.002	-0.001
105	ENSG00000107372	ZFAND5	chr9	-	72360627	72360787	72360627	72360784	72364695	72365235	105	127141	3,2	156215	7,6	152	150	0.128026	0.605703	0.977,0.986	0.957,0.972	0.017
106	ENSG00000133997	MED6	chr14	-	70592879	70593009	70592879	70592988	70593295	70593378	106	11,9	208242	9,3	218223	170	150	0.166861	0.705327	0.045,0.032	0.035,0.012	0.015
110	ENSG00000177225	GATD1	chr11	-	770992	771212	770992	771104	771332	771426	110	8,4	257207	7,1	141166	257	150	0.939223	1	0.018,0.011	0.028,0.004	-0.002
111	ENSG00000177225	GATD1	chr11	-	771332	771467	771332	771426	772426	772521	111	8,17	287254	7,7	175186	190	150	0.537116	1	0.022,0.05	0.031,0.029	0.006
118	ENSG00000004766	VPS50	chr7	+	93253859	93253931	93253862	93253931	93252652	93252775	118	87109	0,1	104131	0,13	152	150	0.00118041	0.0333598	1.0,0.991	1.0,0.909	0.041
119	ENSG00000004766	VPS50	chr7	+	93349874	93350033	93349878	93350033	93348710	93348807	119	75138	0,0	131126	6,0	153	150	0.493849	1	1.0,1.0	0.955,1.0	0.022
120	ENSG00000140416	TPM1	chr15	+	63043468	63043831	63043705	63043831	63042750	63042943	120	1,2	132101	0,1	136159	300	150	1	1	0.004,0.01	0.0,0.003	0.005
121	ENSG00000140416	TPM1	chr15	+	63061197	63062277	63062214	63062277	63060868	63060939	121	54305540	0,3	67386888	0,1	300	150	1	1	1.0,0.999	1.0,1.0	0
122	ENSG00000181991	MRPS11	chr15	+	88475029	88475239	88475109	88475239	88467907	88468024	122	0,3	12,2	0,0	16,6	229	150	0.134219	0.625233	0.0,0.496	0.0,0.0	0.248
123	ENSG00000181991	MRPS11	chr15	+	88472235	88472620	88472354	88472620	88467907	88469145	123	0,0	0,1	2,0	0,0	268	150	1	1	NA,0.0	1.0,NA	-1
124	ENSG00000181991	MRPS11	chr15	+	88475029	88475239	88475109	88475239	88472626	88472725	124	6,4	735643	4,6	686656	229	150	1	1	0.005,0.004	0.004,0.006	0
125	ENSG00000181991	MRPS11	chr15	+	88475029	88475239	88475171	88475239	88472626	88472725	125	196158	14,7	212199	12,20	291	150	0.334171	1	0.878,0.921	0.901,0.837	0.03
126	ENSG00000181991	MRPS11	chr15	+	88475109	88475239	88475171	88475239	88472626	88472725	126	925797	14,7	894849	12,20	211	150	0.153784	0.673692	0.979,0.988	0.981,0.968	0.009
129	ENSG00000124155	PIGT	chr20	+	45418771	45418979	45418851	45418979	45416516	45416654	129	1,0	0,0	0,1	3,2	229	150	1	1	1.0,NA	0.0,0.247	0.877
130	ENSG00000124155	PIGT	chr20	+	45418771	45418979	45418851	45418979	45416516	45416694	130	4,2	522567	3,1	856735	229	150	1	1	0.005,0.002	0.002,0.001	0.002
132	ENSG00000124155	PIGT	chr20	+	45419142	45419395	45419294	45419395	45416516	45416694	132	1,1	22,20	1,1	20,32	300	150	0.864157	1	0.022,0.024	0.024,0.015	0.003
133	ENSG00000124155	PIGT	chr20	+	45419277	45419395	45419294	45419395	45416516	45416694	133	1,1	22,20	1,1	20,32	166	150	0.903893	1	0.039,0.043	0.043,0.027	0.006
134	ENSG00000124155	PIGT	chr20	+	45419277	45419395	45419294	45419395	45418851	45418979	134	1,1	598611	3,1	895895	166	150	1	1	0.002,0.001	0.003,0.001	-0.001
136	ENSG00000124155	PIGT	chr20	+	45419472	45419590	45419503	45419590	45419294	45419395	136	5,5	626544	3,5	726788	180	150	1	1	0.007,0.008	0.003,0.005	0.003
137	ENSG00000124155	PIGT	chr20	+	45419472	45419590	45419507	45419590	45419294	45419395	137	18,16	0,2	8,14	5,4	184	150	0.00102161	0.0299863	1.0,0.867	0.566,0.74	0.28
138	ENSG00000124155	PIGT	chr20	+	45419503	45419590	45419507	45419590	45419294	45419395	138	639555	0,2	731797	5,4	153	150	1	1	1.0,0.996	0.993,0.995	0.004
140	ENSG00000124155	PIGT	chr20	+	45420311	45420429	45420331	45420429	45420135	45420223	140	0,0	822846	3,1	11371223	169	150	1	1	0.0,0.0	0.002,0.001	-0.002
141	ENSG00000124155	PIGT	chr20	+	45420507	45420693	45420527	45420693	45420331	45420429	141	17,24	9721078	27,21	13901379	169	150	0.596157	1	0.015,0.019	0.017,0.013	0.002
150	ENSG00000112640	PPP2R5D	chr6	+	43010633	43010736	43010663	43010736	43010467	43010569	150	9,10	487504	15,10	505439	179	150	0.305533	0.989621	0.015,0.016	0.024,0.019	-0.006
151	ENSG00000013375	PGM3	chr6	-	83188613	83188798	83188613	83188794	83190808	83191014	151	291359	4,6	645638	16,0	153	150	0.787659	1	0.986,0.983	0.975,1.0	-0.003
152	ENSG00000164051	CCDC51	chr3	-	48433706	48433976	48433706	48433871	48434816	48435015	152	0,0	192220	4,2	184173	254	150	1	1	0.0,0.0	0.013,0.007	-0.01
154	ENSG00000232956	SNHG15	chr7	-	44983821	44984046	44983821	44983957	44984356	44984426	154	225220	0,0	222285	2,0	238	150	1	1	1.0,1.0	0.986,1.0	0.007
155	ENSG00000232956	SNHG15	chr7	-	44983821	44984046	44983821	44983957	44986020	44986097	155	23,37	0,0	16,19	1,1	238	150	0.836271	1	1.0,1.0	0.91,0.923	0.083
157	ENSG00000114480	GBE1	chr3	-	81646391	81646504	81646391	81646482	81648855	81648991	157	2,0	378410	0,0	535463	171	150	1	1	0.005,0.0	0.0,0.0	0.003
158	ENSG00000137494	ANKRD42	chr11	+	83212652	83215200	83212978	83215200	83211294	83211430	158	19,16	5,9	27,20	8,8	300	150	0.760249	1	0.655,0.471	0.628,0.556	-0.029
159	ENSG00000103507	BCKDK	chr16	+	31110076	31110124	31110103	31110124	31109672	31109783	159	436401	0,0	274287	0,4	176	150	1	1	1.0,1.0	1.0,0.984	0.008
160	ENSG00000170954	ZNF415	chr19	-	53115703	53115924	53115703	53115811	53116312	53116433	160	1,1	0,0	0,2	0,4	262	150	1	1	1.0,1.0	NA,0.223	0.777
161	ENSG00000083290	ULK2	chr17	-	19785936	19786086	19785936	19786005	19795621	19795725	161	34,17	0,0	33,31	1,2	230	150	0.866479	1	1.0,1.0	0.956,0.91	0.067
163	ENSG00000184060	ADAP2	chr17	+	30926808	30926918	30926826	30926918	30922939	30923070	163	2,0	3,0	0,0	5,4	167	150	1	1	0.375,NA	0.0,0.0	0.375
167	ENSG00000106397	PLOD3	chr7	-	101212841	101213204	101212841	101212943	101215907	101216020	167	2,0	0,0	1,7	2,4	300	150	1	1	1.0,NA	0.2,0.467	0.666
168	ENSG00000093144	ECHDC1	chr6	-	127315933	127316081	127315933	127315974	127316449	127316502	168	0,2	5,6	0,0	14,9	256	150	0.784457	1	0.0,0.163	0.0,0.0	0.082
169	ENSG00000134986	NREP	chr5	-	111755769	111755926	111755769	111755830	111757135	111757179	169	0,0	36,16	2,0	55,60	245	150	1	1	0.0,0.0	0.022,0.0	-0.011
171	ENSG00000159082	SYNJ1	chr21	-	32678644	32678810	32678644	32678801	32681495	32681648	171	29,21	0,0	81,64	1,2	158	150	0.472758	1	1.0,1.0	0.987,0.968	0.022
173	ENSG00000103335	PIEZO1	chr16	-	88715932	88716119	88715932	88715977	88716197	88716277	173	458442	0,0	488420	0,1	291	150	1	1	1.0,1.0	1.0,0.995	0.002
174	ENSG00000103335	PIEZO1	chr16	-	88715932	88716119	88715932	88715977	88716360	88716483	174	134126	0,2	109105	0,0	291	150	1	1	1.0,0.97	1.0,1.0	-0.015
176	ENSG00000164329	PAPD4	chr5	+	79642831	79642910	79642843	79642910	79641104	79641196	176	101,89	76,65	107,81	92,83	161	150	0.206264	0.795689	0.553,0.561	0.52,0.476	0.059
177	ENSG00000139974	SLC38A6	chr14	+	61078809	61078927	61078829	61078927	61046066	61046167	177	2,4	1,2	4,2	0,0	169	150	0.00369123	0.0710223	0.64,0.64	1.0,1.0	-0.36
178	ENSG00000139974	SLC38A6	chr14	+	61078809	61078927	61078829	61078927	61052040	61052135	178	1,2	9,2	2,0	17,16	169	150	0.269286	0.926557	0.09,0.47	0.095,0.0	0.232
179	ENSG00000139974	SLC38A6	chr14	+	61078809	61078927	61078829	61078927	61052348	61052985	179	1,2	0,0	2,0	1,5	169	150	4.38051e-07	8.50494e-05	1.0,1.0	0.64,0.0	0.68
180	ENSG00000160058	BSDC1	chr1	-	32383829	32383939	32383829	32383906	32386778	32386895	180	81136	0,4	115113	0,0	182	150	0.554025	1	1.0,0.966	1.0,1.0	-0.017
181	ENSG00000160058	BSDC1	chr1	-	32383829	32383997	32383829	32383906	32386778	32386895	181	409423	0,4	396385	0,0	240	150	1	1	1.0,0.985	1.0,1.0	-0.008
182	ENSG00000160058	BSDC1	chr1	-	32383829	32384048	32383829	32383906	32386778	32386895	182	159205	0,4	184176	0,0	291	150	0.55142	1	1.0,0.964	1.0,1.0	-0.018
183	ENSG00000160058	BSDC1	chr1	-	32383829	32383997	32383829	32383939	32386778	32386895	183	328293	0,6	289278	8,6	207	150	0.033768	0.281392	1.0,0.973	0.963,0.971	0.019
184	ENSG00000160058	BSDC1	chr1	-	32383829	32384048	32383829	32383939	32386778	32386895	184	78,75	0,6	77,69	8,6	258	150	0.0460536	0.336592	1.0,0.879	0.848,0.87	0.081
185	ENSG00000160058	BSDC1	chr1	-	32383829	32384048	32383829	32383997	32386778	32386895	185	23,24	273242	27,21	239230	200	150	0.639881	1	0.059,0.069	0.078,0.064	-0.007
189	ENSG00000163939	PBRM1	chr3	-	52587352	52587510	52587352	52587435	52589069	52589255	189	280340	9,15	369343	25,22	224	150	0.0388979	0.303435	0.954,0.938	0.908,0.913	0.035
190	ENSG00000163939	PBRM1	chr3	-	52589069	52589255	52589069	52589252	52603520	52603732	190	151221	26,18	194214	29,34	152	150	0.25649	0.902752	0.851,0.924	0.868,0.861	0.023
192	ENSG00000163939	PBRM1	chr3	-	52679573	52679726	52679573	52679723	52682091	52682233	192	85,60	12,12	66,48	11,15	152	150	0.343177	1	0.875,0.831	0.856,0.759	0.045
193	ENSG00000106701	FSD1L	chr9	+	105464235	105464331	105464239	105464331	105448122	105448235	193	11,22	1,0	23,26	0,0	153	150	1	1	0.915,1.0	1.0,1.0	-0.042
196	ENSG00000104129	DNAJC17	chr15	-	40776195	40776401	40776195	40776292	40776541	40776627	196	5,2	199210	2,1	189189	258	150	1	1	0.014,0.006	0.006,0.003	0.005
197	ENSG00000149499	EML3	chr11	-	62602758	62602889	62602758	62602779	62603148	62603247	197	236194	8,18	182139	4,1	259	150	0.000640342	0.0215432	0.945,0.862	0.963,0.988	-0.072
198	ENSG00000149499	EML3	chr11	-	62603943	62604201	62603943	62604041	62605112	62605180	198	121,82	0,1	60,57	0,0	300	150	1	1	1.0,0.976	1.0,1.0	-0.012
199	ENSG00000149499	EML3	chr11	-	62610878	62610992	62610878	62610954	62611086	62611344	199	133158	3,3	165151	2,4	187	150	0.917174	1	0.973,0.977	0.985,0.968	-0.001
200	ENSG00000149499	EML3	chr11	-	62611086	62611347	62611086	62611344	62611424	62611596	200	83,65	106,88	53,48	76,54	152	150	0.921014	1	0.436,0.422	0.408,0.467	-0.009
201	ENSG00000123349	PFDN5	chr12	+	53296429	53297924	53297849	53297924	53295838	53295941	201	3,12	5,2	17,14	0,2	300	150	0.00372119	0.0710945	0.231,0.75	1.0,0.778	-0.399
202	ENSG00000123349	PFDN5	chr12	+	53298018	53298150	53298044	53298150	53297849	53297924	202	0,1	21632225	4,4	25242480	175	150	1	1	0.0,0.0	0.001,0.001	-0.001
204	ENSG00000214944	ARHGEF28	chr5	+	73897961	73904260	73904221	73904260	73894392	73894575	204	186254	0,2	181163	0,0	300	150	1	1	1.0,0.984	1.0,1.0	-0.008
205	ENSG00000178719	GRINA	chr8	+	143991877	143992373	143992244	143992373	143991691	143991804	205	444488	4,0	420385	0,1	300	150	1	1	0.982,1.0	1.0,0.995	-0.007
208	ENSG00000092439	TRPM7	chr15	-	50583088	50583159	50583088	50583156	50586391	50586488	208	154228	84105	226204	100,68	152	150	0.126874	0.60273	0.644,0.682	0.69,0.748	-0.056
209	ENSG00000138161	CUZD1	chr10	-	122836830	122837048	122836830	122836899	122837403	122837554	209	2,2	0,0	0,2	2,0	298	150	0.0119916	0.151621	1.0,1.0	0.0,1.0	0.5
212	ENSG00000064490	RFXANK	chr19	+	19196962	19197046	19196965	19197046	19193938	19194133	212	218243	295249	225267	291279	152	150	0.914082	1	0.422,0.491	0.433,0.486	-0.003
213	ENSG00000148516	ZEB1	chr10	+	31495775	31495838	31495778	31495838	31461036	31461237	213	44,64	32,42	102104	46,57	152	150	0.147039	0.655241	0.576,0.601	0.686,0.643	-0.076
214	ENSG00000148516	ZEB1	chr10	+	31502347	31502509	31502353	31502509	31495778	31495838	214	72,94	0,0	126141	0,1	155	150	1	1	1.0,1.0	1.0,0.993	0.004
215	ENSG00000100416	TRMU	chr22	+	46350290	46350463	46350345	46350463	46346421	46346544	215	360342	19,26	347307	31,39	204	150	0.0179797	0.191196	0.933,0.906	0.892,0.853	0.047
216	ENSG00000100416	TRMU	chr22	+	46350290	46350463	46350349	46350463	46346421	46346544	216	362342	40,39	349309	43,30	208	150	0.942849	1	0.867,0.863	0.854,0.881	-0.002
217	ENSG00000100416	TRMU	chr22	+	46350345	46350463	46350349	46350463	46346421	46346544	217	21,26	40,39	33,41	43,30	153	150	0.0682097	0.426533	0.34,0.395	0.429,0.573	-0.133
219	ENSG00000142731	PLK4	chr4	+	127883261	127883357	127883265	127883357	127881830	127881926	219	92107	5,8	158137	4,9	153	150	0.380766	1	0.947,0.929	0.975,0.937	-0.018
223	ENSG00000156304	SCAF4	chr21	-	31685048	31685240	31685048	31685174	31685397	31685484	223	55,81	25,13	73,71	14,22	215	150	0.753284	1	0.606,0.813	0.784,0.692	-0.028
230	ENSG00000260916	CCPG1	chr15	-	55371792	55372044	55371792	55372030	55376948	55377150	230	147227	0,0	350350	0,2	163	150	1	1	1.0,1.0	1.0,0.994	0.003
231	ENSG00000090316	MAEA	chr4	+	1338421	1338617	1338425	1338617	1336860	1336994	231	438444	0,2	446477	0,0	153	150	1	1	1.0,0.995	1.0,1.0	-0.002
232	ENSG00000155974	GRIP1	chr12	-	66455408	66455564	66455408	66455561	66462923	66463093	232	0,0	0,2	2,0	0,0	152	150	1	1	NA,0.0	1.0,NA	-1
234	ENSG00000156990	RPUSD3	chr3	-	9840183	9840335	9840183	9840307	9840531	9840616	234	0,0	158167	4,0	160168	177	150	1	1	0.0,0.0	0.021,0.0	-0.011
237	ENSG00000206195	DUXAP8	chr22	+	15788551	15788699	15788584	15788699	15787171	15787282	237	31,44	8,10	63,24	36,29	182	150	0.000790404	0.0247906	0.762,0.784	0.591,0.405	0.275
238	ENSG00000206195	DUXAP8	chr22	+	15790660	15790798	15790684	15790798	15788819	15788931	238	5,8	6,1	17,21	2,0	173	150	0.00316208	0.0645358	0.419,0.874	0.881,1.0	-0.294
239	ENSG00000206195	DUXAP8	chr22	+	15791009	15791152	15791016	15791152	15790660	15790798	239	0,2	9,2	0,0	2,2	156	150	0.470372	1	0.0,0.49	0.0,0.0	0.245
240	ENSG00000166548	TK2	chr16	-	66513730	66513862	66513730	66513811	66517135	66517215	240	0,0	69,93	6,0	114,98	200	150	0.669664	1	0.0,0.0	0.038,0.0	-0.019
241	ENSG00000182944	EWSR1	chr22	+	29272379	29272431	29272385	29272431	29272215	29272252	241	16071595	0,0	16081680	4,2	155	150	1	1	1.0,1.0	0.997,0.999	0.002
242	ENSG00000182944	EWSR1	chr22	+	29273737	29273864	29273740	29273864	29272379	29272431	242	100110	19021850	69,94	18151965	152	150	0.0712253	0.437777	0.049,0.055	0.036,0.045	0.012
244	ENSG00000182944	EWSR1	chr22	+	29291561	29291599	29291564	29291599	29288605	29288786	244	359377	283355	329339	281307	152	150	0.886057	1	0.556,0.512	0.536,0.521	0.006
245	ENSG00000182944	EWSR1	chr22	+	29291561	29291599	29291564	29291599	29288986	29289062	245	6,2	5,4	8,9	3,4	152	150	0.0955808	0.517775	0.542,0.33	0.725,0.689	-0.271
247	ENSG00000275066	SYNRG	chr17	-	37541971	37542565	37541971	37542430	37553114	37554059	247	30,43	12,11	63,53	15,17	284	150	0.713654	1	0.569,0.674	0.689,0.622	-0.034
248	ENSG00000275066	SYNRG	chr17	-	37596222	37596344	37596222	37596341	37600362	37600403	248	20,40	17,15	46,39	10,18	152	150	0.18889	0.759069	0.537,0.725	0.819,0.681	-0.119
255	ENSG00000111319	SCNN1A	chr12	-	6355271	6355435	6355271	6355378	6355776	6355880	255	9,2	2,0	1,1	0,0	206	150	0.846616	1	0.766,1.0	1.0,1.0	-0.117
256	ENSG00000197594	ENPP1	chr6	+	131864865	131864938	131864891	131864938	131864505	131864571	256	38,43	0,0	89,75	2,0	175	150	1	1	1.0,1.0	0.974,1.0	0.013
260	ENSG00000141642	ELAC1	chr18	+	50984095	50984563	50984486	50984563	50974396	50974561	260	50,54	17,8	55,37	14,25	300	150	0.172712	0.719585	0.595,0.771	0.663,0.425	0.139
261	ENSG00000114742	WDR48	chr3	+	39065790	39065889	39065810	39065889	39063049	39063190	261	0,0	92113	0,2	129152	169	150	1	1	0.0,0.0	0.0,0.012	-0.006
262	ENSG00000114742	WDR48	chr3	+	39066726	39066875	39066745	39066875	39066547	39066630	262	1,0	118142	0,0	160147	168	150	1	1	0.008,0.0	0.0,0.0	0.004
268	ENSG00000177963	RIC8A	chr11	+	209174	209318	209270	209318	208799	208938	268	43,31	901854	58,47	771811	245	150	0.0131646	0.159781	0.028,0.022	0.044,0.034	-0.014
269	ENSG00000177963	RIC8A	chr11	+	210570	210662	210574	210662	209406	210000	269	10731008	4,4	1073982	11,12	153	150	0.871662	1	0.996,0.996	0.99,0.988	0.007
270	ENSG00000177963	RIC8A	chr11	+	212596	212759	212614	212759	212415	212511	270	8,12	917850	11,14	872808	167	150	0.47247	1	0.008,0.013	0.011,0.015	-0.003
271	ENSG00000169223	LMAN2	chr5	-	177337705	177337785	177337705	177337764	177338487	177338605	271	14031355	0,0	14791532	0,1	170	150	1	1	1.0,1.0	1.0,0.999	0
272	ENSG00000172663	TMEM134	chr11	-	67465055	67465267	67465055	67465100	67467164	67467388	272	13,7	1,0	10,6	0,0	300	150	1	1	0.867,1.0	1.0,1.0	-0.067
273	ENSG00000172663	TMEM134	chr11	-	67465055	67465267	67465055	67465100	67467311	67467388	273	22,14	52,33	20,12	34,38	300	150	0.934505	1	0.175,0.175	0.227,0.136	-0.007
274	ENSG00000172663	TMEM134	chr11	-	67467500	67467590	67467500	67467563	67468016	67468092	274	7,7	7,4	13,9	4,6	176	150	0.337086	1	0.46,0.599	0.735,0.561	-0.119
275	ENSG00000172663	TMEM134	chr11	-	67467500	67467590	67467500	67467563	67468027	67468092	275	54,58	36,21	34,47	24,16	176	150	0.952939	1	0.561,0.702	0.547,0.715	0
277	ENSG00000143442	POGZ	chr1	-	151427822	151428041	151427822	151428014	151428122	151428413	277	122,97	8,0	125122	8,9	176	150	0.103165	0.541031	0.929,1.0	0.93,0.92	0.039
282	ENSG00000078061	ARAF	chrX	+	47565242	47565350	47565251	47565350	47564984	47565139	282	0,4	280279	1,1	302321	158	150	1	1	0.0,0.013	0.003,0.003	0.003
283	ENSG00000205133	TRIQK	chr8	-	92885319	92886735	92885319	92886667	92891988	92892074	283	49,71	4,11	82,65	8,8	217	150	0.803679	1	0.894,0.817	0.876,0.849	-0.007
284	ENSG00000205133	TRIQK	chr8	-	92916928	92917010	92916928	92917007	92921502	92921660	284	10,1	4,4	15,10	8,7	152	150	0.553845	1	0.712,0.198	0.649,0.585	-0.162
286	ENSG00000205133	TRIQK	chr8	-	92916928	92917010	92916928	92917007	92954405	92954564	286	17,20	15,19	30,29	28,26	152	150	0.995509	1	0.528,0.51	0.514,0.524	0
287	ENSG00000169062	UPF3A	chr13	+	114286258	114286400	114286301	114286400	114282836	114282943	287	1,6	75,69	7,10	62,89	192	150	0.0372992	0.297205	0.01,0.064	0.081,0.081	-0.044
288	ENSG00000169062	UPF3A	chr13	+	114291604	114291792	114291633	114291792	114286518	114286629	288	0,0	2,7	0,2	0,0	178	150	1	1	0.0,0.0	NA,1.0	-1
290	ENSG00000172375	C2CD2L	chr11	+	119113610	119113712	119113636	119113712	119112481	119112609	290	14,9	3,4	16,2	2,3	175	150	0.949374	1	0.8,0.659	0.873,0.364	0.111
291	ENSG00000172375	C2CD2L	chr11	+	119113610	119113712	119113636	119113712	119112699	119112874	291	85101	3,4	105,87	9,7	175	150	0.0545094	0.373108	0.96,0.956	0.909,0.914	0.046
292	ENSG00000172375	C2CD2L	chr11	+	119113851	119113988	119113854	119113988	119113610	119113712	292	18,17	39,47	7,14	58,33	152	150	0.133851	0.624025	0.313,0.263	0.106,0.295	0.088
293	ENSG00000083454	P2RX5	chr17	-	3688625	3688759	3688625	3688676	3689491	3689630	293	163192	1,0	299201	3,0	232	150	1	1	0.991,1.0	0.985,1.0	0.003
294	ENSG00000083454	P2RX5	chr17	-	3688625	3688759	3688625	3688676	3690069	3690150	294	60,55	0,0	96,79	3,2	232	150	0.142087	0.641493	1.0,1.0	0.954,0.962	0.042
295	ENSG00000083454	P2RX5	chr17	-	3689491	3689630	3689491	3689627	3690069	3690150	295	66,72	25,25	108125	43,36	152	150	0.806583	1	0.723,0.74	0.713,0.774	-0.012
297	ENSG00000171469	ZNF561	chr19	-	9617044	9617226	9617044	9617171	9618090	9618179	297	3,3	63,60	4,12	74,58	204	150	0.0343642	0.284866	0.034,0.035	0.038,0.132	-0.051
298	ENSG00000171469	ZNF561	chr19	-	9617620	9617768	9617620	9617758	9618090	9618179	298	0,6	1,11	6,9	10,12	159	150	0.389332	1	0.0,0.34	0.361,0.414	-0.217
300	ENSG00000171469	ZNF561	chr19	-	9618090	9618179	9618090	9618166	9619431	9619582	300	64,78	0,9	77,93	6,0	162	150	0.253286	0.896277	1.0,0.889	0.922,1.0	-0.017
303	ENSG00000183763	TRAIP	chr3	-	49847524	49847608	49847524	49847560	49848142	49848200	303	114120	2,2	140109	2,2	197	150	0.954686	1	0.977,0.979	0.982,0.976	-0.001
304	ENSG00000140025	EFCAB11	chr14	-	89950096	89950142	89950096	89950138	89953905	89954001	304	180220	1,4	186197	6,2	153	150	0.324009	1	0.994,0.982	0.968,0.99	0.009
305	ENSG00000154102	C16orf74	chr16	-	85710163	85710307	85710163	85710285	85735189	85735235	305	176126	173110	87,90	76,92	171	150	0.923746	1	0.472,0.501	0.501,0.462	0.005
306	ENSG00000092201	SUPT16H	chr14	-	21371873	21372044	21371873	21371970	21372468	21372717	306	391407	1,0	310349	0,0	223	150	1	1	0.996,1.0	1.0,1.0	-0.002
307	ENSG00000092201	SUPT16H	chr14	-	21371873	21372044	21371873	21371970	21373337	21373430	307	12381229	0,0	9571062	1,0	223	150	1	1	1.0,1.0	0.998,1.0	0.001
319	ENSG00000251247	ZNF345	chr19	+	36851727	36851904	36851829	36851904	36850929	36850968	319	2,2	12,8	0,4	7,2	251	150	0.618469	1	0.091,0.13	0.0,0.544	-0.162
320	ENSG00000072071	ADGRL1	chr19	-	14152132	14152222	14152132	14152150	14152308	14152437	320	4,6	5,8	4,1	6,13	221	150	0.0822794	0.477185	0.352,0.337	0.312,0.05	0.164
321	ENSG00000198522	GPN1	chr2	+	27629858	27629952	27629868	27629952	27629051	27629169	321	324318	0,0	336396	0,2	159	150	1	1	1.0,1.0	1.0,0.995	0.002
329	ENSG00000099840	IZUMO4	chr19	+	2097928	2098334	2098286	2098334	2097423	2097495	329	8,4	4,0	1,2	2,1	300	150	0.0883464	0.497316	0.5,1.0	0.2,0.5	0.4
330	ENSG00000099840	IZUMO4	chr19	+	2098051	2098334	2098286	2098334	2097928	2097955	330	4,3	1,0	0,2	1,0	300	150	1	1	0.667,1.0	0.0,1.0	0.334
334	ENSG00000040275	SPDL1	chr5	+	169596560	169596701	169596584	169596701	169594570	169594681	334	602716	47,46	764774	30,49	173	150	0.0838279	0.48178	0.917,0.931	0.957,0.932	-0.02
341	ENSG00000170638	TRABD	chr22	+	50197822	50198186	50198074	50198186	50197448	50197588	341	318329	2,0	336303	0,0	300	150	1	1	0.988,1.0	1.0,1.0	-0.006
343	ENSG00000092094	OSGEP	chr14	-	20449170	20449301	20449170	20449266	20451973	20452149	343	7,9	393379	5,6	348338	184	150	0.478006	1	0.014,0.019	0.012,0.014	0.003
345	ENSG00000113240	CLK4	chr5	-	178619837	178620673	178619837	178619896	178623255	178623416	345	6,8	9,1	2,0	4,3	300	150	0.00545495	0.0950979	0.25,0.8	0.2,0.0	0.425
346	ENSG00000032444	PNPLA6	chr19	+	7535788	7536020	7535932	7536020	7535508	7535577	346	38,26	63,82	33,51	85,65	293	150	0.367625	1	0.236,0.14	0.166,0.287	-0.038
348	ENSG00000032444	PNPLA6	chr19	+	7553871	7554015	7553874	7554015	7551361	7551437	348	50,46	83,70	79,57	107,99	152	150	0.805558	1	0.373,0.393	0.421,0.362	-0.008
350	ENSG00000204386	NEU1	chr6	-	31860041	31860264	31860041	31860178	31860438	31860621	350	303283	1,2	397439	7,13	235	150	0.00194313	0.047368	0.995,0.989	0.973,0.956	0.028
351	ENSG00000160408	ST6GALNAC6	chr9	-	127885321	127886788	127885321	127886784	127887483	127887591	351	354347	21,22	485506	27,30	153	150	0.825087	1	0.943,0.939	0.946,0.943	-0.003
352	ENSG00000160408	ST6GALNAC6	chr9	-	127885321	127886788	127885321	127886784	127890636	127891043	352	2,0	0,0	1,2	4,0	153	150	1	1	1.0,NA	0.197,1.0	0.401
353	ENSG00000160408	ST6GALNAC6	chr9	-	127894511	127894691	127894511	127894629	127896241	127896332	353	394416	25,22	458398	33,49	211	150	0.0154721	0.174532	0.918,0.931	0.908,0.852	0.045
354	ENSG00000176531	PHLDB3	chr19	-	43479376	43479593	43479376	43479491	43486265	43486322	354	4,0	0,0	2,4	0,1	251	150	1	1	1.0,NA	1.0,0.705	0.147
355	ENSG00000176531	PHLDB3	chr19	-	43495494	43495620	43495494	43495605	43497117	43497279	355	0,0	35,41	0,4	79,81	164	150	0.561141	1	0.0,0.0	0.0,0.043	-0.021
356	ENSG00000106330	MOSPD3	chr7	+	100613476	100613706	100613506	100613706	100613193	100613269	356	100,85	5,2	110,87	1,2	179	150	0.100451	0.533	0.944,0.973	0.989,0.973	-0.023
357	ENSG00000189144	ZNF573	chr19	-	37771563	37771696	37771563	37771690	37773660	37773751	357	26,40	0,2	39,47	4,3	155	150	0.0524695	0.365002	1.0,0.951	0.904,0.938	0.054
358	ENSG00000196268	ZNF493	chr19	+	21405757	21405856	21405760	21405856	21405128	21405255	358	7,7	4,4	9,7	4,2	152	150	0.424691	1	0.633,0.633	0.689,0.775	-0.099
360	ENSG00000088179	PTPN4	chr2	+	119877442	119877542	119877463	119877542	119877322	119877365	360	1,0	30,31	9,3	23,49	170	150	0.000266596	0.0121724	0.029,0.0	0.257,0.051	-0.139
363	ENSG00000166801	FAM111A	chr11	+	59143496	59145856	59145826	59145856	59143082	59143304	363	39,49	3,17	55,34	24,21	300	150	0.0293374	0.25807	0.867,0.59	0.534,0.447	0.238
364	ENSG00000166801	FAM111A	chr11	+	59148703	59148953	59148796	59148953	59145826	59145856	364	8,19	83113	10,23	88,82	242	150	0.242206	0.872518	0.056,0.094	0.066,0.148	-0.032
365	ENSG00000166801	FAM111A	chr11	+	59148703	59148953	59148835	59148953	59145826	59145856	365	24,50	93118	36,47	98,96	281	150	0.330538	1	0.121,0.184	0.164,0.207	-0.033
366	ENSG00000166801	FAM111A	chr11	+	59148796	59148953	59148835	59148953	59145826	59145856	366	99144	93118	114106	98,96	188	150	0.945559	1	0.459,0.493	0.481,0.468	0.001
367	ENSG00000062194	GPBP1	chr5	+	57249408	57249576	57249453	57249576	57247074	57247215	367	286336	17,13	343378	13,13	194	150	0.313762	1	0.929,0.952	0.953,0.957	-0.014
373	ENSG00000175197	DDIT3	chr12	-	57517268	57517438	57517268	57517424	57517705	57517753	373	86,69	1,14	99,84	22,22	163	150	0.0062772	0.104454	0.988,0.819	0.805,0.778	0.112
379	ENSG00000100353	EIF3D	chr22	-	36517300	36517493	36517300	36517431	36518762	36518910	379	6,6	30212795	8,4	29002783	211	150	1	1	0.001,0.002	0.002,0.001	0
380	ENSG00000125447	GGA3	chr17	-	75243062	75243258	75243062	75243166	75243446	75243570	380	1,7	95,69	4,0	75,88	241	150	0.187316	0.755892	0.007,0.059	0.032,0.0	0.017
381	ENSG00000139641	ESYT1	chr12	+	56134079	56134181	56134109	56134181	56133780	56133873	381	145126	738714	139161	863795	179	150	0.833749	1	0.141,0.129	0.119,0.145	0.003
382	ENSG00000128944	KNSTRN	chr15	+	40386361	40386494	40386404	40386494	40383227	40383322	382	756856	7,14	920851	20,7	192	150	0.621534	1	0.988,0.979	0.973,0.99	0.002
383	ENSG00000128944	KNSTRN	chr15	+	40389488	40389611	40389505	40389611	40387158	40387206	383	6,8	766839	11,8	1059975	166	150	1	1	0.007,0.009	0.009,0.007	0
384	ENSG00000144566	RAB5A	chr3	+	19975586	19975752	19975600	19975752	19950805	19951061	384	0,1	192247	1,0	301287	163	150	1	1	0.0,0.004	0.003,0.0	0.001
385	ENSG00000144566	RAB5A	chr3	+	19975586	19975752	19975642	19975752	19950805	19951061	385	66,90	2,0	95123	0,5	205	150	0.253879	0.897706	0.96,1.0	1.0,0.947	0.006
386	ENSG00000144566	RAB5A	chr3	+	19975600	19975752	19975642	19975752	19950805	19951061	386	258336	2,0	395410	0,5	191	150	1	1	0.99,1.0	1.0,0.985	0.003
390	ENSG00000110321	EIF4G2	chr11	-	10803479	10804050	10803479	10803590	10804136	10804203	390	30113028	3,0	35483096	0,0	300	150	1	1	0.998,1.0	1.0,1.0	-0.001
393	ENSG00000147274	RBMX	chrX	-	136879016	136879158	136879016	136879123	136879318	136879453	393	6,5	18931921	2,18	19281868	184	150	1	1	0.003,0.002	0.001,0.008	-0.002
394	ENSG00000090905	TNRC6A	chr16	+	24805604	24805733	24805673	24805733	24805013	24805151	394	174173	12,17	203145	5,13	218	150	0.128369	0.606824	0.909,0.875	0.965,0.885	-0.033
396	ENSG00000092148	HECTD1	chr14	-	31128611	31129448	31128611	31129307	31133237	31133414	396	205195	256291	258252	245271	290	150	0.0254788	0.240207	0.293,0.257	0.353,0.325	-0.064
418	ENSG00000115257	PCSK4	chr19	-	1486852	1487065	1486852	1486973	1487140	1487313	418	2,3	0,1	6,0	0,0	241	150	1	1	1.0,0.651	1.0,NA	-0.174
424	ENSG00000110801	PSMD9	chr12	+	121915855	121915944	121915858	121915944	121903005	121903107	424	607570	36,60	617668	23,35	152	150	0.00231598	0.052708	0.943,0.904	0.964,0.95	-0.033
425	ENSG00000132478	UNK	chr17	+	75822476	75822658	75822560	75822658	75819919	75820108	425	61,78	2,0	76,86	0,0	233	150	0.618578	1	0.952,1.0	1.0,1.0	-0.024
428	ENSG00000154814	OXNAD1	chr3	+	16270928	16271071	16270944	16271071	16269125	16269275	428	6,4	44,75	8,18	60,59	165	150	0.012092	0.152076	0.11,0.046	0.108,0.217	-0.085
430	ENSG00000136715	SAP130	chr2	-	127986784	127986962	127986784	127986959	127989563	127989866	430	62,80	1,4	85,43	6,6	152	150	0.0374598	0.297474	0.984,0.952	0.933,0.876	0.063
431	ENSG00000138386	NAB1	chr2	+	190649830	190649982	190649845	190649982	190648897	190648971	431	0,3	0,0	0,2	0,4	164	150	1	1	NA,1.0	NA,0.314	0.686
432	ENSG00000138386	NAB1	chr2	+	190649830	190649982	190649845	190649982	190649232	190649360	432	7,16	6,6	2,8	13,21	164	150	0.000319539	0.0136171	0.516,0.709	0.123,0.258	0.422
433	ENSG00000138386	NAB1	chr2	+	190685475	190685638	190685478	190685638	190683737	190683827	433	138162	10,19	127128	25,16	152	150	0.0582592	0.390068	0.932,0.894	0.834,0.888	0.052
434	ENSG00000197956	S100A6	chr1	-	153535201	153535375	153535201	153535360	153535788	153535991	434	0,0	16,19	4,2	65,66	164	150	0.0705534	0.434111	0.0,0.0	0.053,0.027	-0.04
436	ENSG00000126246	IGFLR1	chr19	-	35739709	35740088	35739709	35740086	35740379	35740564	436	40,34	4,4	9,14	3,7	151	150	0.0126572	0.15626	0.909,0.894	0.749,0.665	0.194
437	ENSG00000145734	BDP1	chr5	+	71541453	71541682	71541456	71541682	71539556	71539649	437	55115	3,1	103,61	3,8	152	150	0.0377699	0.298886	0.948,0.991	0.971,0.883	0.042
438	ENSG00000134313	KIDINS220	chr2	-	8812394	8812496	8812394	8812493	8813236	8813335	438	50,35	92,96	74,66	121115	152	150	0.172939	0.719585	0.349,0.265	0.376,0.362	-0.062
440	ENSG00000071537	SEL1L	chr14	-	81506073	81506241	81506073	81506178	81526732	81526964	440	386429	17,25	432443	19,10	212	150	0.0885313	0.497597	0.941,0.924	0.941,0.969	-0.022
441	ENSG00000100711	ZFYVE21	chr14	+	103727558	103727914	103727745	103727914	103726791	103726842	441	10,6	201200	5,12	194194	300	150	0.837513	1	0.024,0.015	0.013,0.03	-0.002
443	ENSG00000102805	CLN5	chr13	+	76995842	76996127	76995901	76996127	76995062	76995228	443	0,1	155166	0,2	184191	208	150	1	1	0.0,0.004	0.0,0.007	-0.002
444	ENSG00000166924	NYAP1	chr7	+	100490513	100490729	100490516	100490729	100488151	100489666	444	0,1	0,0	0,2	0,3	152	150	1	1	NA,1.0	NA,0.397	0.603
449	ENSG00000144320	LNPK	chr2	-	175992230	175992418	175992230	175992273	175995557	175995646	449	112194	0,4	180150	0,1	294	150	0.662513	1	1.0,0.961	1.0,0.987	-0.013
454	ENSG00000181045	SLC26A11	chr17	+	80220915	80221115	80220918	80221115	80220437	80220496	454	16,19	0,3	29,37	0,0	152	150	0.355356	1	1.0,0.862	1.0,1.0	-0.069
458	ENSG00000181045	SLC26A11	chr17	+	80223251	80223337	80223290	80223337	80222654	80222847	458	26,29	4,0	75,76	1,1	188	150	0.0945829	0.514792	0.838,1.0	0.984,0.984	-0.065
459	ENSG00000064102	INTS13	chr12	-	26914407	26914578	26914407	26914532	26916001	26916180	459	353377	0,4	386361	10,6	195	150	0.0127315	0.156839	1.0,0.986	0.967,0.979	0.02
470	ENSG00000072609	CHFR	chr12	-	132848084	132848223	132848084	132848155	132848640	132848724	470	5,2	91,93	0,7	126,93	217	150	0.807613	1	0.037,0.015	0.0,0.049	0.001
471	ENSG00000072609	CHFR	chr12	-	132869618	132869798	132869618	132869675	132870723	132870783	471	140135	1,3	154128	2,0	272	150	0.799964	1	0.987,0.961	0.977,1.0	-0.014
472	ENSG00000072609	CHFR	chr12	-	132869618	132869834	132869618	132869675	132870723	132870783	472	73,66	1,3	79,78	2,0	300	150	0.19563	0.7713	0.973,0.917	0.952,1.0	-0.031
473	ENSG00000072609	CHFR	chr12	-	132869618	132869834	132869618	132869798	132870723	132870783	473	17,19	84,88	30,26	105,76	185	150	0.115675	0.574995	0.141,0.149	0.188,0.217	-0.058
474	ENSG00000077254	USP33	chr1	-	77721830	77721925	77721830	77721901	77722023	77722196	474	131157	105107	216207	114117	173	150	0.0565791	0.383844	0.52,0.56	0.622,0.605	-0.073
475	ENSG00000077254	USP33	chr1	-	77740876	77740939	77740876	77740934	77741375	77741429	475	222236	0,4	269249	9,7	154	150	0.0106308	0.14223	1.0,0.983	0.967,0.972	0.022
476	ENSG00000141127	PRPSAP2	chr17	+	18867256	18867334	18867281	18867334	18865801	18865952	476	0,2	239242	1,0	294283	174	150	1	1	0.0,0.007	0.003,0.0	0.002
477	ENSG00000100211	CBY1	chr22	+	38670766	38670989	38670883	38670989	38668016	38668132	477	21,24	207234	17,20	158237	266	150	0.7249	1	0.054,0.055	0.057,0.045	0.003
478	ENSG00000085872	CHERP	chr19	-	16530768	16530913	16530768	16530880	16532597	16532749	478	2,12	45,32	11,5	51,42	182	150	0.883065	1	0.035,0.236	0.151,0.089	0.016
480	ENSG00000050748	MAPK9	chr5	-	180233593	180236531	180233593	180236526	180238331	180238403	480	68,57	265269	51,64	249210	154	150	0.696142	1	0.2,0.171	0.166,0.229	-0.012
481	ENSG00000050748	MAPK9	chr5	-	180233593	180236531	180233593	180236526	180239923	180239987	481	0,0	0,2	1,0	0,0	154	150	1	1	NA,0.0	1.0,NA	-1
486	ENSG00000169118	CSNK1G1	chr15	-	64203081	64203189	64203081	64203179	64204440	64204589	486	184172	0,2	201241	0,0	159	150	1	1	1.0,0.988	1.0,1.0	-0.006
487	ENSG00000167291	TBC1D16	chr17	-	79949716	79949865	79949716	79949823	79950410	79950575	487	186132	2,2	152182	2,0	191	150	0.606344	1	0.986,0.981	0.984,1.0	-0.008
488	ENSG00000167291	TBC1D16	chr17	-	79950410	79950578	79950410	79950575	79951449	79951597	488	134,96	72,64	107136	65,81	152	150	0.946798	1	0.647,0.597	0.619,0.624	0.001
489	ENSG00000167291	TBC1D16	chr17	-	79950410	79950594	79950410	79950575	79951449	79951597	489	2,17	72,64	14,11	65,81	168	150	0.471143	1	0.024,0.192	0.161,0.108	-0.027
490	ENSG00000167291	TBC1D16	chr17	-	79950410	79950594	79950410	79950578	79951449	79951597	490	2,17	134,96	14,11	107136	165	150	0.503534	1	0.013,0.139	0.106,0.068	-0.011
491	ENSG00000276170	AC244153.1	chr17	-	38451305	38451525	38451305	38451393	38451625	38451827	491	36,35	29,24	20,25	18,13	281	150	0.828048	1	0.399,0.438	0.372,0.507	-0.021
496	ENSG00000285238	AC006064.6	chr12	-	6566100	6566336	6566100	6566324	6566528	6566617	496	242257	175202	233228	176153	161	150	0.686268	1	0.563,0.542	0.552,0.581	-0.014
502	ENSG00000108465	CDK5RAP3	chr17	+	47978828	47978917	47978834	47978917	47977831	47977910	502	323301	0,0	357351	1,0	155	150	1	1	1.0,1.0	0.997,1.0	0.002
503	ENSG00000148218	ALAD	chr9	-	113392118	113392335	113392118	113392169	113393446	113393634	503	10,11	93123	12,14	142128	300	150	0.964079	1	0.051,0.043	0.041,0.052	0.001
504	ENSG00000184381	PLA2G6	chr22	-	38115526	38115849	38115526	38115681	38116074	38116211	504	1,0	6,0	0,2	2,8	300	150	1	1	0.077,NA	0.0,0.111	0.021
507	ENSG00000089091	DZANK1	chr20	-	18412645	18412853	18412645	18412835	18414347	18414512	507	10,11	7,12	3,5	13,11	167	150	0.013984	0.163972	0.562,0.452	0.172,0.29	0.276
509	ENSG00000173137	ADCK5	chr8	+	144390855	144391056	144390860	144391056	144390670	144390746	509	55,74	8,10	36,28	4,19	154	150	0.0981916	0.526955	0.87,0.878	0.898,0.589	0.13
510	ENSG00000173137	ADCK5	chr8	+	144391579	144391866	144391782	144391866	144391360	144391474	510	44,61	0,0	58,17	1,0	300	150	1	1	1.0,1.0	0.967,1.0	0.016
511	ENSG00000239672	NME1	chr17	+	51161097	51161272	51161159	51161272	51155650	51155780	511	4,4	13,13	0,7	11,14	211	150	0.766554	1	0.179,0.179	0.0,0.262	0.048
512	ENSG00000239672	NME1	chr17	+	51161097	51161272	51161159	51161272	51159979	51160081	512	10,19	37603659	8,31	29593617	211	150	1	1	0.002,0.004	0.002,0.006	-0.001
516	ENSG00000204681	GABBR1	chr6	-	29629086	29629247	29629086	29629107	29631395	29631599	516	0,0	2,2	0,2	1,1	289	150	0.513767	1	0.0,0.0	0.0,0.509	-0.255
517	ENSG00000118762	PKD2	chr4	+	88036135	88036353	88036219	88036353	88019457	88019571	517	3,3	127101	1,1	191178	233	150	0.684407	1	0.015,0.019	0.003,0.004	0.014
518	ENSG00000180902	D2HGDH	chr2	+	241743621	241743815	241743638	241743815	241742434	241742574	518	96114	9,5	54,74	9,3	166	150	0.520505	1	0.906,0.954	0.844,0.957	0.029
519	ENSG00000180902	D2HGDH	chr2	+	241755044	241756014	241755848	241756014	241754630	241754746	519	4,2	0,0	2,2	1,0	300	150	1	1	1.0,1.0	0.5,1.0	0.25
521	ENSG00000095319	NUP188	chr9	+	128958009	128958054	128958013	128958054	128956951	128957032	521	510550	2,1	448431	1,0	153	150	1	1	0.996,0.998	0.998,1.0	-0.002
522	ENSG00000095319	NUP188	chr9	+	128990119	128990226	128990152	128990226	128988046	128988186	522	778812	30,28	718636	39,23	182	150	0.298281	0.982417	0.955,0.96	0.938,0.958	0.01
524	ENSG00000089159	PXN	chr12	-	120215102	120215417	120215102	120215273	120215559	120215661	524	25,21	43,39	31,31	51,59	293	150	0.963999	1	0.229,0.216	0.237,0.212	-0.002
525	ENSG00000089159	PXN	chr12	-	120215102	120215417	120215102	120215273	120221622	120221758	525	64,83	235184	48,31	242211	293	150	0.000103982	0.00594685	0.122,0.188	0.092,0.07	0.074
526	ENSG00000157881	PANK4	chr1	-	2510677	2510782	2510677	2510748	2511337	2511387	526	109104	12,31	116108	21,30	183	150	0.596273	1	0.882,0.733	0.819,0.747	0.025
529	ENSG00000197070	ARRDC1	chr9	+	137613412	137613510	137613422	137613510	137612895	137613006	529	21,27	0,4	11,15	0,0	159	150	0.0816512	0.474964	1.0,0.864	1.0,1.0	-0.068
530	ENSG00000197070	ARRDC1	chr9	+	137613412	137613510	137613459	137613510	137612895	137613006	530	30,34	101104	21,18	97,54	196	150	0.433596	1	0.185,0.2	0.142,0.203	0.02
531	ENSG00000197070	ARRDC1	chr9	+	137613422	137613510	137613459	137613510	137612895	137613006	531	9,11	101104	10,3	97,54	186	150	0.661491	1	0.067,0.079	0.077,0.043	0.013
532	ENSG00000197070	ARRDC1	chr9	+	137614031	137614214	137614139	137614214	137613614	137613769	532	238219	3,2	170160	1,2	257	150	0.666223	1	0.979,0.985	0.99,0.979	-0.002
533	ENSG00000182473	EXOC7	chr17	-	76090328	76090481	76090328	76090397	76091142	76091235	533	2,0	63,84	2,7	107121	233	150	0.124788	0.598431	0.02,0.0	0.012,0.036	-0.014
535	ENSG00000101104	PABPC1L	chr20	+	44930459	44930726	44930517	44930726	44924160	44924256	535	3,2	19,30	2,4	41,35	207	150	0.88203	1	0.103,0.046	0.034,0.076	0.019
537	ENSG00000101104	PABPC1L	chr20	+	44933056	44933185	44933071	44933185	44932681	44932713	537	3,3	0,0	6,4	2,0	164	150	0.765217	1	1.0,1.0	0.733,1.0	0.133
538	ENSG00000101104	PABPC1L	chr20	+	44938044	44938191	44938060	44938191	44936636	44936730	538	0,1	14,9	1,1	25,30	165	150	0.598567	1	0.0,0.092	0.035,0.029	0.014
539	ENSG00000101104	PABPC1L	chr20	+	44938044	44938191	44938101	44938191	44936636	44936730	539	4,12	1,0	13,12	2,3	206	150	0.0102381	0.138384	0.744,1.0	0.826,0.744	0.087
540	ENSG00000101104	PABPC1L	chr20	+	44938060	44938191	44938101	44938191	44936636	44936730	540	18,20	1,0	37,41	2,3	190	150	0.0390725	0.303435	0.934,1.0	0.936,0.915	0.042
542	ENSG00000101901	ALG13	chrX	+	111682131	111682294	111682235	111682294	111681169	111681424	542	223322	22,38	347338	42,43	253	150	0.525101	1	0.857,0.834	0.83,0.823	0.019
543	ENSG00000136045	PWP1	chr12	+	107692971	107693096	107692999	107693096	107692813	107692899	543	3,1	611527	3,0	646619	177	150	1	1	0.004,0.002	0.004,0.0	0.001
544	ENSG00000188994	ZNF292	chr6	+	87233324	87233527	87233339	87233527	87218595	87218731	544	25,64	0,0	79,79	0,2	164	150	1	1	1.0,1.0	1.0,0.973	0.014
545	ENSG00000132549	VPS13B	chr8	+	99431520	99431664	99431536	99431664	99391556	99391704	545	2,2	66120	2,0	90,59	165	150	0.536946	1	0.027,0.015	0.02,0.0	0.011
550	ENSG00000095574	IKZF5	chr10	-	122998492	122998671	122998492	122998658	123007025	123007176	550	29,39	4,0	35,53	3,2	162	150	0.695803	1	0.87,1.0	0.915,0.961	-0.003
551	ENSG00000151883	PARP8	chr5	+	50834841	50835015	50834930	50835015	50833978	50834048	551	1,2	82,79	3,1	91,88	238	150	0.781659	1	0.008,0.016	0.02,0.007	-0.001
552	ENSG00000160298	C21orf58	chr21	-	46314715	46315049	46314715	46314880	46315473	46315547	552	14,6	10,12	11,9	20,8	300	150	0.718357	1	0.412,0.2	0.216,0.36	0.018
553	ENSG00000160298	C21orf58	chr21	-	46317207	46317348	46317207	46317268	46318011	46318220	553	28,29	8,21	33,17	31,7	229	150	0.422177	1	0.696,0.475	0.411,0.614	0.073
555	ENSG00000234545	FAM133B	chr7	-	92577654	92577717	92577654	92577676	92578149	92578182	555	158176	2,8	129114	6,9	190	150	0.0832481	0.479886	0.984,0.946	0.944,0.909	0.038
556	ENSG00000140682	TGFB1I1	chr16	+	31474562	31476185	31476011	31476185	31474349	31474455	556	11821241	2,2	1052925	2,0	300	150	1	1	0.997,0.997	0.996,1.0	-0.001
559	ENSG00000141380	SS18	chr18	-	26079010	26079146	26079010	26079125	26087500	26087577	559	3,0	1,2	0,5	6,2	170	150	0.914259	1	0.726,0.0	0.0,0.688	0.019
560	ENSG00000125124	BBS2	chr16	-	56498436	56498696	56498436	56498568	56499777	56499907	560	2,4	135126	0,1	91149	277	150	0.856317	1	0.008,0.017	0.0,0.004	0.011
561	ENSG00000113356	POLR3G	chr5	+	90485524	90485684	90485534	90485684	90474260	90474318	561	0,9	0,1	5,1	0,0	159	150	1	1	NA,0.895	1.0,1.0	-0.105
562	ENSG00000168894	RNF181	chr2	+	85596821	85596931	85596856	85596931	85596518	85596649	562	11521125	44,35	11091063	27,31	184	150	0.189667	0.759069	0.955,0.963	0.971,0.965	-0.009
563	ENSG00000168894	RNF181	chr2	+	85596952	85597178	85597103	85597178	85596518	85596649	563	21,19	72,82	22,26	111117	300	150	0.442224	1	0.127,0.104	0.09,0.1	0.02
564	ENSG00000168894	RNF181	chr2	+	85597103	85597581	85597444	85597581	85596518	85596649	564	72,82	2,0	111117	4,0	300	150	0.443285	1	0.947,1.0	0.933,1.0	0.007
565	ENSG00000168894	RNF181	chr2	+	85597103	85597581	85597444	85597581	85596821	85596931	565	11151102	0,3	10731049	0,4	300	150	1	1	1.0,0.995	1.0,0.992	0.002
566	ENSG00000125991	ERGIC3	chr20	+	35542785	35542941	35542821	35542941	35542512	35542600	566	2,2	15591566	0,4	17751993	185	150	1	1	0.001,0.001	0.0,0.002	0
567	ENSG00000125991	ERGIC3	chr20	+	35556876	35557109	35556954	35557109	35556206	35556271	567	8,7	5,10	1,5	12,9	227	150	0.0275936	0.250388	0.514,0.316	0.052,0.269	0.255
568	ENSG00000125991	ERGIC3	chr20	+	35556876	35557109	35556972	35557109	35556206	35556271	568	8,8	12611181	3,6	15071582	245	150	1	1	0.004,0.004	0.001,0.002	0.003
569	ENSG00000125991	ERGIC3	chr20	+	35556954	35557109	35556972	35557109	35556206	35556271	569	5,11	12611181	14,10	15071582	167	150	1	1	0.004,0.008	0.008,0.006	-0.001
570	ENSG00000177628	GBA	chr1	-	155239885	155240077	155239885	155239962	155240629	155240717	570	474430	0,4	679619	0,0	264	150	1	1	1.0,0.984	1.0,1.0	-0.008
571	ENSG00000197530	MIB2	chr1	+	1623388	1623482	1623430	1623482	1616507	1616614	571	19,14	3,8	37,26	5,10	191	150	0.621843	1	0.833,0.579	0.853,0.671	-0.056
572	ENSG00000197530	MIB2	chr1	+	1625545	1625653	1625557	1625653	1625285	1625428	572	12,0	1,0	21,15	0,0	161	150	1	1	0.918,NA	1.0,1.0	-0.082
573	ENSG00000197530	MIB2	chr1	+	1625545	1626754	1626649	1626754	1625285	1625428	573	11,0	0,0	21,13	1,2	300	150	1	1	1.0,NA	0.913,0.765	0.161
577	ENSG00000132680	KHDC4	chr1	-	155916624	155916737	155916624	155916709	155917498	155917672	577	112111	30,44	128116	33,41	177	150	0.695781	1	0.76,0.681	0.767,0.706	-0.016
578	ENSG00000115317	HTRA2	chr2	+	74531338	74531702	74531596	74531702	74530910	74531105	578	219222	0,0	227214	1,1	300	150	1	1	1.0,1.0	0.991,0.991	0.009
579	ENSG00000115317	HTRA2	chr2	+	74531566	74531702	74531596	74531702	74531338	74531371	579	1,1	236242	3,1	220231	179	150	1	1	0.004,0.003	0.011,0.004	-0.004
580	ENSG00000149743	TRPT1	chr11	-	64224099	64224210	64224099	64224162	64224284	64224341	580	265241	7,10	194207	7,11	197	150	0.437639	1	0.966,0.948	0.955,0.935	0.012
581	ENSG00000149743	TRPT1	chr11	-	64224800	64225580	64224800	64224970	64225785	64225869	581	95,90	2,0	51,60	0,0	300	150	0.65883	1	0.96,1.0	1.0,1.0	-0.02
582	ENSG00000087157	PGS1	chr17	+	78400676	78400855	78400734	78400855	78399347	78399537	582	125,97	2,5	142134	2,0	207	150	0.041204	0.313139	0.978,0.934	0.981,1.0	-0.034
583	ENSG00000087157	PGS1	chr17	+	78414878	78415027	78414951	78415027	78399347	78399537	583	23,16	0,2	14,29	0,0	222	150	0.911237	1	1.0,0.844	1.0,1.0	-0.078
584	ENSG00000087157	PGS1	chr17	+	78414878	78415027	78414951	78415027	78403567	78404089	584	103101	19,29	100,95	11,4	222	150	0.00028053	0.0125108	0.786,0.702	0.86,0.941	-0.156
586	ENSG00000173818	ENDOV	chr17	+	80425458	80425620	80425491	80425620	80425031	80425100	586	1,0	35,47	2,0	47,35	182	150	0.861709	1	0.023,0.0	0.034,0.0	-0.006
587	ENSG00000065357	DGKA	chr12	+	55940081	55940433	55940313	55940433	55939414	55939529	587	54,52	0,1	90122	2,2	300	150	0.277108	0.942285	1.0,0.963	0.957,0.968	0.019
588	ENSG00000065357	DGKA	chr12	+	55940251	55940433	55940313	55940433	55940081	55940170	588	0,2	65,70	0,6	120123	211	150	0.760775	1	0.0,0.02	0.0,0.034	-0.007
589	ENSG00000205771	CATSPER2P1	chr15	-	43745021	43745170	43745021	43745167	43746047	43746302	589	7,0	5,0	1,0	0,0	152	150	1	1	0.58,NA	1.0,NA	-0.42
590	ENSG00000205771	CATSPER2P1	chr15	-	43745021	43745170	43745021	43745167	43746213	43746285	590	6,1	0,1	2,0	0,0	152	150	1	1	1.0,0.497	1.0,NA	-0.252
591	ENSG00000197563	PIGN	chr18	-	62082672	62082746	62082672	62082706	62084530	62084606	591	167191	0,0	229249	4,0	189	150	1	1	1.0,1.0	0.978,1.0	0.011
592	ENSG00000197563	PIGN	chr18	-	62148213	62148338	62148213	62148253	62154544	62154651	592	180258	2,0	296338	2,0	234	150	1	1	0.983,1.0	0.99,1.0	-0.003
596	ENSG00000105443	CYTH2	chr19	+	48473721	48474017	48473904	48474017	48473297	48473378	596	1,1	236245	3,0	275332	300	150	1	1	0.002,0.002	0.005,0.0	-0.001
598	ENSG00000164896	FASTK	chr7	-	151076912	151077236	151076912	151077027	151077309	151077401	598	216299	1,2	275319	2,2	300	150	0.876207	1	0.991,0.987	0.986,0.988	0.002
599	ENSG00000164896	FASTK	chr7	-	151076912	151078092	151076912	151077780	151078561	151078701	599	272269	0,0	306301	2,0	300	150	1	1	1.0,1.0	0.987,1.0	0.006
603	ENSG00000125459	MSTO1	chr1	+	155611426	155611603	155611548	155611603	155611215	155611291	603	12,4	3,0	4,1	1,10	271	150	0.0111862	0.145811	0.689,1.0	0.689,0.052	0.474
604	ENSG00000125459	MSTO1	chr1	+	155611688	155611827	155611739	155611827	155611548	155611603	604	22,12	0,0	21,35	0,2	200	150	0.334493	1	1.0,1.0	1.0,0.929	0.035
605	ENSG00000125459	MSTO1	chr1	+	155611920	155612100	155611982	155612100	155611688	155611827	605	2,0	7,7	0,0	16,15	211	150	0.872024	1	0.169,0.0	0.0,0.0	0.085
606	ENSG00000125459	MSTO1	chr1	+	155613424	155613566	155613461	155613566	155613048	155613233	606	18,12	148131	9,20	131129	186	150	0.941008	1	0.089,0.069	0.052,0.111	-0.003
608	ENSG00000117713	ARID1A	chr1	+	26772811	26772987	26772814	26772987	26772499	26772632	608	87106	53,69	133,90	118,54	152	150	0.385084	1	0.618,0.603	0.527,0.622	0.036
612	ENSG00000213398	LCAT	chr16	-	67943055	67943212	67943055	67943189	67943947	67944131	612	5,11	1,1	9,8	0,0	172	150	0.414854	1	0.813,0.906	1.0,1.0	-0.141
613	ENSG00000101464	PIGU	chr20	-	34585436	34585580	34585436	34585480	34588452	34588607	613	392457	0,0	459447	1,0	249	150	1	1	1.0,1.0	0.996,1.0	0.002
614	ENSG00000101464	PIGU	chr20	-	34585436	34585580	34585436	34585480	34588539	34588607	614	167214	0,1	212202	0,0	249	150	1	1	1.0,0.992	1.0,1.0	-0.004
622	ENSG00000141179	PCTP	chr17	+	55773655	55773895	55773723	55773895	55771105	55771201	622	1,2	0,0	1,3	2,0	217	150	0.249312	0.886461	1.0,1.0	0.257,1.0	0.371
625	ENSG00000134575	ACP2	chr11	-	47245304	47245427	47245304	47245422	47245681	47245834	625	0,4	2,0	2,2	5,1	154	150	0.615551	1	0.0,1.0	0.28,0.661	0.029
627	ENSG00000165752	STK32C	chr10	-	132227976	132228189	132227976	132228128	132245899	132245955	627	0,2	66,53	0,0	52,69	210	150	1	1	0.0,0.026	0.0,0.0	0.013
629	ENSG00000107959	PITRM1	chr10	-	3143388	3143731	3143388	3143501	3144291	3144366	629	10,8	537501	10,7	604531	300	150	1	1	0.009,0.008	0.008,0.007	0.001
631	ENSG00000127837	AAMP	chr2	-	218265578	218265946	218265578	218265682	218266442	218266587	631	1,1	2,0	4,3	2,0	300	150	0.621325	1	0.2,1.0	0.5,1.0	-0.15
633	ENSG00000164855	TMEM184A	chr7	-	1550304	1550395	1550304	1550379	1550816	1550982	633	11,6	0,0	0,4	0,2	165	150	1	1	1.0,1.0	NA,0.645	0.355
635	ENSG00000137413	TAF8	chr6	+	42068464	42068607	42068503	42068607	42066311	42066459	635	178138	0,2	128147	0,0	188	150	1	1	1.0,0.982	1.0,1.0	-0.009
636	ENSG00000105865	DUS4L	chr7	+	107576365	107576592	107576408	107576592	107575187	107575310	636	31,32	1,1	47,28	0,3	192	150	0.520474	1	0.96,0.962	1.0,0.879	0.021
637	ENSG00000167550	RHEBL1	chr12	-	49069034	49069174	49069034	49069106	49069733	49070025	637	0,3	30,31	2,6	48,37	217	150	0.178493	0.731851	0.0,0.063	0.028,0.101	-0.033
638	ENSG00000089060	SLC8B1	chr12	-	113316525	113316656	113316525	113316624	113316941	113317001	638	96,85	0,1	56,62	0,1	181	150	1	1	1.0,0.986	1.0,0.981	0.003
639	ENSG00000170854	RIOX2	chr3	-	97949843	97950015	97949843	97950012	97950785	97950888	639	167149	40,62	190155	26,32	152	150	0.00354851	0.0695885	0.805,0.703	0.878,0.827	-0.099
642	ENSG00000122545	SEPT7	chr7	+	35832797	35832900	35832803	35832900	35831491	35831496	642	48110	4,12	98,99	5,10	155	150	0.482223	1	0.921,0.899	0.95,0.905	-0.017
643	ENSG00000141574	SECTM1	chr17	-	82322877	82323011	82322877	82322905	82324581	82324890	643	157203	3,0	141137	0,0	255	150	0.937737	1	0.969,1.0	1.0,1.0	-0.016
644	ENSG00000141574	SECTM1	chr17	-	82324581	82324890	82324581	82324783	82327146	82327292	644	109110	0,5	98,89	0,0	256	150	0.211144	0.803055	1.0,0.928	1.0,1.0	-0.036
645	ENSG00000135655	USP15	chr12	+	62383839	62384302	62384077	62384302	62381489	62381663	645	169249	1,0	292233	0,0	300	150	1	1	0.988,1.0	1.0,1.0	-0.006
646	ENSG00000116141	MARK1	chr1	+	220653097	220653352	220653100	220653352	220651985	220652150	646	0,1	23,21	1,0	22,18	152	150	1	1	0.0,0.045	0.043,0.0	0.001
647	ENSG00000185000	DGAT1	chr8	-	144317021	144317252	144317021	144317109	144317332	144317445	647	86,99	0,2	68,77	0,0	292	150	0.715147	1	1.0,0.962	1.0,1.0	-0.019
648	ENSG00000101126	ADNP	chr20	-	50889047	50894512	50889047	50889957	50902016	50902109	648	162153	3,5	244174	4,5	300	150	0.840234	1	0.964,0.939	0.968,0.946	-0.005
649	ENSG00000110066	KMT5B	chr11	-	68171231	68171296	68171231	68171251	68171542	68171709	649	0,5	120133	6,1	90112	194	150	0.335711	1	0.0,0.028	0.049,0.007	-0.014
650	ENSG00000169592	INO80E	chr16	+	30001211	30001530	30001413	30001530	30000928	30001040	650	35,34	574588	30,49	331329	300	150	0.000495855	0.0179412	0.03,0.028	0.043,0.069	-0.027
651	ENSG00000169592	INO80E	chr16	+	30001211	30001530	30001464	30001530	30000928	30001040	651	130103	3,4	75,99	0,3	300	150	0.202941	0.787268	0.956,0.928	1.0,0.943	-0.03
652	ENSG00000169592	INO80E	chr16	+	30001413	30001530	30001464	30001530	30000928	30001040	652	669657	3,4	376379	0,3	200	150	1	1	0.994,0.992	1.0,0.99	-0.002
653	ENSG00000123562	MORF4L2	chrX	-	103678498	103678620	103678498	103678600	103684680	103684729	653	241257	340377	355370	424394	169	150	0.0536831	0.369425	0.386,0.377	0.426,0.455	-0.059
654	ENSG00000123562	MORF4L2	chrX	-	103678498	103678651	103678498	103678600	103684680	103684729	654	687653	340377	904988	424394	200	150	0.0722305	0.442537	0.602,0.565	0.615,0.653	-0.051
655	ENSG00000123562	MORF4L2	chrX	-	103678498	103678651	103678498	103678620	103684680	103684729	655	478433	32,37	585681	36,63	180	150	0.885337	1	0.926,0.907	0.931,0.9	0.001
656	ENSG00000123562	MORF4L2	chrX	-	103678498	103678620	103678498	103678600	103685170	103685260	656	308324	13921475	422412	14151497	169	150	0.0239474	0.231935	0.164,0.163	0.209,0.196	-0.039
657	ENSG00000123562	MORF4L2	chrX	-	103678498	103678651	103678498	103678600	103685170	103685260	657	10381000	13921475	14701356	14151497	200	150	0.00383391	0.0721538	0.359,0.337	0.438,0.405	-0.074
658	ENSG00000123562	MORF4L2	chrX	-	103678498	103678651	103678498	103678620	103685170	103685260	658	829780	99104	11511049	103105	180	150	0.0470145	0.34194	0.875,0.862	0.903,0.893	-0.029
660	ENSG00000158604	TMED4	chr7	-	44581722	44581823	44581722	44581806	44582053	44582241	660	69,67	1,3	64,59	2,1	166	150	0.696899	1	0.984,0.953	0.967,0.982	-0.006
661	ENSG00000121022	COPS5	chr8	-	67043081	67045960	67043081	67043317	67051229	67051341	661	706671	6,8	555569	4,7	300	150	0.877413	1	0.983,0.977	0.986,0.976	-0.001
664	ENSG00000157353	FUK	chr16	+	70471181	70471352	70471197	70471352	70470970	70471072	664	17,28	1,0	6,12	0,0	165	150	1	1	0.939,1.0	1.0,1.0	-0.03
665	ENSG00000157353	FUK	chr16	+	70474128	70474339	70474134	70474339	70472982	70473353	665	14,15	0,1	19,25	0,0	155	150	1	1	1.0,0.936	1.0,1.0	-0.032
666	ENSG00000157353	FUK	chr16	+	70474527	70474694	70474625	70474694	70474128	70474339	666	27,19	5,3	20,13	7,3	247	150	0.311004	1	0.766,0.794	0.634,0.725	0.101
667	ENSG00000157353	FUK	chr16	+	70478796	70479403	70479179	70479403	70478550	70478650	667	2,0	14,7	0,1	10,14	300	150	0.800167	1	0.067,0.0	0.0,0.034	0.017
669	ENSG00000164074	ABHD18	chr4	+	128017357	128017501	128017362	128017501	128011674	128011700	669	2,0	11,15	0,0	26,11	154	150	0.887217	1	0.15,0.0	0.0,0.0	0.075
670	ENSG00000051523	CYBA	chr16	-	88646115	88646838	88646115	88646197	88647100	88647175	670	33613031	0,0	26682865	2,0	300	150	1	1	1.0,1.0	0.999,1.0	0
673	ENSG00000008294	SPAG9	chr17	-	50989676	50989872	50989676	50989827	50990449	50990668	673	591606	23,37	964923	46,44	194	150	0.861842	1	0.952,0.927	0.942,0.942	-0.002
676	ENSG00000125457	MIF4GD	chr17	-	75269346	75269469	75269346	75269448	75270113	75270245	676	16,13	2,5	16,8	3,0	170	150	0.160956	0.689998	0.876,0.696	0.825,1.0	-0.126
677	ENSG00000106628	POLD2	chr7	-	44115294	44115396	44115294	44115354	44115765	44115893	677	13601351	21,10	13521362	15,12	191	150	0.636396	1	0.981,0.991	0.986,0.989	-0.002
678	ENSG00000106628	POLD2	chr7	-	44116114	44116272	44116114	44116209	44116429	44116510	678	12261114	23,8	9871039	7,16	212	150	0.580994	1	0.974,0.99	0.99,0.979	-0.002
679	ENSG00000106628	POLD2	chr7	-	44121833	44122195	44121833	44122109	44123510	44123559	679	1,0	242194	0,8	185205	235	150	0.807286	1	0.003,0.0	0.0,0.024	-0.011
683	ENSG00000172613	RAD9A	chr11	+	67393495	67393610	67393537	67393610	67392653	67392782	683	44,40	0,0	26,26	7,1	191	150	9.20186e-05	0.00563174	1.0,1.0	0.745,0.953	0.151
684	ENSG00000172613	RAD9A	chr11	+	67393690	67393790	67393722	67393790	67393495	67393610	684	40,29	9,2	18,31	9,2	181	150	0.577603	1	0.786,0.923	0.624,0.928	0.079
685	ENSG00000185122	HSF1	chr8	+	144313845	144314054	144313984	144314054	144313510	144313616	685	284284	0,0	285255	0,8	288	150	0.115703	0.574995	1.0,1.0	1.0,0.943	0.028
686	ENSG00000181381	DDX60L	chr4	-	168391539	168391644	168391539	168391640	168394464	168394617	686	28,24	0,0	59,50	1,0	153	150	1	1	1.0,1.0	0.983,1.0	0.008
687	ENSG00000181381	DDX60L	chr4	-	168395958	168396127	168395958	168396124	168400825	168400978	687	9,13	19,39	28,37	61,58	152	150	0.215062	0.813983	0.319,0.248	0.312,0.386	-0.066
689	ENSG00000100207	TCF20	chr22	-	42168608	42168736	42168608	42168703	42169846	42169896	689	30,27	10,9	24,33	8,23	182	150	0.235902	0.86168	0.712,0.712	0.712,0.542	0.085
690	ENSG00000029363	BCLAF1	chr6	-	136271994	136272079	136271994	136272076	136273081	136273187	690	704811	2,3	806853	1,8	152	150	1	1	0.997,0.996	0.999,0.991	0.001
691	ENSG00000029363	BCLAF1	chr6	-	136275842	136276508	136275842	136275989	136277864	136278770	691	670723	2,6	709896	12,9	300	150	0.027186	0.248269	0.994,0.984	0.967,0.98	0.015
692	ENSG00000029363	BCLAF1	chr6	-	136277864	136278776	136277864	136278770	136279762	136279876	692	566660	27,29	659732	35,24	155	150	0.75142	1	0.953,0.957	0.948,0.967	-0.003
696	ENSG00000171206	TRIM8	chr10	+	102656244	102656385	102656247	102656385	102656105	102656137	696	14,4	2,3	14,10	2,2	152	150	0.639321	1	0.874,0.568	0.874,0.831	-0.132
697	ENSG00000171206	TRIM8	chr10	+	102656244	102656385	102656269	102656385	102656105	102656137	697	14,6	375389	14,10	307262	174	150	0.144911	0.649177	0.031,0.013	0.038,0.032	-0.013
698	ENSG00000171206	TRIM8	chr10	+	102656247	102656385	102656269	102656385	102656105	102656137	698	2,5	375389	2,2	307262	171	150	1	1	0.005,0.011	0.006,0.007	0.001
702	ENSG00000007541	PIGQ	chr16	+	579068	579180	579126	579180	578784	578938	702	168191	0,0	137116	0,2	207	150	1	1	1.0,1.0	1.0,0.977	0.012
703	ENSG00000007541	PIGQ	chr16	+	580182	580972	580857	580972	579068	579180	703	98158	9,4	123,99	6,1	300	150	0.209874	0.802849	0.845,0.952	0.911,0.98	-0.047
705	ENSG00000137070	IL11RA	chr9	+	34660803	34660936	34660853	34660936	34660503	34660600	705	2,2	10,20	6,2	26,27	199	150	0.903966	1	0.131,0.07	0.148,0.053	0
707	ENSG00000213523	SRA1	chr5	-	140551060	140552184	140551060	140551169	140557146	140557446	707	674652	7,5	626575	2,12	300	150	0.544478	1	0.98,0.985	0.994,0.96	0.005
708	ENSG00000129657	SEC14L1	chr17	+	77142645	77142750	77142649	77142750	77141069	77141107	708	301275	6,6	245315	3,1	153	150	0.126114	0.600521	0.98,0.978	0.988,0.997	-0.013
709	ENSG00000129657	SEC14L1	chr17	+	77191180	77191312	77191187	77191312	77190802	77190952	709	396400	4,0	448442	2,0	156	150	1	1	0.99,1.0	0.995,1.0	-0.003
710	ENSG00000119684	MLH3	chr14	-	75030542	75030715	75030542	75030702	75032067	75032179	710	0,0	62,47	2,6	66,65	162	150	0.00636229	0.104699	0.0,0.0	0.027,0.079	-0.053
713	ENSG00000137171	KLC4	chr6	+	43062916	43063147	43062982	43063147	43061310	43061593	713	59,60	0,0	76,73	0,1	215	150	1	1	1.0,1.0	1.0,0.981	0.01
714	ENSG00000133026	MYH10	chr17	-	8576642	8576672	8576642	8576669	8577235	8577338	714	8,13	2,1	15,18	1,0	152	150	0.129786	0.610516	0.798,0.928	0.937,1.0	-0.106
715	ENSG00000256525	POLG2	chr17	-	64482918	64482999	64482918	64482974	64485727	64485868	715	62,62	2,0	58,55	0,2	174	150	0.74235	1	0.964,1.0	1.0,0.96	0.002
717	ENSG00000254413	CHKB-CPT1B	chr22	-	50576535	50576637	50576535	50576593	50576856	50577034	717	28,19	0,1	26,47	0,0	193	150	1	1	1.0,0.937	1.0,1.0	-0.031
720	ENSG00000197045	GMFB	chr14	-	54480873	54480962	54480873	54480941	54481325	54481458	720	21,42	1,3	63,70	6,2	170	150	0.887731	1	0.949,0.925	0.903,0.969	0.001
721	ENSG00000197045	GMFB	chr14	-	54480873	54480959	54480873	54480956	54481408	54481458	721	0,2	224443	6,3	489531	152	150	1	1	0.0,0.004	0.012,0.006	-0.007
723	ENSG00000188603	CLN3	chr16	-	28487455	28488662	28487455	28487541	28489289	28489386	723	240242	0,0	176190	4,5	300	150	0.00439969	0.0811263	1.0,1.0	0.957,0.95	0.046
725	ENSG00000120438	TCP1	chr6	-	159787742	159787902	159787742	159787871	159788057	159788143	725	1,0	13921505	2,1	20042146	180	150	1	1	0.001,0.0	0.001,0.0	0
726	ENSG00000118046	STK11	chr19	+	1220372	1220717	1220580	1220717	1219323	1219413	726	262306	6,2	318253	5,4	300	150	0.809708	1	0.956,0.987	0.97,0.969	0.002
728	ENSG00000015153	YAF2	chr12	-	42210547	42210680	42210547	42210619	42237598	42237724	728	11,9	7,11	0,21	2,13	210	150	0.586992	1	0.529,0.369	0.0,0.536	0.181
730	ENSG00000196954	CASP4	chr11	-	104951895	104952063	104951895	104952005	104954746	104955001	730	9,18	493604	4,15	474403	207	150	0.661083	1	0.013,0.021	0.006,0.026	0.001
732	ENSG00000267426	AC087289.3	chr17	-	75901711	75901920	75901711	75901916	75902019	75902154	732	514418	9,8	392404	7,10	153	150	0.703984	1	0.982,0.981	0.982,0.975	0.003
734	ENSG00000157657	ZNF618	chr9	+	114032644	114032728	114032647	114032728	114016694	114016784	734	36,15	87128	26,25	82,70	152	150	0.246527	0.880367	0.29,0.104	0.238,0.261	-0.053
735	ENSG00000157657	ZNF618	chr9	+	114032644	114032728	114032647	114032728	114028732	114028972	735	16,29	31,21	13,16	25,30	152	150	0.219863	0.828415	0.337,0.577	0.339,0.345	0.115
736	ENSG00000115241	PPM1G	chr2	-	27384672	27385088	27384672	27384767	27385746	27385879	736	20322339	0,0	18471933	1,0	300	150	1	1	1.0,1.0	0.999,1.0	0
737	ENSG00000131370	SH3BP5	chr3	-	15304102	15304299	15304102	15304231	15330503	15330566	737	2,1	69,73	1,0	97,91	217	150	1	1	0.02,0.009	0.007,0.0	0.011
740	ENSG00000112742	TTK	chr6	+	80026377	80026514	80026380	80026514	80022323	80022472	740	253369	44,58	664522	143,81	152	150	0.414645	1	0.85,0.863	0.821,0.864	0.014
741	ENSG00000105193	RPS16	chr19	-	39433521	39433761	39433521	39433569	39435606	39435708	741	53925533	0,3	48095433	0,0	300	150	1	1	1.0,0.999	1.0,1.0	0
742	ENSG00000105193	RPS16	chr19	-	39435606	39435708	39435606	39435705	39435847	39435948	742	37723775	33,52	32853593	47,38	152	150	0.638335	1	0.991,0.986	0.986,0.989	0.001
746	ENSG00000180900	SCRIB	chr8	-	143792219	143792405	143792219	143792401	143792484	143792635	746	310264	0,1	327219	0,0	153	150	1	1	1.0,0.996	1.0,1.0	-0.002
749	ENSG00000198198	SZT2	chr1	+	43403600	43403774	43403606	43403774	43403176	43403302	749	53,35	4,2	49,35	0,6	155	150	0.643813	1	0.928,0.944	1.0,0.85	0.011
750	ENSG00000198198	SZT2	chr1	+	43426367	43426538	43426437	43426538	43426037	43426151	750	32,20	9,7	32,23	7,15	219	150	0.605801	1	0.709,0.662	0.758,0.512	0.05
752	ENSG00000146243	IRAK1BP1	chr6	+	78898063	78903102	78902618	78903102	78897828	78897959	752	40,36	2,0	54,51	0,0	300	150	0.481064	1	0.909,1.0	1.0,1.0	-0.045
754	ENSG00000122335	SERAC1	chr6	-	158119028	158119170	158119028	158119120	158120424	158120575	754	54,71	0,0	130132	2,4	199	150	0.225397	0.839837	1.0,1.0	0.98,0.961	0.03
755	ENSG00000122335	SERAC1	chr6	-	158150452	158150589	158150452	158150587	158155314	158155351	755	29,18	0,0	59,78	0,1	151	150	1	1	1.0,1.0	1.0,0.987	0.006
756	ENSG00000122335	SERAC1	chr6	-	158150452	158150589	158150452	158150587	158158272	158158364	756	1,2	0,0	8,13	2,0	151	150	0.788788	1	1.0,1.0	0.799,1.0	0.101
767	ENSG00000196678	ERI2	chr16	-	20796343	20799067	20796343	20798211	20799262	20799351	767	13,32	22,32	30,27	38,44	300	150	0.617953	1	0.228,0.333	0.283,0.235	0.022
769	ENSG00000196678	ERI2	chr16	-	20803432	20803516	20803432	20803511	20803602	20803670	769	44,63	1,1	50,52	6,9	154	150	7.56124e-05	0.00488762	0.977,0.984	0.89,0.849	0.111
770	ENSG00000131408	NR1H2	chr19	+	50377552	50377648	50377586	50377648	50376718	50376826	770	0,4	187222	4,1	319344	183	150	1	1	0.0,0.015	0.01,0.002	0.001
771	ENSG00000131408	NR1H2	chr19	+	50379001	50379181	50379091	50379181	50378521	50378796	771	276301	0,3	412401	0,0	239	150	1	1	1.0,0.984	1.0,1.0	-0.008
772	ENSG00000131408	NR1H2	chr19	+	50379001	50379181	50379133	50379181	50378521	50378796	772	327353	13,21	497483	29,21	281	150	0.889207	1	0.931,0.9	0.901,0.925	0.002
773	ENSG00000131408	NR1H2	chr19	+	50379091	50379181	50379133	50379181	50378521	50378796	773	51,55	13,21	85,82	29,21	191	150	0.844677	1	0.755,0.673	0.697,0.754	-0.012
784	ENSG00000148187	MRRF	chr9	+	122270863	122271075	122270952	122271075	122265461	122265545	784	74,85	2,0	83,76	0,0	238	150	0.8533	1	0.959,1.0	1.0,1.0	-0.02
785	ENSG00000148187	MRRF	chr9	+	122270863	122271075	122270952	122271075	122265461	122265780	785	78,96	3,3	89,71	1,1	238	150	0.065445	0.416949	0.942,0.953	0.982,0.978	-0.032
788	ENSG00000185619	PCGF3	chr4	+	730951	731110	730969	731110	730629	730668	788	1,1	114167	2,3	156162	167	150	0.684983	1	0.008,0.005	0.011,0.016	-0.007
789	ENSG00000185619	PCGF3	chr4	+	732399	732498	732443	732498	730969	731110	789	54,50	10,11	59,68	7,18	193	150	0.909574	1	0.808,0.779	0.868,0.746	-0.013
790	ENSG00000185619	PCGF3	chr4	+	733883	735027	734930	735027	733671	733789	790	18,25	140191	15,17	192186	300	150	0.101075	0.533393	0.06,0.061	0.038,0.044	0.02
791	ENSG00000120265	PCMT1	chr6	+	149772013	149772247	149772047	149772247	149771161	149771266	791	0,0	10,8	2,0	3,0	183	150	1	1	0.0,0.0	0.353,NA	-0.353
792	ENSG00000213614	HEXA	chr15	-	72356524	72356650	72356524	72356617	72375719	72375993	792	2,1	569501	12,1	711652	182	150	0.918513	1	0.003,0.002	0.014,0.001	-0.005
793	ENSG00000120008	WDR11	chr10	+	120904645	120904811	120904649	120904811	120904046	120904142	793	152196	0,0	202204	1,0	153	150	1	1	1.0,1.0	0.995,1.0	0.002
794	ENSG00000120008	WDR11	chr10	+	120905875	120906855	120906775	120906855	120905318	120905416	794	127189	0,3	194139	1,0	300	150	0.547642	1	1.0,0.969	0.99,1.0	-0.011
796	ENSG00000059769	DNAJC25	chr9	+	111642838	111643094	111642856	111643094	111631359	111631743	796	0,0	15,25	1,2	48,50	167	150	0.431277	1	0.0,0.0	0.018,0.035	-0.027
797	ENSG00000114127	XRN1	chr3	-	142332374	142332531	142332374	142332424	142332966	142333089	797	68,81	0,2	89,89	13,1	256	150	0.00116798	0.0332642	1.0,0.96	0.8,0.981	0.089
798	ENSG00000114127	XRN1	chr3	-	142332374	142332534	142332374	142332424	142332966	142333089	798	129150	0,2	136142	13,1	259	150	0.000459316	0.0171587	1.0,0.977	0.858,0.988	0.065
799	ENSG00000114127	XRN1	chr3	-	142332374	142332534	142332374	142332531	142332966	142333089	799	66,79	5,10	63,80	16,27	152	150	0.000548577	0.0192437	0.929,0.886	0.795,0.745	0.137
800	ENSG00000132026	RTBDN	chr19	-	12828868	12828953	12828868	12828935	12829810	12829985	800	1,0	0,0	3,0	2,0	167	150	1	1	1.0,NA	0.574,NA	0.426
801	ENSG00000132026	RTBDN	chr19	-	12828868	12829028	12828868	12828953	12829810	12829997	801	2,0	0,0	0,0	3,0	224	150	1	1	1.0,NA	0.0,NA	1
803	ENSG00000108797	CNTNAP1	chr17	+	42691136	42691293	42691152	42691293	42690738	42690942	803	99,88	3,0	77,67	0,0	165	150	0.619584	1	0.968,1.0	1.0,1.0	-0.016
805	ENSG00000139990	DCAF5	chr14	-	69118138	69118275	69118138	69118194	69119193	69119230	805	55,82	2,0	104,89	2,0	230	150	0.620319	1	0.947,1.0	0.971,1.0	-0.012
806	ENSG00000139990	DCAF5	chr14	-	69118138	69118278	69118138	69118194	69119193	69119230	806	110120	2,0	179156	2,0	233	150	1	1	0.973,1.0	0.983,1.0	-0.005
807	ENSG00000139990	DCAF5	chr14	-	69118138	69118278	69118138	69118275	69119193	69119230	807	55,52	0,14	83,78	8,11	152	150	0.927718	1	1.0,0.786	0.911,0.875	0
808	ENSG00000105854	PON2	chr7	-	95406118	95406272	95406118	95406247	95406986	95407068	808	0,3	367382	1,0	471460	174	150	1	1	0.0,0.007	0.002,0.0	0.003
809	ENSG00000105854	PON2	chr7	-	95406118	95406272	95406118	95406247	95409900	95410101	809	0,1	4,6	3,0	5,7	174	150	0.143591	0.645375	0.0,0.126	0.341,0.0	-0.108
810	ENSG00000105854	PON2	chr7	-	95411652	95411779	95411652	95411743	95412311	95412477	810	566610	102154	876926	179145	185	150	0.178606	0.731851	0.818,0.763	0.799,0.838	-0.028
811	ENSG00000105854	PON2	chr7	-	95412311	95412477	95412311	95412461	95416171	95416297	811	0,7	2,1	16,4	0,0	165	150	0.0118459	0.150619	0.0,0.864	1.0,1.0	-0.568
812	ENSG00000105854	PON2	chr7	-	95412311	95412477	95412311	95412461	95416241	95416297	812	335408	0,1	476534	0,0	165	150	1	1	1.0,0.997	1.0,1.0	-0.002
813	ENSG00000105854	PON2	chr7	-	95416171	95416297	95416171	95416245	95424514	95424585	813	425537	0,0	591676	2,0	201	150	1	1	1.0,1.0	0.995,1.0	0.002
814	ENSG00000126746	ZNF384	chr12	-	6678126	6678460	6678126	6678343	6678945	6679183	814	41,51	4,2	53,30	0,0	266	150	0.00367124	0.0708747	0.853,0.935	1.0,1.0	-0.106
815	ENSG00000126746	ZNF384	chr12	-	6679454	6679525	6679454	6679521	6688166	6688226	815	77,77	1,2	65,59	0,2	153	150	0.666932	1	0.987,0.974	1.0,0.967	-0.003
817	ENSG00000077942	FBLN1	chr22	+	45535199	45535337	45535255	45535337	45533760	45533898	817	265197	10,10	218214	6,5	205	150	0.135111	0.626512	0.951,0.935	0.964,0.969	-0.023
818	ENSG00000114120	SLC25A36	chr3	+	140966933	140967036	140966999	140967036	140963126	140963227	818	22,40	2,2	37,47	2,0	215	150	0.124127	0.598077	0.885,0.933	0.928,1.0	-0.055
819	ENSG00000114120	SLC25A36	chr3	+	140966933	140967036	140966999	140967036	140966347	140966434	819	2,14	0,1	11,29	0,4	215	150	1	1	1.0,0.907	1.0,0.835	0.036
823	ENSG00000177156	TALDO1	chr11	+	758949	759057	759008	759057	755878	756002	823	39593764	4,0	34463424	6,6	208	150	1	1	0.999,1.0	0.998,0.998	0.002
824	ENSG00000251595	ABCA11P	chr4	-	425814	427119	425814	426973	437445	437511	824	0,0	7,0	8,0	0,14	295	150	1	1	0.0,NA	1.0,0.0	-0.5
826	ENSG00000131944	FAAP24	chr19	+	32973425	32973562	32973483	32973562	32973183	32973302	826	34,65	1,4	72,71	3,0	207	150	0.19224	0.763695	0.961,0.922	0.946,1.0	-0.031
827	ENSG00000164877	MICALL2	chr7	-	1438839	1438995	1438839	1438991	1439924	1440085	827	16,24	1,0	19,22	2,1	153	150	1	1	0.94,1.0	0.903,0.956	0.04
830	ENSG00000160014	CALM3	chr19	+	46608196	46608340	46608198	46608340	46605826	46605857	830	15521625	0,0	16601680	0,20	151	150	0.951911	1	1.0,1.0	1.0,0.988	0.006
834	ENSG00000166321	NUDT13	chr10	+	73126634	73126827	73126672	73126827	73125117	73125243	834	0,2	1,0	0,0	4,0	187	150	1	1	0.0,1.0	0.0,NA	0.5
835	ENSG00000166321	NUDT13	chr10	+	73126634	73126827	73126672	73126827	73125397	73125509	835	0,4	12,12	0,0	10,6	187	150	0.0499617	0.35529	0.0,0.211	0.0,0.0	0.105
837	ENSG00000125885	MCM8	chr20	+	5967829	5968025	5967877	5968025	5967435	5967587	837	344419	13,19	479379	23,20	197	150	0.462201	1	0.953,0.944	0.941,0.935	0.01
839	ENSG00000173480	ZNF417	chr19	-	57912059	57912189	57912059	57912186	57915564	57915665	839	0,0	1,0	2,0	2,2	152	150	1	1	0.0,NA	0.497,0.0	-0.248
840	ENSG00000148396	SEC16A	chr9	-	136446854	136447015	136446854	136446949	136447226	136447364	840	51,73	108,99	66,51	88,81	215	150	0.476489	1	0.248,0.34	0.344,0.305	-0.03
842	ENSG00000109736	MFSD10	chr4	-	2932350	2932512	2932350	2932409	2932599	2932758	842	382362	7,16	457442	6,12	252	150	0.189376	0.759069	0.97,0.931	0.978,0.956	-0.016
843	ENSG00000109736	MFSD10	chr4	-	2933105	2933209	2933105	2933177	2933566	2933663	843	186179	6,10	199206	14,7	181	150	0.602393	1	0.963,0.937	0.922,0.961	0.008
847	ENSG00000225190	PLEKHM1	chr17	-	45439476	45439634	45439476	45439577	45440162	45440226	847	130,81	4,0	194166	4,0	206	150	0.611713	1	0.959,1.0	0.972,1.0	-0.006
852	ENSG00000089006	SNX5	chr20	-	17953995	17954223	17953995	17954117	17955364	17955475	852	58,70	13681560	43,51	13201346	255	150	0.208036	0.80002	0.024,0.026	0.019,0.022	0.005
853	ENSG00000089006	SNX5	chr20	-	17953995	17954231	17953995	17954117	17955364	17955475	853	37,43	13681560	29,22	13201346	263	150	0.0813434	0.474133	0.015,0.015	0.012,0.009	0.005
854	ENSG00000089006	SNX5	chr20	-	17953995	17954231	17953995	17954223	17955364	17955475	854	29,35	50,62	22,17	36,46	157	150	0.495376	1	0.357,0.35	0.369,0.261	0.038
855	ENSG00000089006	SNX5	chr20	-	17953995	17954223	17953995	17954117	17956932	17957037	855	8,15	28,49	9,7	50,41	255	150	0.142126	0.641493	0.144,0.153	0.096,0.091	0.055
856	ENSG00000138867	GUCD1	chr22	-	24540437	24543100	24540437	24543097	24543841	24544083	856	58,51	544525	46,54	522560	152	150	0.576851	1	0.095,0.087	0.08,0.087	0.008
859	ENSG00000137074	APTX	chr9	-	32987543	32987846	32987543	32987731	32988082	32988129	859	147156	39,44	180165	69,57	264	150	0.125158	0.598533	0.682,0.668	0.597,0.622	0.066
860	ENSG00000137074	APTX	chr9	-	32987543	32987846	32987543	32987731	32989758	32989895	860	7,9	39,17	26,26	46,36	264	150	0.0235571	0.230091	0.093,0.231	0.243,0.291	-0.105
861	ENSG00000137074	APTX	chr9	-	32988078	32988129	32988078	32988124	32989758	32989895	861	198201	79133	158187	135112	154	150	0.108371	0.558152	0.709,0.595	0.533,0.619	0.076
863	ENSG00000255036	AL512590.3	chr9	+	97349090	97349291	97349110	97349291	97347313	97347666	863	0,1	0,5	0,1	2,7	169	150	1	1	NA,0.151	0.0,0.113	0.095
864	ENSG00000255036	AL512590.3	chr9	+	97359981	97360101	97359985	97360101	97357626	97357725	864	10,1	1,1	6,12	4,0	153	150	0.295143	0.979089	0.907,0.495	0.595,1.0	-0.096
865	ENSG00000255036	AL512590.3	chr9	+	97364017	97364128	97364050	97364128	97362362	97362441	865	11,6	2,24	9,4	13,8	182	150	0.50549	1	0.819,0.171	0.363,0.292	0.167
870	ENSG00000077152	UBE2T	chr1	-	202333009	202333335	202333009	202333093	202333449	202333555	870	934971	2,0	11061041	4,1	300	150	1	1	0.996,1.0	0.993,0.998	0.002
874	ENSG00000066322	ELOVL1	chr1	-	43364927	43365097	43364927	43365008	43365185	43365376	874	3,0	597642	7,2	629654	238	150	1	1	0.003,0.0	0.007,0.002	-0.003
875	ENSG00000066322	ELOVL1	chr1	-	43364927	43365097	43364927	43365008	43365563	43365623	875	3,2	77,90	12,2	87104	238	150	0.0440434	0.326523	0.024,0.014	0.08,0.012	-0.027
876	ENSG00000066322	ELOVL1	chr1	-	43364927	43365376	43364927	43365008	43365563	43365623	876	807739	77,90	766837	87104	300	150	0.518986	1	0.84,0.804	0.815,0.801	0.014
877	ENSG00000066322	ELOVL1	chr1	-	43364927	43365376	43364927	43365097	43365563	43365623	877	804739	0,2	759835	5,0	300	150	1	1	1.0,0.995	0.987,1.0	0.004
878	ENSG00000066322	ELOVL1	chr1	-	43366267	43366416	43366267	43366411	43367485	43367738	878	0,2	4,0	0,2	0,0	154	150	1	1	0.0,1.0	NA,1.0	-0.5
880	ENSG00000104320	NBN	chr8	-	89980733	89980893	89980733	89980852	89981374	89981523	880	410565	5,7	410354	2,11	190	150	0.463223	1	0.985,0.985	0.994,0.962	0.007
882	ENSG00000140553	UNC45A	chr15	+	90936136	90936460	90936284	90936460	90935945	90935982	882	8,8	277356	11,12	269307	297	150	0.173376	0.719585	0.014,0.011	0.02,0.019	-0.007
884	ENSG00000108961	RANGRF	chr17	+	8289257	8290092	8289812	8290092	8288955	8289072	884	184216	4,2	230273	4,2	300	150	0.754651	1	0.958,0.982	0.966,0.986	-0.006
889	ENSG00000048140	TSPAN17	chr5	+	176652742	176652913	176652778	176652913	176651753	176651900	889	380286	2,0	325326	2,0	185	150	1	1	0.994,1.0	0.992,1.0	0.001
890	ENSG00000048140	TSPAN17	chr5	+	176652742	176652913	176652811	176652913	176651753	176651900	890	459352	9,21	399392	11,9	218	150	0.195741	0.7713	0.972,0.92	0.961,0.968	-0.018
891	ENSG00000048140	TSPAN17	chr5	+	176652778	176652913	176652811	176652913	176651753	176651900	891	81,66	9,21	76,66	11,9	182	150	0.300502	0.983617	0.881,0.721	0.851,0.858	-0.054
893	ENSG00000165637	VDAC2	chr10	+	75217887	75217991	75217932	75217991	75214020	75214070	893	34,26	0,0	52,43	0,2	194	150	0.451249	1	1.0,1.0	1.0,0.943	0.028
894	ENSG00000234129	AC073529.1	chrX	-	11055935	11056041	11055935	11056036	11106900	11106990	894	6,14	2,5	19,24	1,5	154	150	0.158417	0.685227	0.745,0.732	0.949,0.824	-0.148
896	ENSG00000119772	DNMT3A	chr2	-	25241561	25241777	25241561	25241707	25243897	25243982	896	0,2	45,36	0,0	45,56	219	150	1	1	0.0,0.037	0.0,0.0	0.018
897	ENSG00000087263	OGFOD1	chr16	+	56458512	56458594	56458547	56458594	56453262	56453408	897	6,1	388333	2,4	360324	184	150	1	1	0.012,0.002	0.005,0.01	0
898	ENSG00000115758	ODC1	chr2	-	10444473	10444647	10444473	10444547	10444930	10445049	898	27612664	10,22	34393602	8,14	249	150	0.816157	1	0.994,0.986	0.996,0.994	-0.005
900	ENSG00000105701	FKBP8	chr19	-	18532663	18532814	18532663	18532795	18533269	18533347	900	10,6	913868	3,9	934997	168	150	1	1	0.01,0.006	0.003,0.008	0.003
901	ENSG00000105701	FKBP8	chr19	-	18538215	18538436	18538215	18538433	18539370	18539459	901	844790	304300	886906	350353	152	150	0.621327	1	0.733,0.722	0.714,0.717	0.012
905	ENSG00000104960	PTOV1	chr19	+	49859985	49860183	49860055	49860183	49858548	49858653	905	373349	18,10	473412	8,23	219	150	0.799229	1	0.934,0.96	0.976,0.925	-0.003
906	ENSG00000104960	PTOV1	chr19	+	49859985	49860183	49860093	49860183	49858548	49858653	906	468456	12,14	616549	11,11	257	150	0.199719	0.781089	0.958,0.95	0.97,0.967	-0.014
907	ENSG00000104960	PTOV1	chr19	+	49860055	49860183	49860093	49860183	49858548	49858653	907	113117	12,14	151160	11,11	187	150	0.141845	0.641493	0.883,0.87	0.917,0.921	-0.042
908	ENSG00000104960	PTOV1	chr19	+	49860565	49860740	49860613	49860740	49860267	49860336	908	71,71	357343	84,93	496419	197	150	0.792968	1	0.132,0.136	0.114,0.145	0.005
909	ENSG00000072682	P4HA2	chr5	-	132218544	132218668	132218544	132218644	132226931	132227221	909	0,3	1,2	2,0	3,4	173	150	0.309892	0.999332	0.0,0.565	0.366,0.0	0.099
910	ENSG00000072682	P4HA2	chr5	-	132218544	132218668	132218544	132218644	132227085	132227221	910	0,3	18,19	1,0	40,36	173	150	0.453828	1	0.0,0.12	0.021,0.0	0.049
911	ENSG00000072682	P4HA2	chr5	-	132227085	132227258	132227085	132227221	132227538	132227794	911	6,2	3,4	0,0	2,0	186	150	1	1	0.617,0.287	0.0,NA	0.452
912	ENSG00000005700	IBTK	chr6	-	82194478	82194642	82194478	82194595	82196297	82196446	912	274354	2,1	516526	3,3	196	150	1	1	0.991,0.996	0.992,0.993	0.001
913	ENSG00000005700	IBTK	chr6	-	82196297	82196446	82196297	82196401	82200140	82200253	913	232303	1,12	386445	16,19	194	150	0.0624801	0.407076	0.994,0.951	0.949,0.948	0.024
914	ENSG00000213085	CFAP45	chr1	-	159876555	159876789	159876555	159876749	159877348	159877462	914	0,2	8,11	0,0	13,20	189	150	0.609733	1	0.0,0.126	0.0,0.0	0.063
915	ENSG00000104164	BLOC1S6	chr15	+	45603099	45603187	45603103	45603187	45592134	45592276	915	156195	14,5	245201	18,13	153	150	0.385883	1	0.916,0.975	0.93,0.938	0.012
916	ENSG00000115648	MLPH	chr2	+	237553565	237553991	237553688	237553991	237552336	237552437	916	106110	4,2	214125	13,2	272	150	0.231703	0.855468	0.936,0.968	0.901,0.972	0.015
917	ENSG00000137817	PARP6	chr15	-	72250844	72250957	72250844	72250954	72251206	72251255	917	25,20	81,70	21,40	66,64	152	150	0.124757	0.598431	0.233,0.22	0.239,0.381	-0.083
918	ENSG00000151023	ENKUR	chr10	-	24981978	24984376	24981978	24982770	24984735	24984905	918	0,0	1,0	3,7	0,0	300	150	1	1	0.0,NA	1.0,1.0	-1
920	ENSG00000039650	PNKP	chr19	-	49865126	49865426	49865126	49865242	49866398	49866445	920	100131	0,0	174156	1,1	300	150	1	1	1.0,1.0	0.989,0.987	0.012
921	ENSG00000039650	PNKP	chr19	-	49866398	49866528	49866398	49866445	49867053	49867217	921	19,24	69,75	13,12	119,95	232	150	0.000929773	0.0283095	0.151,0.171	0.066,0.076	0.09
924	ENSG00000103037	SETD6	chr16	+	58518019	58518231	58518050	58518231	58516807	58516928	924	2,5	38,42	4,2	52,32	180	150	0.710092	1	0.042,0.09	0.06,0.05	0.011
925	ENSG00000103037	SETD6	chr16	+	58518019	58518231	58518180	58518231	58516807	58516928	925	55,50	2,1	55,47	7,4	300	150	0.0110209	0.145087	0.932,0.962	0.797,0.855	0.121
926	ENSG00000103037	SETD6	chr16	+	58518050	58518231	58518180	58518231	58516807	58516928	926	91,87	2,1	103,77	7,4	279	150	0.0120598	0.152076	0.961,0.979	0.888,0.912	0.07
928	ENSG00000166689	PLEKHA7	chr11	-	16791010	16791202	16791010	16791199	16794487	16794714	928	11,25	2,1	5,3	0,2	152	150	0.813306	1	0.844,0.961	1.0,0.597	0.104
930	ENSG00000116641	DOCK7	chr1	-	62477699	62477834	62477699	62477825	62488933	62489065	930	197203	0,5	235222	7,6	158	150	0.0630273	0.408329	1.0,0.975	0.97,0.972	0.017
931	ENSG00000116641	DOCK7	chr1	-	62487397	62487452	62487397	62487412	62488933	62489065	931	0,0	16,38	0,1	59,55	189	150	1	1	0.0,0.0	0.0,0.014	-0.007
934	ENSG00000099875	MKNK2	chr19	-	2037464	2039856	2037464	2037829	2040133	2040177	934	73108	241214	105,76	173156	300	150	0.0509261	0.358163	0.132,0.201	0.233,0.196	-0.048
935	ENSG00000101940	WDR13	chrX	+	48598716	48598957	48598750	48598957	48597957	48598037	935	141156	30,22	183214	36,63	183	150	0.0960517	0.518628	0.794,0.853	0.806,0.736	0.052
936	ENSG00000101940	WDR13	chrX	+	48599586	48599717	48599598	48599717	48599352	48599462	936	233192	7,0	298319	1,3	161	150	0.806183	1	0.969,1.0	0.996,0.99	-0.009
947	ENSG00000127990	SGCE	chr7	-	94623324	94624249	94623324	94623397	94628201	94628359	947	0,1	82,84	0,0	118117	300	150	1	1	0.0,0.006	0.0,0.0	0.003
949	ENSG00000127990	SGCE	chr7	-	94629718	94629841	94629718	94629821	94655989	94656147	949	77,66	0,2	105,99	0,0	169	150	1	1	1.0,0.967	1.0,1.0	-0.016
950	ENSG00000129317	PUS7L	chr12	-	43754335	43755261	43754335	43754442	43758729	43758817	950	36,91	0,0	54,68	0,1	300	150	1	1	1.0,1.0	1.0,0.971	0.014
952	ENSG00000169379	ARL13B	chr3	+	93996547	93996684	93996562	93996684	93995873	93995944	952	6,4	0,7	6,3	3,10	164	150	0.202623	0.786567	1.0,0.343	0.647,0.215	0.24
956	ENSG00000243989	ACY1	chr3	+	51985360	51985465	51985400	51985465	51984046	51984158	956	64,56	1,3	31,35	4,0	189	150	0.912549	1	0.981,0.937	0.86,1.0	0.029
958	ENSG00000243989	ACY1	chr3	+	51986604	51987453	51986987	51987453	51986414	51986504	958	181151	0,0	89,87	0,1	300	150	1	1	1.0,1.0	1.0,0.978	0.011
961	ENSG00000172725	CORO1B	chr11	-	67440334	67440484	67440334	67440439	67441124	67441244	961	1,1	467415	3,0	437422	194	150	1	1	0.002,0.002	0.005,0.0	-0.001
963	ENSG00000074755	ZZEF1	chr17	-	4082436	4082507	4082436	4082504	4085669	4085803	963	73103	6,1	120116	4,5	152	150	0.905986	1	0.923,0.99	0.967,0.958	-0.006
964	ENSG00000175115	PACS1	chr11	+	66219544	66219805	66219745	66219805	66216694	66216775	964	0,3	308258	0,0	401321	300	150	1	1	0.0,0.006	0.0,0.0	0.003
965	ENSG00000129460	NGDN	chr14	+	23475170	23475642	23475557	23475642	23470905	23470977	965	286315	0,2	286353	0,0	300	150	1	1	1.0,0.987	1.0,1.0	-0.006
966	ENSG00000148362	PAXX	chr9	+	136992924	136993243	136993052	136993243	136992639	136992700	966	97118	6,1	67,56	4,6	277	150	0.077663	0.459666	0.897,0.985	0.901,0.835	0.073
967	ENSG00000132581	SDF2	chr17	-	28651485	28651577	28651485	28651542	28655286	28655483	967	12,9	6,7	22,33	9,2	184	150	0.0380817	0.299705	0.62,0.512	0.666,0.931	-0.232
968	ENSG00000028310	BRD9	chr5	-	869244	869404	869244	869394	870472	870575	968	8,15	0,1	3,8	13,3	159	150	9.97157e-06	0.00098624	1.0,0.934	0.179,0.716	0.52
969	ENSG00000028310	BRD9	chr5	-	886591	886767	886591	886707	887360	887471	969	26,36	233245	32,29	217184	209	150	0.466124	1	0.074,0.095	0.096,0.102	-0.015
970	ENSG00000028310	BRD9	chr5	-	889020	889165	889020	889160	889586	889647	970	280253	2,0	264217	0,1	154	150	1	1	0.993,1.0	1.0,0.995	-0.001
971	ENSG00000028310	BRD9	chr5	-	889586	889766	889586	889647	891154	891287	971	9,17	269261	20,21	216214	268	150	0.014092	0.164112	0.018,0.035	0.049,0.052	-0.024
972	ENSG00000167491	GATAD2A	chr19	+	19465339	19465614	19465344	19465614	19427695	19427992	972	30,32	0,2	34,30	0,0	154	150	0.356892	1	1.0,0.94	1.0,1.0	-0.03
973	ENSG00000167491	GATAD2A	chr19	+	19465339	19465614	19465344	19465614	19457111	19457229	973	0,18	0,0	10,1	6,0	154	150	1	1	NA,1.0	0.619,1.0	0.191
974	ENSG00000167491	GATAD2A	chr19	+	19501117	19501416	19501120	19501416	19498442	19498722	974	493483	13,21	442496	25,28	152	150	0.042717	0.320206	0.974,0.958	0.946,0.946	0.02
980	ENSG00000105738	SIPA1L3	chr19	+	38106288	38106640	38106536	38106640	38101051	38101226	980	0,0	292339	1,0	372390	300	150	1	1	0.0,0.0	0.001,0.0	-0.001
985	ENSG00000237765	FAM200B	chr4	+	15686931	15687145	15687000	15687145	15686235	15686462	985	5,16	51,99	3,5	121150	218	150	0.000121813	0.00673835	0.063,0.1	0.017,0.022	0.062
986	ENSG00000166986	MARS	chr12	+	57489423	57489558	57489454	57489558	57489266	57489345	986	693689	1,1	688533	0,0	180	150	1	1	0.998,0.998	1.0,1.0	-0.002
987	ENSG00000166986	MARS	chr12	+	57512235	57512353	57512302	57512353	57512007	57512103	987	981879	8,2	713708	8,3	216	150	0.929388	1	0.988,0.997	0.984,0.994	0.003
988	ENSG00000173209	AHSA2P	chr2	+	61178980	61179171	61178985	61179171	61177427	61177688	988	4,1	0,0	6,0	0,4	154	150	0.0116655	0.149596	1.0,1.0	1.0,0.0	0.5
992	ENSG00000135108	FBXO21	chr12	-	117157872	117158084	117157872	117158063	117165484	117165617	992	100,94	200175	80,77	148145	170	150	0.844314	1	0.306,0.322	0.323,0.319	-0.007
999	ENSG00000258289	CHURC1	chr14	+	64926006	64926080	64926009	64926080	64923990	64924126	999	96,93	290367	78,81	364289	152	150	0.284785	0.959794	0.246,0.2	0.175,0.217	0.027
1000	ENSG00000188976	NOC2L	chr1	-	954003	954523	954003	954082	955922	956013	1000	35,45	527488	32,17	382364	300	150	0.351034	1	0.032,0.044	0.04,0.023	0.006
1001	ENSG00000011275	RNF216	chr7	-	5739275	5739621	5739275	5739352	5740972	5741644	1001	0,1	90,76	3,0	83138	300	150	1	1	0.0,0.007	0.018,0.0	-0.005
1002	ENSG00000011275	RNF216	chr7	-	5740972	5741815	5740972	5741644	5752845	5752979	1002	67,66	78,57	93,79	89,79	300	150	0.851119	1	0.3,0.367	0.343,0.333	-0.005
1003	ENSG00000146350	TBC1D32	chr6	-	121115171	121115747	121115171	121115241	121126377	121126461	1003	2,0	3,20	6,9	22,16	300	150	0.00531852	0.0934694	0.25,0.0	0.12,0.22	-0.045
1004	ENSG00000146350	TBC1D32	chr6	-	121317494	121317690	121317494	121317672	121321632	121321794	1004	3,6	25,33	2,2	38,44	167	150	0.0362981	0.2939	0.097,0.14	0.045,0.039	0.077
1006	ENSG00000061273	HDAC7	chr12	-	47789812	47791308	47789812	47789920	47791585	47791706	1006	143100	0,0	145115	0,1	300	150	1	1	1.0,1.0	1.0,0.983	0.008
1007	ENSG00000061273	HDAC7	chr12	-	47791870	47792669	47791870	47792004	47793368	47793588	1007	4,8	197199	3,2	186189	300	150	0.585923	1	0.01,0.02	0.008,0.005	0.008
1009	ENSG00000061273	HDAC7	chr12	-	47797383	47797499	47797383	47797427	47798107	47798219	1009	285338	2,7	324249	13,8	221	150	0.0123576	0.154216	0.99,0.97	0.944,0.955	0.03
1010	ENSG00000144579	CTDSP1	chr2	+	218402110	218402215	218402113	218402215	218401563	218401712	1010	124141	254225	147144	266267	152	150	0.928944	1	0.325,0.382	0.353,0.347	0.004
1011	ENSG00000144579	CTDSP1	chr2	+	218403010	218403127	218403034	218403127	218402348	218402405	1011	3,4	238180	1,2	228230	173	150	0.696144	1	0.011,0.019	0.004,0.007	0.009
1012	ENSG00000158773	USF1	chr1	-	161040201	161040330	161040201	161040323	161040575	161040670	1012	209177	0,0	268259	1,1	156	150	1	1	1.0,1.0	0.996,0.996	0.004
1013	ENSG00000100462	PRMT5	chr14	-	22928125	22928241	22928125	22928211	22928496	22928615	1013	4,0	649661	0,3	530541	179	150	1	1	0.005,0.0	0.0,0.005	0
1017	ENSG00000149091	DGKZ	chr11	+	46367651	46367747	46367654	46367747	46367290	46367399	1017	242247	2,7	249215	0,1	152	150	0.428938	1	0.992,0.972	1.0,0.995	-0.016
1018	ENSG00000149091	DGKZ	chr11	+	46368001	46368079	46368004	46368079	46367651	46367747	1018	120,98	32,35	123,89	27,25	152	150	0.320409	1	0.787,0.734	0.818,0.778	-0.038
1019	ENSG00000149091	DGKZ	chr11	+	46369363	46369550	46369493	46369550	46368004	46368079	1019	5,2	219218	8,6	267245	279	150	0.544823	1	0.012,0.005	0.016,0.013	-0.006
1020	ENSG00000149091	DGKZ	chr11	+	46378893	46379111	46378990	46379111	46378456	46378500	1020	1,7	179161	4,10	176137	246	150	0.129011	0.608996	0.003,0.026	0.014,0.043	-0.014
1021	ENSG00000149091	DGKZ	chr11	+	46379453	46379568	46379468	46379568	46379202	46379236	1021	3,6	236219	0,3	198196	164	150	0.468541	1	0.011,0.024	0.0,0.014	0.011
1023	ENSG00000169660	HEXDC	chr17	+	82424393	82424503	82424418	82424503	82419748	82419883	1023	46,36	2,1	24,30	4,1	174	150	0.238029	0.865479	0.952,0.969	0.838,0.963	0.06
1025	ENSG00000126088	UROD	chr1	+	45013574	45013791	45013593	45013791	45013135	45013215	1025	0,0	11,10	2,0	9,9	168	150	0.840307	1	0.0,0.0	0.166,0.0	-0.083
1026	ENSG00000126088	UROD	chr1	+	45013574	45013791	45013593	45013791	45013135	45013354	1026	62,71	936800	56,78	811897	168	150	0.920533	1	0.056,0.073	0.058,0.072	-0.001
1027	ENSG00000126088	UROD	chr1	+	45013908	45014836	45014735	45014836	45013593	45013791	1027	14151257	0,0	11321256	0,2	300	150	1	1	1.0,1.0	1.0,0.997	0.002
1028	ENSG00000117479	SLC19A2	chr1	-	169468643	169468836	169468643	169468737	169469963	169470186	1028	54,62	0,2	71,54	0,0	248	150	0.41895	1	1.0,0.949	1.0,1.0	-0.026
1029	ENSG00000166233	ARIH1	chr15	+	72570163	72570307	72570176	72570307	72567105	72567177	1029	0,4	221256	0,2	304247	162	150	1	1	0.0,0.014	0.0,0.007	0.004
1031	ENSG00000132330	SCLY	chr2	+	238068064	238068165	238068068	238068165	238064356	238064469	1031	110100	5,3	88103	5,0	153	150	0.413042	1	0.956,0.97	0.945,1.0	-0.009
1034	ENSG00000066427	ATXN3	chr14	-	92080964	92081061	92080964	92081057	92082299	92082466	1034	85126	1,0	156,91	0,0	153	150	1	1	0.988,1.0	1.0,1.0	-0.006
1039	ENSG00000066427	ATXN3	chr14	-	92096092	92096137	92096092	92096134	92096673	92096838	1039	118151	0,0	126134	4,0	152	150	0.642212	1	1.0,1.0	0.969,1.0	0.016
1041	ENSG00000135912	TTLL4	chr2	+	218753114	218753185	218753120	218753185	218752762	218752973	1041	46,37	0,0	52,46	1,3	155	150	0.490028	1	1.0,1.0	0.981,0.937	0.041
1042	ENSG00000135912	TTLL4	chr2	+	218754133	218754693	218754230	218754693	218753583	218753669	1042	84,98	1,1	110,77	4,2	246	150	0.062801	0.408242	0.981,0.984	0.944,0.959	0.031
1047	ENSG00000156504	FAM122B	chrX	-	134769566	134772283	134769566	134771354	134781820	134781917	1047	45,71	2,12	107,69	18,6	300	150	0.624245	1	0.918,0.747	0.748,0.852	0.032
1048	ENSG00000156504	FAM122B	chrX	-	134785885	134785950	134785885	134785947	134787471	134787533	1048	49,93	25,39	149,98	76,41	152	150	0.858102	1	0.659,0.702	0.659,0.702	0
1049	ENSG00000215375	MYL5	chr4	+	678657	678765	678665	678765	676072	676209	1049	11,7	0,3	30,26	2,2	157	150	0.58619	1	1.0,0.69	0.935,0.925	-0.085
1050	ENSG00000160752	FDPS	chr1	+	155310042	155310205	155310063	155310205	155309788	155309965	1050	229175	9,9	149179	2,15	170	150	0.70345	1	0.957,0.945	0.985,0.913	0.002
1051	ENSG00000160752	FDPS	chr1	+	155319793	155319928	155319856	155319928	155319610	155319688	1051	20231671	5,6	18291803	11,17	212	150	0.902089	1	0.997,0.995	0.992,0.987	0.006
1055	ENSG00000100867	DHRS2	chr14	+	23641665	23643219	23643151	23643219	23639793	23639895	1055	5,2	23,5	5,8	38,25	300	150	0.749112	1	0.098,0.167	0.062,0.138	0.033
1057	ENSG00000055070	SZRD1	chr1	+	16393227	16393482	16393230	16393482	16391374	16391424	1057	191221	94103	206182	102133	152	150	0.175529	0.725446	0.667,0.679	0.666,0.575	0.052
1058	ENSG00000197448	GSTK1	chr7	+	143264547	143265092	143264991	143265092	143264085	143264167	1058	510634	0,0	671558	3,1	300	150	1	1	1.0,1.0	0.991,0.996	0.006
1059	ENSG00000076604	TRAF4	chr17	+	28747821	28747947	28747842	28747947	28747212	28747264	1059	18,14	358311	19,6	356361	170	150	0.270454	0.928063	0.042,0.038	0.045,0.014	0.011
1060	ENSG00000076604	TRAF4	chr17	+	28747842	28748178	28748016	28748178	28747212	28747264	1060	358311	0,3	356361	0,0	300	150	1	1	1.0,0.981	1.0,1.0	-0.01
1061	ENSG00000155329	ZCCHC10	chr5	-	133000131	133000201	133000131	133000173	133006758	133006920	1061	21,22	99129	22,26	61106	177	150	0.0939038	0.512551	0.152,0.126	0.234,0.172	-0.064
1062	ENSG00000106723	SPIN1	chr9	+	88418777	88418951	88418849	88418951	88415606	88415699	1062	16,14	5,6	22,21	5,2	221	150	0.1102	0.562412	0.685,0.613	0.749,0.877	-0.164
1063	ENSG00000106723	SPIN1	chr9	+	88418777	88418951	88418849	88418951	88416643	88416766	1063	5,3	4,0	7,8	0,0	221	150	0.00659858	0.107236	0.459,1.0	1.0,1.0	-0.27
1064	ENSG00000196531	NACA	chr12	-	56714601	56714687	56714601	56714675	56724451	56724523	1064	62998515	20,13	66396874	14,16	161	150	1	1	0.997,0.998	0.998,0.998	0
1065	ENSG00000196531	NACA	chr12	-	56714601	56714703	56714601	56714675	56724451	56724523	1065	624914	20,13	652797	14,16	177	150	0.876457	1	0.964,0.983	0.975,0.977	-0.002
1066	ENSG00000196531	NACA	chr12	-	56714601	56714703	56714601	56714687	56724451	56724523	1066	31,20	57067621	10,19	59976096	165	150	1	1	0.005,0.002	0.002,0.003	0.001
1067	ENSG00000196531	NACA	chr12	-	56724451	56724549	56724451	56724523	56725262	56725299	1067	155167	25773444	148133	26952588	175	150	0.929148	1	0.049,0.04	0.045,0.042	0.001
1069	ENSG00000103876	FAH	chr15	+	80172148	80172248	80172161	80172248	80168263	80168316	1069	235190	0,0	207269	3,0	162	150	1	1	1.0,1.0	0.985,1.0	0.008
1084	ENSG00000132507	EIF5A	chr17	+	7309596	7309800	7309614	7309800	7307973	7308113	1084	2,0	439307	2,0	426424	167	150	1	1	0.004,0.0	0.004,0.0	0
1085	ENSG00000132507	EIF5A	chr17	+	7309596	7309800	7309614	7309800	7308480	7308575	1085	0,0	26,38	0,1	22,12	167	150	1	1	0.0,0.0	0.0,0.07	-0.035
1086	ENSG00000204604	ZNF468	chr19	-	52853871	52854126	52853871	52854107	52854257	52854345	1086	5,12	1,0	19,16	0,1	168	150	1	1	0.817,1.0	1.0,0.935	-0.059
1087	ENSG00000166582	CENPV	chr17	-	16348615	16349333	16348615	16348685	16349930	16350029	1087	315337	297300	253183	181172	300	150	0.395092	1	0.347,0.36	0.411,0.347	-0.026
1089	ENSG00000205885	C1RL-AS1	chr12	+	7111024	7111606	7111370	7111606	7110297	7110572	1089	9,20	2,3	21,19	4,2	300	150	0.863275	1	0.692,0.769	0.724,0.826	-0.044
1093	ENSG00000131626	PPFIA1	chr11	+	70372211	70372390	70372214	70372390	70362287	70362488	1093	12,23	320338	16,5	304300	152	150	0.129146	0.608996	0.036,0.063	0.049,0.016	0.017
1095	ENSG00000161036	LRWD1	chr7	+	102467664	102467823	102467718	102467823	102467338	102467479	1095	0,0	227220	0,5	194209	203	150	1	1	0.0,0.0	0.0,0.017	-0.009
1097	ENSG00000257524	AL157935.2	chr9	-	127873025	127873180	127873025	127873061	127874610	127874649	1097	8,1	449409	6,4	450547	268	150	1	1	0.01,0.001	0.007,0.004	0
1100	ENSG00000108384	RAD51C	chr17	+	58732480	58732544	58732483	58732544	58724039	58724100	1100	12,12	133154	14,22	203207	152	150	0.826598	1	0.082,0.071	0.064,0.095	-0.003
1101	ENSG00000072210	ALDH3A2	chr17	+	19648934	19649124	19648962	19649124	19648722	19648843	1101	2,2	1,0	7,1	0,0	177	150	1	1	0.629,1.0	1.0,1.0	-0.185
1104	ENSG00000152457	DCLRE1C	chr10	-	14935462	14935564	14935462	14935523	14939809	14939869	1104	20,35	0,0	41,42	0,1	190	150	1	1	1.0,1.0	1.0,0.971	0.014
1105	ENSG00000152457	DCLRE1C	chr10	-	14942113	14942435	14942113	14942240	14945104	14945189	1105	2,0	1,2	3,5	4,6	300	150	0.110894	0.562412	0.5,0.0	0.273,0.294	-0.033
1107	ENSG00000183077	AFMID	chr17	+	78197134	78197560	78197145	78197560	78190969	78191060	1107	5,14	7,2	9,5	5,12	160	150	0.237788	0.86527	0.401,0.868	0.628,0.281	0.18
1108	ENSG00000071794	HLTF	chr3	-	149041489	149041680	149041489	149041668	149042165	149042290	1108	17,24	141162	24,16	184166	161	150	0.513804	1	0.101,0.121	0.108,0.082	0.016
1109	ENSG00000071794	HLTF	chr3	-	149059717	149059807	149059717	149059804	149060642	149060687	1109	78124	37,46	132118	43,20	152	150	0.0269591	0.248269	0.675,0.727	0.752,0.853	-0.101
1111	ENSG00000184216	IRAK1	chrX	-	154013042	154013433	154013042	154013343	154014041	154014278	1111	11621060	189162	857916	104145	239	150	0.358535	1	0.794,0.804	0.838,0.799	-0.019
1112	ENSG00000184216	IRAK1	chrX	-	154013042	154013433	154013042	154013343	154016031	154016097	1112	15,14	11,7	17,23	0,7	239	150	0.0115587	0.149096	0.461,0.557	1.0,0.673	-0.328
1123	ENSG00000168014	C2CD3	chr11	-	74037477	74037698	74037477	74037623	74042053	74042218	1123	103104	1,5	82,95	0,0	224	150	0.0605127	0.398774	0.986,0.933	1.0,1.0	-0.04
1132	ENSG00000085733	CTTN	chr11	+	70433624	70433718	70433646	70433718	70433100	70433278	1132	2,0	21131925	0,3	17102012	171	150	1	1	0.001,0.0	0.0,0.001	0
1134	ENSG00000146463	ZMYM4	chr1	+	35396551	35396670	35396554	35396670	35393594	35393739	1134	275315	0,4	293278	0,7	152	150	0.948932	1	1.0,0.987	1.0,0.975	0.006
1135	ENSG00000274944	AL139260.3	chr1	-	38866879	38867009	38866879	38866999	38873017	38873090	1135	11,19	13,17	19,8	14,19	159	150	0.597659	1	0.444,0.513	0.561,0.284	0.056
1136	ENSG00000285219	AL591485.1	chr6	+	8437939	8438031	8437962	8438031	8435577	8436178	1136	0,1	2,4	0,0	0,7	172	150	1	1	0.0,0.179	NA,0.0	0.089
1145	ENSG00000177106	EPS8L2	chr11	+	710027	710486	710421	710486	709552	709608	1145	15,22	998922	7,9	649651	300	150	0.929491	1	0.007,0.012	0.005,0.007	0.003
1146	ENSG00000177106	EPS8L2	chr11	+	720548	720746	720596	720746	720061	720223	1146	32,27	476422	10,23	253252	197	150	0.953065	1	0.049,0.046	0.029,0.065	0.001
1155	ENSG00000101182	PSMA7	chr20	-	62137363	62137465	62137363	62137426	62138170	62138290	1155	8,17	56105659	8,9	59116120	188	150	1	1	0.001,0.002	0.001,0.001	0.001
1156	ENSG00000164919	COX6C	chr8	-	99891907	99892052	99891907	99892047	99893318	99893623	1156	30,69	2,0	40,31	0,0	154	150	0.791799	1	0.936,1.0	1.0,1.0	-0.032
1157	ENSG00000164919	COX6C	chr8	-	99891907	99892052	99891907	99892047	99893442	99893622	1157	48,80	4,2	40,54	1,2	154	150	0.369671	1	0.921,0.975	0.975,0.963	-0.021
1159	ENSG00000146670	CDCA5	chr11	-	65079352	65079787	65079352	65079549	65083363	65083399	1159	638661	1,5	539482	0,0	300	150	1	1	0.997,0.985	1.0,1.0	-0.009
1160	ENSG00000117650	NEK2	chr1	-	211670280	211670407	211670280	211670393	211671201	211671284	1160	324407	1,2	500462	5,3	163	150	1	1	0.997,0.995	0.989,0.993	0.005
1161	ENSG00000112578	BYSL	chr6	+	41931703	41931830	41931727	41931830	41931395	41931556	1161	4,1	237192	0,1	155212	173	150	1	1	0.014,0.004	0.0,0.004	0.007
1163	ENSG00000101384	JAG1	chr20	-	10648548	10648722	10648548	10648676	10649060	10649107	1163	321406	0,1	581538	1,0	195	150	1	1	1.0,0.997	0.998,1.0	-0.001
1172	ENSG00000114346	ECT2	chr3	+	172755294	172755374	172755297	172755374	172754508	172754660	1172	477658	2,16	663714	4,8	152	150	0.254607	0.899245	0.996,0.976	0.994,0.989	-0.006
1176	ENSG00000196187	TMEM63A	chr1	-	225865896	225866050	225865896	225865967	225867887	225868030	1176	3,5	0,0	10,7	0,3	232	150	0.0864921	0.490236	1.0,1.0	1.0,0.601	0.2
1179	ENSG00000115020	PIKFYVE	chr2	+	208274017	208274053	208274020	208274053	208273583	208273733	1179	4,6	5,0	1,8	2,4	152	150	0.412985	1	0.441,1.0	0.33,0.664	0.224
1180	ENSG00000164258	NDUFS4	chr5	+	53604723	53604895	53604806	53604895	53603451	53603530	1180	70,75	1,0	54,63	0,1	232	150	1	1	0.978,1.0	1.0,0.976	0.001
1182	ENSG00000140853	NLRC5	chr16	+	57055432	57055519	57055435	57055519	57055031	57055094	1182	9,12	12,11	24,21	16,14	152	150	0.20446	0.791027	0.425,0.518	0.597,0.597	-0.125
1183	ENSG00000140853	NLRC5	chr16	+	57059408	57059532	57059466	57059532	57058971	57059061	1183	0,4	30,37	1,6	41,39	207	150	0.411759	1	0.0,0.073	0.017,0.1	-0.022
1184	ENSG00000140853	NLRC5	chr16	+	57061859	57062003	57061861	57062003	57061617	57061701	1184	6,6	4,6	15,11	2,1	151	150	0.0012786	0.0355351	0.598,0.498	0.882,0.916	-0.351
1189	ENSG00000020577	SAMD4A	chr14	+	54784339	54784620	54784536	54784620	54776413	54776540	1189	8,6	82107	13,6	159137	300	150	0.838067	1	0.047,0.027	0.039,0.021	0.007
1191	ENSG00000105983	LMBR1	chr7	-	156834477	156834595	156834477	156834575	156836812	156836885	1191	0,1	1,5	6,0	6,2	169	150	0.00893513	0.129155	0.0,0.151	0.47,0.0	-0.159
1199	ENSG00000136826	KLF4	chr9	-	107487027	107488267	107487027	107487192	107488929	107489050	1199	16,34	0,0	82,57	3,0	300	150	0.61343	1	1.0,1.0	0.932,1.0	0.034
1200	ENSG00000184371	CSF1	chr1	+	109923165	109924190	109924059	109924190	109921846	109921994	1200	77,81	5,8	100100	16,7	300	150	0.344231	1	0.885,0.835	0.758,0.877	0.042
1201	ENSG00000133872	SARAF	chr8	-	30065987	30066139	30065987	30066067	30066776	30066918	1201	12841378	0,0	15901507	0,2	221	150	1	1	1.0,1.0	1.0,0.998	0.001
1202	ENSG00000075790	BCAP29	chr7	+	107595866	107596002	107595868	107596002	107593954	107594105	1202	409597	0,0	649702	2,2	151	150	1	1	1.0,1.0	0.997,0.997	0.003
1203	ENSG00000079974	RABL2B	chr22	-	50769454	50769552	50769454	50769549	50769904	50770016	1203	32,11	1,0	55,11	8,4	152	150	0.000364724	0.0150954	0.969,1.0	0.872,0.731	0.183
1204	ENSG00000079974	RABL2B	chr22	-	50782187	50782351	50782187	50782347	50783500	50783662	1204	7,8	12,7	5,3	18,12	153	150	0.0327527	0.278326	0.364,0.528	0.214,0.197	0.24
1205	ENSG00000116198	CEP104	chr1	-	3837291	3837519	3837291	3837345	3839607	3839776	1205	63,74	0,0	68,81	0,1	300	150	1	1	1.0,1.0	1.0,0.976	0.012
1207	ENSG00000104518	GSDMD	chr8	+	143558361	143558451	143558377	143558451	143555058	143555196	1207	87,58	0,0	60,38	5,0	165	150	0.0889716	0.498433	1.0,1.0	0.916,1.0	0.042
1208	ENSG00000104518	GSDMD	chr8	+	143558361	143558451	143558377	143558451	143555933	143556030	1208	87,58	1,0	60,36	0,1	165	150	1	1	0.988,1.0	1.0,0.97	0.009
1209	ENSG00000104518	GSDMD	chr8	+	143561001	143561423	143561369	143561423	143560602	143560771	1209	259245	0,0	222165	0,1	300	150	1	1	1.0,1.0	1.0,0.988	0.006
1210	ENSG00000104518	GSDMD	chr8	+	143562661	143563062	143562669	143563062	143562447	143562521	1210	280270	2,6	170159	2,8	157	150	0.15232	0.668927	0.993,0.977	0.988,0.95	0.016
1213	ENSG00000172432	GTPBP2	chr6	-	43620489	43621790	43620489	43621516	43622002	43622167	1213	204200	0,0	225267	0,2	300	150	1	1	1.0,1.0	1.0,0.985	0.008
1217	ENSG00000185480	PARPBP	chr12	+	102148229	102148463	102148234	102148463	102123885	102124041	1217	110175	5,18	141151	13,15	154	150	0.566581	1	0.955,0.904	0.914,0.907	0.019
1218	ENSG00000107485	GATA3	chr10	+	8063992	8064138	8063995	8064138	8058304	8058841	1218	26,25	3,4	37,44	7,5	152	150	0.758881	1	0.895,0.86	0.839,0.897	0.009
1222	ENSG00000134644	PUM1	chr1	-	30965981	30966278	30965981	30966197	30967166	30967310	1222	217148	78,74	160185	63,72	230	150	0.689393	1	0.645,0.566	0.624,0.626	-0.02
1223	ENSG00000134644	PUM1	chr1	-	30965981	30966278	30965981	30966197	30968353	30968492	1223	2,0	0,4	0,0	0,2	230	150	1	1	1.0,0.0	NA,0.0	0.5
1224	ENSG00000134644	PUM1	chr1	-	30980061	30980166	30980061	30980163	30981311	30981405	1224	100,98	108117	114124	125118	152	150	0.521305	1	0.477,0.453	0.474,0.509	-0.027
1225	ENSG00000134644	PUM1	chr1	-	30980061	30980178	30980061	30980163	30981311	30981405	1225	9,6	108117	13,11	125118	164	150	0.230037	0.851438	0.071,0.045	0.087,0.079	-0.025
1226	ENSG00000134644	PUM1	chr1	-	30980061	30980178	30980061	30980166	30981311	30981405	1226	9,6	100,98	11,11	112124	161	150	0.509837	1	0.077,0.054	0.084,0.076	-0.014
1227	ENSG00000162191	UBXN1	chr11	-	62677517	62677634	62677517	62677563	62677780	62677832	1227	10801005	0,4	714713	2,6	220	150	1	1	1.0,0.994	0.996,0.988	0.005
1229	ENSG00000132305	IMMT	chr2	-	86170748	86170844	86170748	86170841	86171207	86171312	1229	386308	131107	336301	89,97	152	150	0.282068	0.95343	0.744,0.74	0.788,0.754	-0.029
1230	ENSG00000132305	IMMT	chr2	-	86171207	86171345	86171207	86171312	86173649	86173761	1230	302264	371308	254255	347344	182	150	0.333313	1	0.402,0.414	0.376,0.379	0.031
1231	ENSG00000132305	IMMT	chr2	-	86171207	86171381	86171207	86171312	86173649	86173761	1231	31,23	371308	20,31	347344	218	150	0.745745	1	0.054,0.049	0.038,0.058	0.004
1232	ENSG00000132305	IMMT	chr2	-	86171207	86171381	86171207	86171345	86173649	86173761	1232	0,1	271242	1,1	235225	185	150	1	1	0.0,0.003	0.003,0.004	-0.002
1233	ENSG00000107864	CPEB3	chr10	-	92144944	92145112	92144944	92145085	92180962	92181019	1233	3,9	0,0	23,23	0,1	176	150	1	1	1.0,1.0	1.0,0.951	0.024
1237	ENSG00000140471	LINS1	chr15	-	100580443	100580945	100580443	100580736	100602120	100602174	1237	28,22	0,0	26,29	0,1	300	150	1	1	1.0,1.0	1.0,0.935	0.032
1241	ENSG00000196295	AC005154.1	chr7	-	30563730	30563998	30563730	30563893	30568832	30568989	1241	2,12	2,0	19,4	9,2	254	150	0.073468	0.447734	0.371,1.0	0.555,0.542	0.137
1247	ENSG00000176444	CLK2	chr1	-	155268707	155268795	155268707	155268792	155269487	155269713	1247	68,58	19,23	56,55	24,22	152	150	0.415084	1	0.779,0.713	0.697,0.712	0.042
1248	ENSG00000176444	CLK2	chr1	-	155269487	155269716	155269487	155269713	155270807	155270977	1248	82,92	32,35	92,70	49,42	152	150	0.0786423	0.463554	0.717,0.722	0.649,0.622	0.084
1249	ENSG00000136560	TANK	chr2	+	161203483	161203595	161203486	161203595	161179613	161179761	1249	5,9	120176	12,10	234260	152	150	0.959034	1	0.039,0.048	0.048,0.037	0.001
1250	ENSG00000136560	TANK	chr2	+	161203483	161203595	161203486	161203595	161202862	161202979	1250	0,0	4,0	0,2	0,0	152	150	1	1	0.0,NA	NA,1.0	-1
1253	ENSG00000241878	PISD	chr22	-	31620552	31620713	31620552	31620599	31620995	31621142	1253	535494	16,13	431456	6,14	263	150	0.435219	1	0.95,0.956	0.976,0.949	-0.009
1254	ENSG00000140326	CDAN1	chr15	-	42735874	42736081	42735874	42736078	42736301	42736780	1254	72,78	47,36	70,62	68,37	152	150	0.161568	0.691731	0.602,0.681	0.504,0.623	0.078
1256	ENSG00000141524	TMC6	chr17	-	78126523	78126648	78126523	78126596	78126776	78126906	1256	338309	2,0	355322	0,1	201	150	1	1	0.992,1.0	1.0,0.996	-0.002
1257	ENSG00000141524	TMC6	chr17	-	78126523	78126648	78126523	78126596	78128611	78128782	1257	46,36	0,0	56,41	2,0	201	150	0.441476	1	1.0,1.0	0.954,1.0	0.023
1261	ENSG00000132376	INPP5K	chr17	-	1513452	1513561	1513452	1513554	1513871	1513979	1261	57,74	4,7	100,96	4,10	156	150	0.872095	1	0.932,0.91	0.96,0.902	-0.01
1263	ENSG00000175215	CTDSP2	chr12	-	57823903	57824089	57823903	57824005	57824226	57824319	1263	373452	19,12	576515	20,15	233	150	0.582232	1	0.927,0.96	0.949,0.957	-0.009
1264	ENSG00000175215	CTDSP2	chr12	-	57826995	57827123	57826995	57827097	57827551	57827590	1264	1,0	240252	3,0	323299	175	150	1	1	0.004,0.0	0.008,0.0	-0.002
1266	ENSG00000106610	STAG3L4	chr7	+	67308576	67309139	67308934	67309139	67305986	67306083	1266	11,11	34,43	15,16	55,75	300	150	0.660156	1	0.139,0.113	0.12,0.096	0.018
1272	ENSG00000085224	ATRX	chrX	-	77688817	77688927	77688817	77688924	77693823	77693937	1272	113139	30,57	179130	47,40	152	150	0.370518	1	0.788,0.706	0.79,0.762	-0.029
1273	ENSG00000085224	ATRX	chrX	-	77688817	77688927	77688817	77688924	77696576	77696704	1273	14,35	8,49	37,42	50,29	152	150	0.929418	1	0.633,0.413	0.422,0.588	0.018
1276	ENSG00000141027	NCOR1	chr17	-	16040440	16040494	16040440	16040491	16046989	16047093	1276	5,9	0,0	12,9	2,0	152	150	0.681012	1	1.0,1.0	0.856,1.0	0.072
1277	ENSG00000141027	NCOR1	chr17	-	16065484	16065694	16065484	16065691	16067893	16068121	1277	322395	11,12	397300	12,27	152	150	0.0410403	0.312722	0.967,0.97	0.97,0.916	0.025
1278	ENSG00000141027	NCOR1	chr17	-	16065484	16065694	16065484	16065691	16070164	16070525	1278	9,8	0,0	24,22	0,3	152	150	0.507311	1	1.0,1.0	1.0,0.879	0.06
1280	ENSG00000141027	NCOR1	chr17	-	16101249	16101805	16101249	16101757	16108785	16108912	1280	257268	37,45	284316	57,82	197	150	0.0279627	0.252542	0.841,0.819	0.791,0.746	0.061
1281	ENSG00000141027	NCOR1	chr17	-	16126081	16126209	16126081	16126206	16137310	16137412	1281	115120	129154	131161	176211	152	150	0.527786	1	0.468,0.435	0.423,0.43	0.025
1282	ENSG00000141027	NCOR1	chr17	-	16171802	16172020	16171802	16171995	16186553	16186687	1282	2,0	291300	2,0	377426	174	150	1	1	0.006,0.0	0.005,0.0	0.001
1283	ENSG00000109113	RAB34	chr17	-	28715194	28715276	28715194	28715214	28715455	28715507	1283	13991380	18,9	15891404	8,23	211	150	0.815827	1	0.982,0.991	0.993,0.977	0.001
1284	ENSG00000109113	RAB34	chr17	-	28715992	28716061	28715992	28716058	28716902	28716994	1284	49,82	718666	57,86	665689	152	150	0.504236	1	0.063,0.108	0.078,0.11	-0.009
1285	ENSG00000109113	RAB34	chr17	-	28717212	28717425	28717212	28717398	28718121	28718167	1285	110,75	2,2	108113	6,3	176	150	0.17739	0.728946	0.979,0.97	0.939,0.97	0.02
1287	ENSG00000109113	RAB34	chr17	-	28717212	28717647	28717212	28717398	28718121	28718167	1287	9,0	2,2	9,0	6,3	300	150	0.826566	1	0.692,0.0	0.429,0.0	0.131
1289	ENSG00000109113	RAB34	chr17	-	28717212	28717647	28717212	28717425	28718121	28718167	1289	9,0	110,75	9,0	108113	300	150	0.784848	1	0.039,0.0	0.04,0.0	-0.001
1291	ENSG00000109113	RAB34	chr17	-	28717212	28717425	28717212	28717291	28718121	28718268	1291	664592	118,57	624606	66,58	283	150	0.101226	0.533393	0.749,0.846	0.834,0.847	-0.043
1292	ENSG00000109113	RAB34	chr17	-	28717212	28717425	28717212	28717291	28718369	28718429	1292	554518	4,0	518493	0,0	283	150	1	1	0.987,1.0	1.0,1.0	-0.006
1293	ENSG00000105520	PLPPR2	chr19	+	11357618	11357739	11357659	11357739	11356801	11356976	1293	1,1	39,58	16,10	84,96	190	150	4.46472e-05	0.00337968	0.02,0.013	0.131,0.076	-0.087
1294	ENSG00000105520	PLPPR2	chr19	+	11359531	11359720	11359606	11359720	11357659	11357739	1294	54,45	11,11	80115	18,19	224	150	0.684863	1	0.767,0.733	0.749,0.802	-0.026
1298	ENSG00000169598	DFFB	chr1	+	3865761	3866000	3865811	3866000	3858717	3858844	1298	2,0	33,35	0,0	17,18	199	150	0.642818	1	0.044,0.0	0.0,0.0	0.022
1300	ENSG00000160961	ZNF333	chr19	+	14714737	14715470	14715381	14715470	14706685	14706773	1300	0,1	10,11	1,0	6,25	300	150	1	1	0.0,0.043	0.077,0.0	-0.017
1301	ENSG00000238105	GOLGA2P5	chr12	-	100157164	100157445	100157164	100157256	100157527	100157739	1301	1,1	1,5	1,2	18,0	300	150	0.367695	1	0.333,0.091	0.027,1.0	-0.301
1302	ENSG00000114923	SLC4A3	chr2	+	219630071	219630352	219630152	219630352	219629143	219629421	1302	1,0	0,0	0,0	1,0	230	150	1	1	1.0,NA	0.0,NA	1
1303	ENSG00000114923	SLC4A3	chr2	+	219630071	219630352	219630152	219630352	219629579	219629695	1303	1,0	17,18	6,1	14,18	230	150	0.002764	0.0586763	0.037,0.0	0.218,0.035	-0.108
1304	ENSG00000114923	SLC4A3	chr2	+	219633854	219633979	219633865	219633979	219633273	219633457	1304	0,2	0,0	0,0	5,3	160	150	1	1	NA,1.0	0.0,0.0	1
1305	ENSG00000114923	SLC4A3	chr2	+	219633854	219633979	219633879	219633979	219633273	219633457	1305	0,2	10,28	0,0	25,27	174	150	0.279096	0.9484	0.0,0.058	0.0,0.0	0.029
1306	ENSG00000114923	SLC4A3	chr2	+	219633865	219633979	219633879	219633979	219633273	219633457	1306	0,0	10,28	5,3	25,27	163	150	0.000656095	0.021654	0.0,0.0	0.155,0.093	-0.124
1307	ENSG00000163378	EOGT	chr3	-	68988505	68989017	68988505	68988577	68998010	68998114	1307	82,60	2,0	129104	0,0	300	150	0.42876	1	0.953,1.0	1.0,1.0	-0.024
1308	ENSG00000171490	RSL1D1	chr16	-	11841694	11841820	11841694	11841817	11841906	11842000	1308	10911124	21,15	728776	8,12	152	150	0.438504	1	0.981,0.987	0.989,0.985	-0.003
1309	ENSG00000171490	RSL1D1	chr16	-	11841906	11842000	11841906	11841929	11851407	11851518	1309	545506	0,4	370391	3,0	220	150	1	1	1.0,0.989	0.988,1.0	0
1311	ENSG00000167965	MLST8	chr16	+	2206030	2206214	2206060	2206214	2205453	2205512	1311	4,2	16,8	4,6	11,19	179	150	0.510621	1	0.173,0.173	0.234,0.209	-0.049
1312	ENSG00000167965	MLST8	chr16	+	2206357	2206409	2206360	2206409	2206030	2206214	1312	235259	19,10	132134	3,4	152	150	0.0209099	0.209572	0.924,0.962	0.977,0.971	-0.031
1313	ENSG00000167965	MLST8	chr16	+	2206478	2206659	2206483	2206659	2206357	2206409	1313	0,6	6,13	4,4	5,0	154	150	0.0140851	0.164112	0.0,0.31	0.438,1.0	-0.564
1314	ENSG00000167965	MLST8	chr16	+	2206478	2206659	2206496	2206659	2206357	2206409	1314	0,6	261235	4,4	132132	167	150	0.154064	0.673692	0.0,0.022	0.026,0.026	-0.015
1316	ENSG00000167965	MLST8	chr16	+	2206483	2206659	2206496	2206659	2206357	2206409	1316	6,13	261235	5,0	132132	162	150	0.0668444	0.422125	0.021,0.049	0.034,0.0	0.018
1319	ENSG00000167965	MLST8	chr16	+	2207192	2207345	2207196	2207345	2207034	2207110	1319	280296	22,14	167164	14,15	153	150	0.257747	0.904157	0.926,0.954	0.921,0.915	0.022
1320	ENSG00000167965	MLST8	chr16	+	2208209	2208613	2208449	2208613	2207192	2207345	1320	383354	25,21	235231	11,9	300	150	0.152533	0.669351	0.885,0.894	0.914,0.928	-0.032
1324	ENSG00000206503	HLA-A	chr6	+	29944499	29945091	29945058	29945091	29944121	29944397	1324	22962318	26,1	30493076	28,38	300	150	0.00886156	0.129065	0.978,0.999	0.982,0.976	0.009
1325	ENSG00000206503	HLA-A	chr6	+	29945058	29945091	29945062	29945091	29944499	29944616	1325	17411912	3,13	26762631	4,6	153	150	1	1	0.998,0.993	0.998,0.998	-0.002
1326	ENSG00000132773	TOE1	chr1	+	45342734	45343002	45342842	45343002	45342383	45342643	1326	29,20	86,84	18,38	80,93	257	150	0.665808	1	0.164,0.122	0.116,0.193	-0.011
1327	ENSG00000100813	ACIN1	chr14	-	23064104	23064257	23064104	23064221	23064354	23064485	1327	535511	108115	457479	117115	185	150	0.296912	0.981685	0.801,0.783	0.76,0.772	0.026
1328	ENSG00000100813	ACIN1	chr14	-	23064354	23064488	23064354	23064485	23065965	23066008	1328	571543	157163	540523	157135	152	150	0.734452	1	0.782,0.767	0.772,0.793	-0.008
1329	ENSG00000110172	CHORDC1	chr11	-	90211214	90211335	90211214	90211318	90214017	90214175	1329	1,4	495709	1,5	544496	166	150	1	1	0.002,0.005	0.002,0.009	-0.002
1331	ENSG00000062598	ELMO2	chr20	-	46387337	46387437	46387337	46387431	46389038	46389220	1331	141128	1,2	193171	0,0	155	150	1	1	0.993,0.984	1.0,1.0	-0.012
1332	ENSG00000062598	ELMO2	chr20	-	46394404	46394532	46394404	46394503	46398696	46398771	1332	151113	49,46	178180	65,55	178	150	0.70253	1	0.722,0.674	0.698,0.734	-0.018
1334	ENSG00000090924	PLEKHG2	chr19	+	39414988	39415260	39414991	39415260	39414064	39414195	1334	41,47	28,31	56,44	40,33	152	150	0.725586	1	0.591,0.599	0.58,0.568	0.021
1335	ENSG00000090924	PLEKHG2	chr19	+	39414988	39415260	39415168	39415260	39414064	39414195	1335	79,62	0,13	85,65	2,5	300	150	0.321128	1	1.0,0.705	0.955,0.867	-0.058
1336	ENSG00000090924	PLEKHG2	chr19	+	39414991	39415260	39415168	39415260	39414064	39414195	1336	66,46	0,13	69,54	2,5	300	150	0.413079	1	1.0,0.639	0.945,0.844	-0.075
1338	ENSG00000137094	DNAJB5	chr9	+	34996264	34996866	34996394	34996866	34993199	34993444	1338	34,47	2,0	45,81	0,7	279	150	0.064247	0.413289	0.901,1.0	1.0,0.862	0.019
1340	ENSG00000135956	TMEM127	chr2	-	96265137	96265512	96265137	96265489	96265868	96265994	1340	73,75	75,56	108100	117103	172	150	0.342795	1	0.459,0.539	0.446,0.458	0.047
1342	ENSG00000178104	PDE4DIP	chr1	+	148929196	148931923	148931799	148931923	148889783	148889894	1342	154194	2,3	357327	11,4	300	150	0.241847	0.872318	0.975,0.97	0.942,0.976	0.013
1343	ENSG00000178104	PDE4DIP	chr1	+	148992254	148993882	148993484	148993882	148991884	148991973	1343	14,8	2,8	8,23	5,0	300	150	0.208433	0.800476	0.778,0.333	0.444,1.0	-0.166
1344	ENSG00000178104	PDE4DIP	chr1	+	149003610	149003730	149003613	149003730	149002849	149003042	1344	67,84	36,35	161131	89,79	152	150	0.293623	0.976989	0.647,0.703	0.641,0.621	0.044
1345	ENSG00000178104	PDE4DIP	chr1	+	149031943	149033016	149031999	149033016	149030231	149030278	1345	49,41	24,39	97,76	71,83	205	150	0.379904	1	0.599,0.435	0.5,0.401	0.067
1348	ENSG00000178467	P4HTM	chr3	+	49004860	49005867	49005776	49005867	49004097	49004260	1348	37,43	0,1	66,51	0,0	300	150	1	1	1.0,0.956	1.0,1.0	-0.022
1349	ENSG00000178467	P4HTM	chr3	+	49005717	49005867	49005776	49005867	49004860	49005170	1349	3,4	0,0	0,0	0,2	208	150	1	1	1.0,1.0	NA,0.0	1
1350	ENSG00000179091	CYC1	chr8	+	144096123	144096250	144096142	144096250	144095026	144095228	1350	120184	9,0	145114	0,0	168	150	0.0328928	0.279103	0.923,1.0	1.0,1.0	-0.038
1351	ENSG00000155592	ZKSCAN2	chr16	-	25251908	25252046	25251908	25252035	25252945	25253037	1351	0,0	51,35	0,1	22,36	160	150	1	1	0.0,0.0	0.0,0.025	-0.013
1366	ENSG00000198830	HMGN2	chr1	+	26473702	26474135	26474084	26474135	26473482	26473527	1366	1153512003	5,4	87049838	11,6	300	150	1	1	0.999,0.999	0.997,0.999	0.001
1367	ENSG00000183323	CCDC125	chr5	-	69313984	69314046	69313984	69314043	69320236	69320580	1367	13,3	76,79	8,4	29,62	152	150	0.596309	1	0.144,0.036	0.214,0.06	-0.047
1368	ENSG00000213185	FAM24B	chr10	-	122850423	122850550	122850423	122850520	122855644	122855786	1368	12,13	3,0	6,6	3,0	179	150	0.539698	1	0.77,1.0	0.626,1.0	0.072
1369	ENSG00000068024	HDAC4	chr2	-	239126455	239126694	239126455	239126679	239134244	239134443	1369	5,5	0,8	4,1	7,2	164	150	0.0874248	0.494548	1.0,0.364	0.343,0.314	0.353
1370	ENSG00000197937	ZNF347	chr19	-	53148680	53148812	53148680	53148809	53149240	53149367	1370	11,8	63,43	16,12	76,75	152	150	0.853104	1	0.147,0.155	0.172,0.136	-0.003
1373	ENSG00000074582	BCS1L	chr2	+	218662509	218662679	218662514	218662679	218662196	218662260	1373	181160	1,3	169128	7,4	154	150	0.024963	0.236593	0.994,0.981	0.959,0.969	0.024
1374	ENSG00000074582	BCS1L	chr2	+	218663133	218663442	218663242	218663442	218662882	218663000	1374	179180	5,5	173132	11,11	258	150	0.00981664	0.136673	0.954,0.954	0.901,0.875	0.066
1377	ENSG00000067606	PRKCZ	chr1	+	2145337	2145511	2145388	2145511	2144209	2144341	1377	2,0	0,0	0,0	2,0	200	150	1	1	1.0,NA	0.0,NA	1
1382	ENSG00000187555	USP7	chr16	-	8904434	8904565	8904434	8904524	8905186	8905331	1382	796820	1,0	562641	0,0	190	150	1	1	0.998,1.0	1.0,1.0	-0.001
1384	ENSG00000177981	ASB8	chr12	-	48153367	48153529	48153367	48153525	48157458	48157502	1384	55,52	15,4	62,70	18,8	153	150	0.704783	1	0.782,0.927	0.772,0.896	0.02
1387	ENSG00000087191	PSMC5	chr17	+	63831019	63831226	63831035	63831226	63830808	63830935	1387	0,2	858808	4,4	797727	165	150	1	1	0.0,0.002	0.005,0.005	-0.004
1388	ENSG00000167733	HSD11B1L	chr19	+	5684988	5685119	5684992	5685119	5684818	5684905	1388	0,1	0,0	8,2	2,2	153	150	1	1	NA,1.0	0.797,0.495	0.354
1391	ENSG00000142920	AZIN2	chr1	+	33093244	33093416	33093281	33093416	33092049	33092222	1391	3,0	7,8	0,2	4,6	186	150	0.578169	1	0.257,0.0	0.0,0.212	0.023
1392	ENSG00000142920	AZIN2	chr1	+	33098006	33098179	33098066	33098179	33096706	33096869	1392	2,0	8,9	0,0	6,14	209	150	0.814186	1	0.152,0.0	0.0,0.0	0.076
1393	ENSG00000166004	CEP295	chr11	+	93729610	93729781	93729613	93729781	93729433	93729530	1393	27,28	35,89	14,22	53,49	152	150	0.363917	1	0.432,0.237	0.207,0.307	0.078
1394	ENSG00000134802	SLC43A3	chr11	-	57425540	57425709	57425540	57425670	57425988	57426316	1394	13,7	214197	12,5	108,86	188	150	0.132423	0.618928	0.046,0.028	0.081,0.044	-0.026
1397	ENSG00000134802	SLC43A3	chr11	-	57425988	57426389	57425988	57426352	57426587	57426652	1397	36,28	146141	33,26	49,68	186	150	0.00151442	0.0392453	0.166,0.138	0.352,0.236	-0.142
1398	ENSG00000134802	SLC43A3	chr11	-	57426587	57426750	57426587	57426652	57426885	57427043	1398	5,14	9,2	9,2	3,7	247	150	0.491573	1	0.252,0.81	0.646,0.148	0.134
1399	ENSG00000134802	SLC43A3	chr11	-	57426587	57426750	57426587	57426652	57427061	57427121	1399	5,16	102,78	17,4	30,45	247	150	0.0536202	0.369425	0.029,0.111	0.256,0.051	-0.083
1400	ENSG00000077463	SIRT6	chr19	-	4175027	4175151	4175027	4175111	4175679	4175760	1400	114109	14,13	115113	6,10	189	150	0.092286	0.506605	0.866,0.869	0.938,0.9	-0.052
1401	ENSG00000077463	SIRT6	chr19	-	4175027	4175760	4175027	4175151	4175841	4175937	1401	136103	5,2	148134	1,2	300	150	0.0758406	0.454272	0.932,0.963	0.987,0.971	-0.031
1406	ENSG00000203705	TATDN3	chr1	+	212812226	212812328	212812250	212812328	212804595	212804651	1406	3,3	7,3	3,2	4,2	173	150	0.566376	1	0.271,0.464	0.394,0.464	-0.061
1407	ENSG00000203705	TATDN3	chr1	+	212812226	212812328	212812247	212812328	212807735	212807848	1407	8,6	52,49	4,0	33,53	170	150	0.018098	0.191745	0.12,0.098	0.097,0.0	0.06
1408	ENSG00000203705	TATDN3	chr1	+	212812226	212812328	212812250	212812328	212807735	212807848	1408	8,9	34,34	5,0	42,48	173	150	0.00110318	0.0320536	0.169,0.187	0.094,0.0	0.131
1409	ENSG00000203705	TATDN3	chr1	+	212812247	212812328	212812250	212812328	212807735	212807848	1409	52,52	34,34	34,53	42,48	152	150	0.0529013	0.366676	0.601,0.601	0.444,0.521	0.118
1414	ENSG00000174365	SNHG11	chr20	+	38448661	38448730	38448665	38448730	38447465	38447623	1414	45,61	2,4	54,46	4,4	153	150	0.487919	1	0.957,0.937	0.93,0.919	0.022
1415	ENSG00000174365	SNHG11	chr20	+	38450261	38450447	38450335	38450447	38448661	38448730	1415	17,22	35,49	25,11	36,20	223	150	0.29834	0.982417	0.246,0.232	0.318,0.27	-0.055
1416	ENSG00000048162	NOP16	chr5	-	176383945	176384374	176383945	176384283	176385220	176385327	1416	423461	213183	360296	170143	240	150	0.639422	1	0.554,0.612	0.57,0.564	0.016
1419	ENSG00000013441	CLK1	chr2	-	200856890	200857884	200856890	200856985	200857972	200858089	1419	274423	0,5	456414	4,4	300	150	0.54555	1	1.0,0.977	0.983,0.981	0.006
1420	ENSG00000013441	CLK1	chr2	-	200859679	200859747	200859679	200859746	200861237	200861466	1420	0,1	40,66	0,0	99113	150	150	1	1	0.0,0.015	0.0,0.0	0.007
1422	ENSG00000110697	PITPNM1	chr11	-	67496177	67496348	67496177	67496345	67497230	67497436	1422	90103	32,18	79,73	33,42	152	150	0.0109707	0.145087	0.735,0.85	0.703,0.632	0.125
1423	ENSG00000110697	PITPNM1	chr11	-	67496177	67497436	67496177	67496348	67497521	67497679	1423	171167	0,0	141123	0,1	300	150	1	1	1.0,1.0	1.0,0.984	0.008
1425	ENSG00000155366	RHOC	chr1	-	112705099	112705201	112705099	112705123	112707077	112707102	1425	297302	20,0	305322	0,22	227	150	0.893964	1	0.908,1.0	1.0,0.906	0.001
1426	ENSG00000140382	HMG20A	chr15	+	77467094	77467307	77467182	77467307	77464239	77464387	1426	277236	3,1	277251	0,0	237	150	1	1	0.983,0.993	1.0,1.0	-0.012
1428	ENSG00000126705	AHDC1	chr1	-	27553073	27553290	27553073	27553185	27558304	27558530	1428	11,8	16,8	2,0	10,6	254	150	0.000415531	0.0163653	0.289,0.371	0.106,0.0	0.277
1429	ENSG00000126705	AHDC1	chr1	-	27553073	27553290	27553073	27553185	27558705	27558883	1429	0,2	7,10	0,0	6,2	254	150	0.528998	1	0.0,0.106	0.0,0.0	0.053
1430	ENSG00000126705	AHDC1	chr1	-	27553073	27553304	27553073	27553185	27558705	27558883	1430	0,2	7,10	0,0	6,2	268	150	0.500817	1	0.0,0.101	0.0,0.0	0.051
1432	ENSG00000126705	AHDC1	chr1	-	27603396	27603494	27603396	27603491	27603727	27603863	1432	4,5	0,2	3,4	2,0	152	150	0.770383	1	1.0,0.712	0.597,1.0	0.057
1434	ENSG00000100330	MTMR3	chr22	+	29978424	29978531	29978441	29978531	29970975	29971062	1434	0,0	56,81	0,2	92,95	166	150	1	1	0.0,0.0	0.0,0.019	-0.009
1435	ENSG00000124104	SNX21	chr20	+	45840321	45840458	45840447	45840458	45838267	45838360	1435	3,1	2,2	2,3	3,6	275	150	0.765444	1	0.45,0.214	0.267,0.214	0.092
1436	ENSG00000105323	HNRNPUL1	chr19	+	41305645	41305867	41305675	41305867	41303971	41304261	1436	108102	764719	78115	703769	179	150	0.571857	1	0.106,0.106	0.085,0.111	0.008
1446	ENSG00000241472	PTPRG-AS1	chr3	-	62317105	62317230	62317105	62317192	62317807	62317900	1446	1,0	38,21	0,0	25,28	187	150	1	1	0.021,0.0	0.0,0.0	0.011
1447	ENSG00000241472	PTPRG-AS1	chr3	-	62317807	62317903	62317807	62317900	62318651	62318778	1447	2,2	9,3	0,1	0,2	152	150	1	1	0.18,0.397	NA,0.33	-0.042
1448	ENSG00000241472	PTPRG-AS1	chr3	-	62317807	62317903	62317807	62317900	62318865	62318947	1448	6,4	0,5	9,0	1,7	152	150	0.210283	0.802849	1.0,0.441	0.899,0.0	0.271
1450	ENSG00000148634	HERC4	chr10	-	67992605	67995292	67992605	67992682	67996045	67996138	1450	0,2	14,14	3,0	19,16	300	150	0.678827	1	0.0,0.067	0.073,0.0	-0.003
1451	ENSG00000148634	HERC4	chr10	-	67992605	67995292	67992605	67992682	68014025	68014186	1451	0,2	398463	3,0	498569	300	150	1	1	0.0,0.002	0.003,0.0	-0.001
1452	ENSG00000148634	HERC4	chr10	-	67992605	67995292	67992605	67992682	68025545	68025676	1452	1,2	0,2	1,0	3,0	300	150	1	1	1.0,0.333	0.143,NA	0.523
1454	ENSG00000147471	PLPBP	chr8	+	37775308	37775481	37775338	37775481	37772754	37772889	1454	0,2	227257	2,0	209224	179	150	1	1	0.0,0.006	0.008,0.0	-0.001
1457	ENSG00000155393	HEATR3	chr16	+	50084107	50084291	50084133	50084291	50083936	50084027	1457	0,1	198190	5,0	129175	175	150	0.713754	1	0.0,0.004	0.032,0.0	-0.014
1458	ENSG00000133619	KRBA1	chr7	+	149719532	149719672	149719545	149719672	149715010	149715066	1458	8,12	15,12	6,7	14,14	162	150	0.283665	0.956758	0.331,0.481	0.284,0.316	0.106
1459	ENSG00000133619	KRBA1	chr7	+	149721379	149721535	149721382	149721535	149720834	149720990	1459	32,29	34,20	20,18	16,34	152	150	0.331121	1	0.482,0.589	0.552,0.343	0.088
1461	ENSG00000163463	KRTCAP2	chr1	-	155169790	155172489	155169790	155169857	155172564	155172892	1461	11,12	13121201	16,9	16161538	300	150	1	1	0.004,0.005	0.005,0.003	0.001
1466	ENSG00000115966	ATF2	chr2	-	175074504	175074867	175074504	175074835	175080659	175080765	1466	0,0	137142	2,0	163145	181	150	1	1	0.0,0.0	0.01,0.0	-0.005
1469	ENSG00000171574	ZNF584	chr19	+	58415792	58415940	58415818	58415940	58415523	58415646	1469	0,1	7,5	0,1	2,2	175	150	1	1	0.0,0.146	0.0,0.3	-0.077
1471	ENSG00000102312	PORCN	chrX	+	48509783	48509956	48509892	48509956	48509423	48509707	1471	33,23	2,0	62,52	2,0	258	150	0.812334	1	0.906,1.0	0.947,1.0	-0.02
1472	ENSG00000102312	PORCN	chrX	+	48511294	48511487	48511365	48511487	48509783	48509956	1472	30,22	24,27	63,51	48,54	220	150	0.718894	1	0.46,0.357	0.472,0.392	-0.024
1474	ENSG00000138398	PPIG	chr2	+	169631765	169631933	169631774	169631933	169630773	169630987	1474	175306	25,21	269278	16,8	158	150	0.00287513	0.0605884	0.869,0.933	0.941,0.971	-0.055
1475	ENSG00000079246	XRCC5	chr2	+	216117740	216117794	216117745	216117794	216116658	216116842	1475	0,0	32263275	1,0	29613074	154	150	1	1	0.0,0.0	0.0,0.0	0
1476	ENSG00000205084	TMEM231	chr16	-	75545825	75546077	75545825	75545954	75555803	75555973	1476	2,5	36,23	0,7	26,33	272	150	0.700597	1	0.03,0.107	0.0,0.105	0.016
1477	ENSG00000138162	TACC2	chr10	+	122215390	122215451	122215402	122215451	122210396	122211708	1477	56,54	0,1	35,65	0,1	161	150	1	1	1.0,0.981	1.0,0.984	-0.002
1479	ENSG00000095794	CREM	chr10	+	35178871	35178986	35178888	35178986	35148367	35148491	1479	0,0	122147	1,0	159152	166	150	1	1	0.0,0.0	0.006,0.0	-0.003
1480	ENSG00000130332	LSM7	chr19	-	2324124	2324196	2324124	2324192	2324741	2324906	1480	36,32	0,1	13,9	1,0	153	150	1	1	1.0,0.969	0.927,1.0	0.021
1482	ENSG00000130332	LSM7	chr19	-	2324124	2324196	2324124	2324192	2328386	2328477	1482	978821	209192	859827	208243	153	150	0.155108	0.676525	0.821,0.807	0.802,0.769	0.028
1483	ENSG00000073584	SMARCE1	chr17	-	40630713	40631693	40630713	40630924	40632194	40632367	1483	822903	0,1	921930	0,0	300	150	1	1	1.0,0.998	1.0,1.0	-0.001
1484	ENSG00000073584	SMARCE1	chr17	-	40631591	40631711	40631591	40631693	40632194	40632367	1484	0,1	822903	0,0	921930	167	150	1	1	0.0,0.001	0.0,0.0	0.001
1485	ENSG00000073584	SMARCE1	chr17	-	40631591	40632367	40631591	40631693	40635930	40636102	1485	726728	0,0	677747	2,0	300	150	1	1	1.0,1.0	0.994,1.0	0.003
1486	ENSG00000073584	SMARCE1	chr17	-	40635930	40636102	40635930	40636098	40636394	40636526	1486	955972	0,2	871975	0,0	153	150	1	1	1.0,0.998	1.0,1.0	-0.001
1487	ENSG00000120159	CAAP1	chr9	-	26884809	26884902	26884809	26884885	26886103	26886188	1487	0,1	90104	0,0	108103	166	150	1	1	0.0,0.009	0.0,0.0	0.004
1488	ENSG00000172057	ORMDL3	chr17	-	39924029	39924225	39924029	39924220	39927483	39927601	1488	145117	35,42	114123	38,55	154	150	0.16763	0.707937	0.801,0.731	0.745,0.685	0.051
1489	ENSG00000172716	SLFN11	chr17	-	35366946	35367063	35366946	35367043	35367540	35367700	1489	19,36	3,3	34,28	5,0	169	150	0.753025	1	0.849,0.914	0.858,1.0	-0.048
1490	ENSG00000172716	SLFN11	chr17	-	35366946	35367063	35366946	35367043	35367602	35367700	1490	178166	16,8	153127	12,10	169	150	0.747367	1	0.908,0.948	0.919,0.919	0.009
1491	ENSG00000172716	SLFN11	chr17	-	35366946	35367063	35366946	35367043	35367649	35367700	1491	17,26	0,0	24,17	1,0	169	150	1	1	1.0,1.0	0.955,1.0	0.022
1495	ENSG00000167779	IGFBP6	chr12	+	53100711	53100857	53100717	53100857	53099266	53099324	1495	18,18	0,0	41,55	4,0	155	150	0.381877	1	1.0,1.0	0.908,1.0	0.046
1496	ENSG00000130734	ATG4D	chr19	+	10546838	10547253	10547188	10547253	10544956	10545130	1496	75,80	1,0	81,95	0,0	300	150	1	1	0.974,1.0	1.0,1.0	-0.013
1503	ENSG00000009307	CSDE1	chr1	-	114739691	114739890	114739691	114739725	114749820	114750207	1503	40804335	0,1	39954217	0,0	300	150	1	1	1.0,1.0	1.0,1.0	0
1510	ENSG00000135968	GCC2	chr2	+	108481696	108481816	108481709	108481816	108475751	108475850	1510	72100	0,0	124120	0,2	162	150	1	1	1.0,1.0	1.0,0.982	0.009
1511	ENSG00000135968	GCC2	chr2	+	108486434	108486648	108486510	108486648	108485830	108485908	1511	0,1	28,91	2,0	82,80	225	150	1	1	0.0,0.007	0.016,0.0	-0.005
1513	ENSG00000159352	PSMD4	chr1	+	151266003	151266439	151266307	151266439	151265393	151265609	1513	702609	0,4	704593	1,0	300	150	1	1	1.0,0.987	0.997,1.0	-0.005
1514	ENSG00000229807	XIST	chrX	-	73831065	73831274	73831065	73831206	73833237	73833374	1514	71184	2,0	289196	2,5	217	150	0.356539	1	0.961,1.0	0.99,0.964	0.003
1516	ENSG00000248751	AC004997.1	chr22	-	30286015	30286142	30286015	30286098	30286824	30286948	1516	0,0	0,3	0,1	10,2	193	150	1	1	NA,0.0	0.0,0.28	-0.14
1517	ENSG00000248751	AC004997.1	chr22	-	30286824	30286951	30286824	30286948	30287154	30287287	1517	2,1	39,12	3,4	27,19	152	150	0.101245	0.533393	0.048,0.076	0.099,0.172	-0.074
1519	ENSG00000136270	TBRG4	chr7	-	45108826	45109287	45108826	45109243	45111663	45112047	1519	15,22	0,13	26,33	0,0	193	150	0.000100942	0.00586583	1.0,0.568	1.0,1.0	-0.216
1520	ENSG00000156787	TBC1D31	chr8	+	123109473	123109620	123109527	123109620	123109316	123109396	1520	66124	1,0	51,85	0,7	203	150	0.00944501	0.133835	0.98,1.0	1.0,0.9	0.04
1521	ENSG00000156787	TBC1D31	chr8	+	123129065	123129218	123129069	123129218	123126507	123126687	1521	2,4	6,1	0,0	5,10	153	150	1.37923e-05	0.00128234	0.246,0.797	0.0,0.0	0.522
1522	ENSG00000156787	TBC1D31	chr8	+	123129065	123129218	123129069	123129218	123128280	123128513	1522	67,64	2,11	66,71	0,2	153	150	0.000521645	0.0185248	0.97,0.851	1.0,0.972	-0.076
1524	ENSG00000131503	ANKHD1	chr5	+	140438460	140438617	140438493	140438617	140436103	140436257	1524	180161	6,8	180175	0,0	182	150	0.000288277	0.0127574	0.961,0.943	1.0,1.0	-0.048
1525	ENSG00000131503	ANKHD1	chr5	+	140438460	140438617	140438502	140438617	140436103	140436257	1525	189168	29,53	192180	35,40	191	150	0.615933	1	0.837,0.713	0.812,0.779	-0.021
1526	ENSG00000131503	ANKHD1	chr5	+	140438493	140438617	140438502	140438617	140436103	140436257	1526	15,15	29,53	12,5	35,40	158	150	0.174782	0.723397	0.329,0.212	0.246,0.106	0.095
1527	ENSG00000131503	ANKHD1	chr5	+	140486957	140487060	140487005	140487060	140485588	140485732	1527	240217	25,8	228201	21,8	197	150	0.804505	1	0.88,0.954	0.892,0.95	-0.004
1528	ENSG00000131503	ANKHD1	chr5	+	140537337	140537589	140537388	140537589	140528183	140529796	1528	14,19	6,8	18,25	4,6	200	150	0.189859	0.759069	0.636,0.64	0.771,0.758	-0.126
1529	ENSG00000131503	ANKHD1	chr5	+	140537337	140537589	140537388	140537589	140535361	140535538	1529	57,62	25,37	101,68	40,29	200	150	0.31674	1	0.631,0.557	0.654,0.638	-0.052
1530	ENSG00000204525	HLA-C	chr6	-	31269492	31269543	31269492	31269525	31269965	31270085	1530	2,0	175156	1,1	205271	167	150	1	1	0.01,0.0	0.004,0.003	0.002
1533	ENSG00000158467	AHCYL2	chr7	+	129379637	129379749	129379640	129379749	129377537	129377623	1533	1,2	0,0	0,0	1,0	152	150	1	1	1.0,1.0	0.0,NA	1
1534	ENSG00000142657	PGD	chr1	+	10400375	10400572	10400392	10400572	10399628	10399704	1534	6,5	663605	2,3	484513	166	150	1	1	0.008,0.007	0.004,0.005	0.003
1536	ENSG00000142541	RPL13A	chr19	+	49490126	49490297	49490231	49490297	49489849	49489922	1536	20,18	2067620271	23,22	1731118123	254	150	1	1	0.001,0.001	0.001,0.001	0
1537	ENSG00000142541	RPL13A	chr19	+	49490231	49490576	49490474	49490576	49489849	49489922	1537	2068520277	2,2	1731518125	0,8	300	150	1	1	1.0,1.0	1.0,0.999	0
1538	ENSG00000168137	SETD5	chr3	+	9434276	9434485	9434333	9434485	9433844	9433950	1538	56,72	83,74	95,67	107103	206	150	0.778674	1	0.329,0.415	0.393,0.321	0.015
1539	ENSG00000168137	SETD5	chr3	+	9434276	9434485	9434333	9434485	9434044	9434181	1539	12,12	3,0	5,9	1,0	206	150	0.1616	0.691731	0.744,1.0	0.785,1.0	-0.021
1540	ENSG00000168137	SETD5	chr3	+	9445619	9445740	9445656	9445740	9445047	9445300	1540	6,4	133163	5,3	212201	186	150	0.26319	0.915437	0.035,0.019	0.019,0.012	0.012
1542	ENSG00000159377	PSMB4	chr1	+	151401238	151401630	151401541	151401630	151400763	151400845	1542	27092545	3,4	28062886	0,7	300	150	1	1	0.998,0.997	1.0,0.995	0
1547	ENSG00000275410	HNF1B	chr17	-	37733556	37733821	37733556	37733743	37739439	37739639	1547	39,52	13,8	27,30	7,3	227	150	0.455076	1	0.665,0.811	0.718,0.869	-0.055
1551	ENSG00000088836	SLC4A11	chr20	-	3229523	3229776	3229523	3229706	3230186	3230260	1551	13,12	0,0	24,25	2,0	219	150	0.59411	1	1.0,1.0	0.892,1.0	0.054
1552	ENSG00000088836	SLC4A11	chr20	-	3231329	3231548	3231329	3231476	3233513	3233637	1552	1,13	0,1	19,6	0,2	221	150	0.735987	1	1.0,0.898	1.0,0.671	0.114
1555	ENSG00000170571	EMB	chr5	-	50411196	50411383	50411196	50411221	50428143	50428227	1555	698888	0,6	914931	0,3	300	150	1	1	1.0,0.987	1.0,0.994	-0.003
1556	ENSG00000124593	AL365205.1	chr6	+	41783733	41784238	41784130	41784238	41783461	41783605	1556	0,4	4,0	5,7	5,8	300	150	0.723637	1	0.0,1.0	0.333,0.304	0.181
1557	ENSG00000124593	AL365205.1	chr6	+	41786439	41787825	41786761	41787825	41786127	41786332	1557	3,0	6,4	2,0	5,5	300	150	0.472096	1	0.2,0.0	0.167,0.0	0.017
1560	ENSG00000099622	CIRBP	chr19	+	1270866	1271036	1270927	1271036	1269330	1269410	1560	43,54	12591075	50,54	727717	210	150	0.00208659	0.0488534	0.024,0.035	0.047,0.051	-0.019
1561	ENSG00000099622	CIRBP	chr19	+	1270927	1271467	1271328	1271467	1269331	1269410	1561	12601076	0,0	727718	0,4	300	150	1	1	1.0,1.0	1.0,0.989	0.006
1562	ENSG00000099622	CIRBP	chr19	+	1271139	1271467	1271328	1271467	1270866	1271036	1562	23291987	1,3	12571273	9,0	300	150	1	1	0.999,0.997	0.986,1.0	0.005
1564	ENSG00000099622	CIRBP	chr19	+	1273493	1273715	1273600	1273715	1271980	1272051	1564	5,2	0,0	1,9	2,0	256	150	0.216136	0.817508	1.0,1.0	0.227,1.0	0.386
1566	ENSG00000186654	PRR5	chr22	+	44731678	44731821	44731729	44731821	44726576	44726634	1566	1,1	11,5	0,0	5,0	200	150	1	1	0.064,0.13	0.0,NA	0.097
1568	ENSG00000186654	PRR5	chr22	+	44731729	44731821	44731734	44731821	44726576	44726634	1568	12,5	4,3	5,0	0,0	154	150	1	1	0.745,0.619	1.0,NA	-0.318
1570	ENSG00000266967	AARSD1	chr17	-	42956403	42956560	42956403	42956504	42957137	42957195	1570	331291	5,6	279323	0,6	205	150	0.201515	0.785445	0.98,0.973	1.0,0.975	-0.011
1571	ENSG00000266967	AARSD1	chr17	-	42962174	42962295	42962174	42962272	42964105	42964237	1571	0,0	2,0	1,4	0,0	172	150	1	1	0.0,NA	1.0,1.0	-1
1573	ENSG00000067182	TNFRSF1A	chr12	-	6333736	6333865	6333736	6333838	6334090	6334244	1573	779690	0,5	8921044	0,0	176	150	1	1	1.0,0.992	1.0,1.0	-0.004
1574	ENSG00000067182	TNFRSF1A	chr12	-	6333736	6333890	6333736	6333838	6334090	6334244	1574	105104	0,5	120136	0,0	201	150	0.364317	1	1.0,0.939	1.0,1.0	-0.03
1575	ENSG00000067182	TNFRSF1A	chr12	-	6333736	6333890	6333736	6333865	6334090	6334244	1575	10,10	684596	6,6	778914	174	150	0.529044	1	0.012,0.014	0.007,0.006	0.007
1576	ENSG00000116698	SMG7	chr1	+	183517625	183517820	183517687	183517820	183515873	183515991	1576	8,10	159205	28,12	306261	211	150	0.19846	0.7775	0.035,0.034	0.061,0.032	-0.012
1577	ENSG00000140400	MAN2C1	chr15	-	75356300	75356449	75356300	75356380	75356605	75356685	1577	101,96	3,3	102120	12,1	218	150	0.14911	0.659936	0.959,0.957	0.854,0.988	0.037
1578	ENSG00000140400	MAN2C1	chr15	-	75358461	75359153	75358461	75358618	75359327	75359425	1578	41,56	1,0	39,46	0,0	300	150	1	1	0.953,1.0	1.0,1.0	-0.024
1579	ENSG00000140400	MAN2C1	chr15	-	75358461	75359153	75358461	75358618	75359619	75359775	1579	1,0	0,0	0,2	0,3	300	150	1	1	1.0,NA	NA,0.25	0.75
1580	ENSG00000140400	MAN2C1	chr15	-	75359058	75359425	75359058	75359153	75359619	75359775	1580	129122	1,0	126119	0,2	300	150	1	1	0.985,1.0	1.0,0.967	0.009
1581	ENSG00000140400	MAN2C1	chr15	-	75359327	75359438	75359327	75359425	75359619	75359775	1581	0,2	121113	4,2	117107	162	150	0.412747	1	0.0,0.016	0.031,0.017	-0.016
1582	ENSG00000140400	MAN2C1	chr15	-	75361854	75362025	75361854	75361947	75362342	75362453	1582	0,1	68,47	0,0	75,61	227	150	1	1	0.0,0.014	0.0,0.0	0.007
1583	ENSG00000140400	MAN2C1	chr15	-	75367510	75367645	75367510	75367634	75368072	75368198	1583	0,0	109115	3,4	101,61	160	150	0.0546559	0.373108	0.0,0.0	0.027,0.058	-0.043
1584	ENSG00000140400	MAN2C1	chr15	-	75367510	75367977	75367510	75367634	75368072	75368198	1584	0,0	109115	1,1	101,61	300	150	1	1	0.0,0.0	0.005,0.008	-0.007
1586	ENSG00000140400	MAN2C1	chr15	-	75368072	75368198	75368072	75368159	75368482	75368612	1586	49,58	0,0	41,40	0,2	188	150	0.386939	1	1.0,1.0	1.0,0.941	0.03
1587	ENSG00000015479	MATR3	chr5	+	139325295	139325662	139325439	139325662	139322597	139322967	1587	174198	16052179	179171	19991822	293	150	0.555193	1	0.053,0.044	0.044,0.046	0.004
1591	ENSG00000133624	ZNF767P	chr7	-	149552800	149553016	149552800	149553013	149558607	149558839	1591	22,15	4,0	39,17	2,5	152	150	0.508288	1	0.844,1.0	0.951,0.77	0.061
1593	ENSG00000131238	PPT1	chr1	-	40089409	40089582	40089409	40089512	40091328	40091399	1593	0,0	552555	0,4	617597	219	150	1	1	0.0,0.0	0.0,0.005	-0.003
1597	ENSG00000198467	TPM2	chr9	-	35681991	35682904	35681991	35682163	35684245	35684315	1597	5,34	32333534	19,27	55425007	300	150	1	1	0.001,0.005	0.002,0.003	0.001
1598	ENSG00000198467	TPM2	chr9	-	35684487	35685139	35684487	35684550	35685268	35685339	1598	24882637	4,6	42184181	16,14	300	150	1	1	0.997,0.995	0.992,0.993	0.004
1599	ENSG00000161955	TNFSF13	chr17	+	7559845	7559893	7559850	7559893	7559623	7559702	1599	16,8	0,0	9,4	0,1	154	150	1	1	1.0,1.0	1.0,0.796	0.102
1600	ENSG00000186918	ZNF395	chr8	-	28360884	28361182	28360884	28361142	28385079	28385397	1600	2,2	2,1	0,0	1,4	189	150	0.000395158	0.0159794	0.442,0.613	0.0,0.0	0.527
1601	ENSG00000077713	SLC25A43	chrX	+	119451849	119452143	119452008	119452143	119410189	119410362	1601	1,0	56,82	0,3	81,65	300	150	1	1	0.009,0.0	0.0,0.023	-0.007
1602	ENSG00000131351	HAUS8	chr19	-	17059996	17060092	17059996	17060089	17062697	17062779	1602	88111	17,10	94,89	15,20	152	150	0.239774	0.868964	0.836,0.916	0.861,0.815	0.038
1603	ENSG00000131351	HAUS8	chr19	-	17059996	17060092	17059996	17060089	17069030	17069086	1603	11,1	0,0	0,11	0,1	152	150	1	1	1.0,1.0	NA,0.916	0.084
1604	ENSG00000131351	HAUS8	chr19	-	17069030	17069099	17069030	17069086	17073273	17073335	1604	0,0	142130	2,2	120131	162	150	0.676256	1	0.0,0.0	0.015,0.014	-0.014
1605	ENSG00000261832	AC138894.1	chr16	-	28477011	28477635	28477011	28477630	28477736	28477877	1605	221202	0,0	160147	0,1	154	150	1	1	1.0,1.0	1.0,0.993	0.004
1608	ENSG00000198301	SDAD1	chr4	-	75981371	75981514	75981371	75981470	75981932	75982037	1608	0,3	221266	3,5	236309	193	150	1	1	0.0,0.009	0.01,0.012	-0.006
1609	ENSG00000198301	SDAD1	chr4	-	75981371	75981545	75981371	75981470	75981932	75982037	1609	8,25	221266	38,31	236309	224	150	0.00579627	0.0989495	0.024,0.059	0.097,0.063	-0.039
1610	ENSG00000198301	SDAD1	chr4	-	75981371	75981545	75981371	75981514	75981932	75982037	1610	8,22	0,0	35,28	0,2	180	150	0.496098	1	1.0,1.0	1.0,0.921	0.039
1613	ENSG00000080822	CLDND1	chr3	-	98515482	98516879	98515482	98515832	98517051	98517189	1613	333323	10,6	399383	3,5	300	150	0.0343092	0.28482	0.943,0.964	0.985,0.975	-0.026
1614	ENSG00000080822	CLDND1	chr3	-	98518884	98519014	98518884	98518995	98521132	98521442	1614	0,0	330350	0,1	478462	168	150	1	1	0.0,0.0	0.0,0.002	-0.001
1620	ENSG00000104679	R3HCC1	chr8	+	23289015	23289153	23289042	23289153	23288505	23288633	1620	218184	4,0	265287	2,1	176	150	1	1	0.979,1.0	0.991,0.996	-0.004
1626	ENSG00000137941	TTLL7	chr1	-	83906328	83906523	83906328	83906463	83907455	83907661	1626	0,0	12,13	0,3	46,37	209	150	0.437126	1	0.0,0.0	0.0,0.055	-0.028
1627	ENSG00000137941	TTLL7	chr1	-	83917603	83917690	83917603	83917686	83919698	83919834	1627	18,19	0,0	56,59	2,1	153	150	0.434061	1	1.0,1.0	0.965,0.983	0.026
1628	ENSG00000137941	TTLL7	chr1	-	83917603	83917704	83917603	83917686	83919698	83919834	1628	1,0	0,0	0,0	2,1	167	150	1	1	1.0,NA	0.0,0.0	1
1633	ENSG00000185347	TEDC1	chr14	+	105492106	105492309	105492147	105492309	105491621	105491700	1633	284278	13,15	184179	27,10	190	150	0.0135305	0.160828	0.945,0.936	0.843,0.934	0.052
1634	ENSG00000228192	AL512353.1	chr1	-	42844510	42844684	42844510	42844610	42846256	42846387	1634	6,1	1,4	1,1	0,3	223	150	0.784804	1	0.801,0.144	1.0,0.183	-0.119
1635	ENSG00000163539	CLASP2	chr3	-	33632291	33632374	33632291	33632371	33644756	33644903	1635	18,27	83,81	34,32	119,89	152	150	0.515531	1	0.176,0.248	0.22,0.262	-0.029
1637	ENSG00000143643	TTC13	chr1	-	230916192	230916302	230916192	230916299	230920509	230920594	1637	80,85	15,24	73,72	19,29	152	150	0.201762	0.785876	0.84,0.778	0.791,0.71	0.058
1639	ENSG00000169247	SH3TC2	chr5	-	149042693	149042837	149042693	149042816	149044532	149044638	1639	5,13	0,0	25,38	0,2	170	150	0.331546	1	1.0,1.0	1.0,0.944	0.028
1640	ENSG00000169247	SH3TC2	chr5	-	149047861	149048019	149047861	149047989	149052141	149052240	1640	0,0	15,22	2,0	40,18	179	150	0.415634	1	0.0,0.0	0.04,0.0	-0.02
1641	ENSG00000133740	E2F5	chr8	+	85212156	85212204	85212159	85212204	85209141	85209409	1641	30,27	8,17	22,16	12,8	152	150	0.627411	1	0.787,0.61	0.644,0.664	0.044
1649	ENSG00000121274	PAPD5	chr16	+	50225097	50225285	50225238	50225285	50224890	50224994	1649	111181	48,44	128107	37,38	290	150	0.973387	1	0.545,0.68	0.641,0.593	-0.004
1651	ENSG00000261780	LINC02582	chr18	+	73332462	73332581	73332464	73332581	73324940	73325193	1651	36,51	5,8	77,51	8,7	151	150	0.617532	1	0.877,0.864	0.905,0.879	-0.021
1652	ENSG00000261780	LINC02582	chr18	+	73332462	73332581	73332464	73332581	73326740	73327188	1652	10,51	3,1	104,54	12,2	151	150	0.38329	1	0.768,0.981	0.896,0.964	-0.055
1656	ENSG00000198015	MRPL42	chr12	+	93469188	93469355	93469191	93469355	93467517	93467554	1656	40,72	74106	65,83	102144	152	150	0.911916	1	0.348,0.401	0.386,0.363	0
1657	ENSG00000172493	AFF1	chr4	+	87084119	87084164	87084122	87084164	87046694	87047594	1657	50,55	11,22	63,44	17,14	152	150	0.872225	1	0.818,0.712	0.785,0.756	-0.006
1658	ENSG00000172493	AFF1	chr4	+	87134470	87134694	87134473	87134694	87132270	87132408	1658	58,83	1,0	81,77	1,9	152	150	0.00264049	0.0568942	0.983,1.0	0.988,0.894	0.05
1659	ENSG00000141499	WRAP53	chr17	+	7701426	7701549	7701458	7701549	7700740	7700829	1659	1,2	273263	0,0	256270	181	150	1	1	0.003,0.006	0.0,0.0	0.005
1662	ENSG00000141580	WDR45B	chr17	-	82619042	82619128	82619042	82619094	82621608	82621799	1662	790753	26,57	774744	31,58	183	150	0.641464	1	0.961,0.915	0.953,0.913	0.005
1663	ENSG00000170037	CNTROB	chr17	+	7936237	7936482	7936365	7936482	7934988	7935145	1663	9,22	182188	14,18	237233	277	150	0.501641	1	0.026,0.06	0.031,0.04	0.007
1664	ENSG00000170037	CNTROB	chr17	+	7944122	7944638	7944475	7944638	7943390	7943524	1664	195187	0,1	175251	0,0	300	150	1	1	1.0,0.989	1.0,1.0	-0.006
1665	ENSG00000170037	CNTROB	chr17	+	7949081	7949157	7949084	7949157	7948486	7948619	1665	62,83	114,84	49,71	89105	152	150	0.458293	1	0.349,0.494	0.352,0.4	0.045
1666	ENSG00000170037	CNTROB	chr17	+	7949081	7949157	7949084	7949157	7948486	7948685	1666	9,5	0,3	1,5	4,4	152	150	0.0125737	0.155954	1.0,0.622	0.198,0.552	0.436
1668	ENSG00000169683	LRRC45	chr17	+	82029018	82029185	82029092	82029185	82028612	82028683	1668	13,17	141176	8,13	100102	223	150	0.851858	1	0.058,0.061	0.051,0.079	-0.006
1669	ENSG00000215039	CD27-AS1	chr12	-	6448639	6448757	6448639	6448737	6450340	6451517	1669	2,2	4,0	2,0	0,1	169	150	0.110804	0.562412	0.307,1.0	1.0,0.0	0.153
1670	ENSG00000073578	SDHA	chr5	+	254357	254506	254392	254506	240357	240476	1670	0,0	26,39	0,1	23,32	184	150	1	1	0.0,0.0	0.0,0.025	-0.013
1674	ENSG00000130723	PRRC2B	chr9	+	131482370	131482562	131482373	131482562	131481725	131481808	1674	154164	127161	139119	129143	152	150	0.318657	1	0.545,0.501	0.515,0.451	0.04
1681	ENSG00000124228	DDX27	chr20	+	49224774	49224991	49224944	49224991	49223267	49223433	1681	1,0	779793	0,2	789695	300	150	1	1	0.001,0.0	0.0,0.001	0
1682	ENSG00000124228	DDX27	chr20	+	49243628	49244077	49243815	49244077	49242593	49242681	1682	902869	0,0	849855	0,2	300	150	1	1	1.0,1.0	1.0,0.995	0.002
1683	ENSG00000136870	ZNF189	chr9	+	101399883	101400010	101399925	101400010	101399394	101399530	1683	5,11	4,12	7,1	8,7	191	150	0.195634	0.7713	0.495,0.419	0.407,0.101	0.203
1684	ENSG00000105926	MPP6	chr7	+	24623662	24623784	24623665	24623784	24574012	24574278	1684	3,0	4,13	3,2	5,0	152	150	0.0287824	0.25588	0.425,0.0	0.372,1.0	-0.473
1685	ENSG00000105926	MPP6	chr7	+	24623662	24623784	24623665	24623784	24620051	24620220	1685	1,0	1,3	12,0	0,9	152	150	0.0133717	0.160451	0.497,0.0	1.0,0.0	-0.252
1692	ENSG00000137807	KIF23	chr15	+	69446282	69446364	69446285	69446364	69446008	69446091	1692	583630	11,16	752770	24,18	152	150	0.387371	1	0.981,0.975	0.969,0.977	0.005
1693	ENSG00000176834	VSIG10	chr12	-	118126480	118126670	118126480	118126663	118135638	118135742	1693	9,11	0,0	12,0	0,2	156	150	0.109665	0.562304	1.0,1.0	1.0,0.0	0.5
1694	ENSG00000036549	AC118549.1	chr1	-	77581775	77581891	77581775	77581888	77581978	77582126	1694	121127	61,75	152127	68,72	152	150	0.633627	1	0.662,0.626	0.688,0.635	-0.017
1695	ENSG00000135870	RC3H1	chr1	-	173943441	173943615	173943441	173943588	173946475	173946608	1695	64,77	20,18	76,77	28,32	176	150	0.134576	0.625638	0.732,0.785	0.698,0.672	0.073
1696	ENSG00000005189	REXO5	chr16	+	20814926	20815053	20814984	20815053	20813189	20813302	1696	33,34	8,4	20,20	5,3	207	150	0.883076	1	0.749,0.86	0.743,0.829	0.018
1698	ENSG00000182504	CEP97	chr3	+	101728813	101728937	101728835	101728937	101727382	101727541	1698	0,0	64105	0,2	106123	171	150	1	1	0.0,0.0	0.0,0.014	-0.007
1700	ENSG00000182504	CEP97	chr3	+	101757633	101758423	101757810	101758423	101757062	101757196	1700	81,94	13,11	112136	16,23	300	150	0.613563	1	0.757,0.81	0.778,0.747	0.021
1703	ENSG00000275835	TUBGCP5	chr15	-	23019218	23019380	23019218	23019334	23021958	23022161	1703	10,19	161172	11,7	123140	195	150	0.418333	1	0.046,0.078	0.064,0.037	0.011
1706	ENSG00000275835	TUBGCP5	chr15	-	23027191	23027309	23027191	23027306	23030884	23031020	1706	42,29	167173	32,26	118,84	152	150	0.157451	0.682442	0.199,0.142	0.211,0.234	-0.052
1707	ENSG00000275835	TUBGCP5	chr15	-	23027191	23027309	23027191	23027306	23031949	23032029	1707	2,0	0,0	0,0	1,0	152	150	1	1	1.0,NA	0.0,NA	1
1708	ENSG00000254788	CKLF-CMTM1	chr16	+	66563071	66563217	66563121	66563217	66558189	66558348	1708	1,4	187187	0,2	152141	199	150	1	1	0.004,0.016	0.0,0.011	0.005
1711	ENSG00000125257	ABCC4	chr13	-	95177706	95177793	95177706	95177788	95177996	95178091	1711	70,97	2,2	110101	0,2	154	150	0.576842	1	0.972,0.979	1.0,0.98	-0.014
1713	ENSG00000076924	XAB2	chr19	-	7620274	7620669	7620274	7620446	7620845	7621036	1713	141116	0,2	145114	0,0	300	150	1	1	1.0,0.967	1.0,1.0	-0.016
1715	ENSG00000178188	SH2B1	chr16	+	28867330	28867432	28867373	28867432	28866011	28867033	1715	138190	2,4	177191	6,0	192	150	0.878897	1	0.982,0.974	0.958,1.0	-0.001
1719	ENSG00000158856	DMTN	chr8	+	22069015	22069518	22069418	22069518	22067526	22067682	1719	44,49	2,1	80,78	4,11	300	150	0.0204561	0.206463	0.917,0.961	0.909,0.78	0.095
1720	ENSG00000110619	CARS	chr11	-	3001969	3002174	3001969	3002053	3002540	3002600	1720	6,4	245200	8,9	129167	270	150	0.0198685	0.20195	0.013,0.011	0.033,0.029	-0.019
1721	ENSG00000110619	CARS	chr11	-	3001969	3002600	3001969	3002053	3005365	3005433	1721	354315	0,1	191241	0,0	300	150	1	1	1.0,0.994	1.0,1.0	-0.003
1722	ENSG00000110619	CARS	chr11	-	3040895	3041031	3040895	3040984	3042164	3042256	1722	23,19	306301	12,21	139218	196	150	0.310471	1	0.054,0.046	0.062,0.069	-0.015
1724	ENSG00000155561	NUP205	chr7	+	135635563	135635657	135635580	135635657	135630343	135630470	1724	3,0	432376	1,2	415369	166	150	1	1	0.006,0.0	0.002,0.005	-0.001
1725	ENSG00000094631	HDAC6	chrX	+	48802870	48802999	48802919	48802999	48802662	48802785	1725	233252	0,2	327277	0,0	198	150	1	1	1.0,0.99	1.0,1.0	-0.005
1726	ENSG00000094631	HDAC6	chrX	+	48814674	48814893	48814833	48814893	48814439	48814566	1726	74,91	0,0	93,93	2,0	300	150	0.669787	1	1.0,1.0	0.959,1.0	0.02
1727	ENSG00000136478	TEX2	chr17	-	64154841	64154967	64154841	64154961	64160800	64160933	1727	99,96	2,1	130161	5,2	155	150	0.285834	0.961393	0.98,0.989	0.962,0.987	0.01
1728	ENSG00000136478	TEX2	chr17	-	64188167	64188436	64188167	64188415	64193558	64193889	1728	0,0	128134	0,4	204213	170	150	1	1	0.0,0.0	0.0,0.016	-0.008
1731	ENSG00000065000	AP3D1	chr19	-	2108686	2108876	2108686	2108766	2109085	2109207	1731	16,3	342304	0,0	361373	259	150	0.158533	0.685227	0.026,0.006	0.0,0.0	0.016
1732	ENSG00000065000	AP3D1	chr19	-	2109085	2109207	2109085	2109125	2109872	2109958	1732	494444	0,0	538511	0,2	231	150	1	1	1.0,1.0	1.0,0.994	0.003
1733	ENSG00000065000	AP3D1	chr19	-	2109085	2109958	2109085	2109207	2110135	2110224	1733	293308	0,0	393303	1,0	300	150	1	1	1.0,1.0	0.995,1.0	0.002
1734	ENSG00000065000	AP3D1	chr19	-	2112859	2112967	2112859	2112931	2113335	2113413	1734	85,86	60,56	77116	61103	185	150	0.238417	0.865919	0.535,0.555	0.506,0.477	0.054
1735	ENSG00000065000	AP3D1	chr19	-	2116604	2116796	2116604	2116746	2117221	2117367	1735	0,1	399380	2,2	416424	199	150	1	1	0.0,0.002	0.004,0.004	-0.003
1736	ENSG00000196912	ANKRD36B	chr2	-	97507563	97508065	97507563	97507657	97509580	97509733	1736	3,3	5,0	1,9	0,0	300	150	0.00280798	0.0593908	0.231,1.0	1.0,1.0	-0.384
1740	ENSG00000197323	TRIM33	chr1	-	114397607	114397990	114397607	114397860	114399456	114399609	1740	134147	48,64	118126	93,65	279	150	0.0177223	0.18951	0.6,0.553	0.406,0.51	0.118
1741	ENSG00000101187	SLCO4A1	chr20	+	62667744	62667910	62667869	62667910	62664933	62665088	1741	286274	1,0	147146	0,0	274	150	1	1	0.994,1.0	1.0,1.0	-0.003
1742	ENSG00000204256	BRD2	chr6	+	32977259	32977570	32977441	32977570	32976561	32976936	1742	15,7	321437	12,17	485464	300	150	0.822441	1	0.023,0.008	0.012,0.018	0.001
1746	ENSG00000143842	SOX13	chr1	+	204116503	204116679	204116506	204116679	204114320	204114432	1746	0,1	0,0	0,0	4,0	152	150	1	1	NA,1.0	0.0,NA	1
1747	ENSG00000143842	SOX13	chr1	+	204116503	204116679	204116506	204116679	204114518	204114605	1747	0,0	20,36	0,1	38,59	152	150	1	1	0.0,0.0	0.0,0.016	-0.008
1748	ENSG00000143842	SOX13	chr1	+	204121870	204121985	204121899	204121985	204117592	204117707	1748	2,2	31,32	0,0	38,54	178	150	0.226245	0.84245	0.052,0.05	0.0,0.0	0.051
1751	ENSG00000154027	AK5	chr1	+	77293792	77293960	77293864	77293960	77286940	77287127	1751	306359	29,40	372365	35,50	221	150	0.580993	1	0.877,0.859	0.878,0.832	0.013
1752	ENSG00000137752	CASP1	chr11	-	105034207	105034474	105034207	105034388	105035106	105035147	1752	30,30	4,3	25,34	5,0	235	150	0.568425	1	0.827,0.865	0.761,1.0	-0.035
1753	ENSG00000137872	SEMA6D	chr15	+	47766576	47766677	47766615	47766677	47766104	47766182	1753	0,0	0,5	2,2	0,0	188	150	1	1	NA,0.0	1.0,1.0	-1
1757	ENSG00000196704	AMZ2	chr17	+	68248639	68248705	68248643	68248705	68248057	68248086	1757	28,39	19,2	36,20	2,20	153	150	0.816333	1	0.591,0.95	0.946,0.495	0.05
1758	ENSG00000196704	AMZ2	chr17	+	68248639	68248705	68248643	68248705	68248076	68248162	1758	10,16	2,0	4,1	0,0	153	150	0.81149	1	0.831,1.0	1.0,1.0	-0.085
1759	ENSG00000196704	AMZ2	chr17	+	68250187	68250470	68250359	68250470	68248639	68248705	1759	634657	1,0	676723	4,0	300	150	1	1	0.997,1.0	0.988,1.0	0.004
1763	ENSG00000123200	ZC3H13	chr13	-	45965279	45965432	45965279	45965429	45967503	45968028	1763	89123	41,49	92,85	23,31	152	150	0.127235	0.603249	0.682,0.712	0.798,0.73	-0.067
1764	ENSG00000123200	ZC3H13	chr13	-	46045390	46045516	46045390	46045513	46051931	46051989	1764	29,32	7,7	17,24	11,6	152	150	0.197665	0.776753	0.803,0.819	0.604,0.798	0.11
1765	ENSG00000123200	ZC3H13	chr13	-	46045390	46045516	46045390	46045513	46052697	46052759	1765	22,12	6,6	12,19	6,5	152	150	0.988917	1	0.783,0.664	0.664,0.789	-0.003
1766	ENSG00000113119	TMCO6	chr5	+	140642490	140642671	140642585	140642671	140641664	140641780	1766	7,6	0,0	2,4	1,2	244	150	0.00148568	0.0387091	1.0,1.0	0.551,0.551	0.449
1767	ENSG00000113119	TMCO6	chr5	+	140642906	140643041	140642924	140643041	140642585	140642671	1767	1,0	53,68	0,0	48,42	167	150	1	1	0.017,0.0	0.0,0.0	0.009
1769	ENSG00000121057	AKAP1	chr17	+	57114458	57114636	57114488	57114636	57112490	57112618	1769	231197	4,0	166179	0,0	179	150	1	1	0.98,1.0	1.0,1.0	-0.01
1770	ENSG00000120254	MTHFD1L	chr6	+	150887841	150887981	150887844	150887981	150882761	150882886	1770	1,7	0,1	0,1	0,0	152	150	1	1	1.0,0.874	NA,1.0	-0.063
1771	ENSG00000120254	MTHFD1L	chr6	+	150887841	150887981	150887844	150887981	150885633	150885734	1771	196192	116122	254246	144191	152	150	0.58731	1	0.625,0.608	0.635,0.56	0.019
1777	ENSG00000166579	NDEL1	chr17	+	8443926	8444357	8444259	8444357	8435851	8435919	1777	1,2	0,0	1,1	0,2	300	150	0.164846	0.699894	1.0,1.0	1.0,0.2	0.4
1780	ENSG00000128596	CCDC136	chr7	+	128806236	128806858	128806687	128806858	128805760	128805901	1780	24,15	2,0	31,4	0,1	300	150	0.629821	1	0.857,1.0	1.0,0.667	0.095
1783	ENSG00000100926	TM9SF1	chr14	-	24190379	24190653	24190379	24190591	24192170	24192356	1783	161131	6,0	207188	0,10	211	150	0.592525	1	0.95,1.0	1.0,0.93	0.01
1784	ENSG00000114770	ABCC5	chr3	-	183971562	183972034	183971562	183971919	183977516	183977624	1784	0,2	34,37	2,0	58,33	264	150	1	1	0.0,0.03	0.019,0.0	0.005
1785	ENSG00000114770	ABCC5	chr3	-	183985303	183985455	183985303	183985378	183987769	183987917	1785	0,0	16,9	2,0	7,7	226	150	0.835314	1	0.0,0.0	0.159,0.0	-0.08
1786	ENSG00000216937	CCDC7	chr10	+	32728886	32728997	32728931	32728997	32726733	32726832	1786	2,3	0,0	0,2	0,1	194	150	1	1	1.0,1.0	NA,0.607	0.393
1787	ENSG00000116353	MECR	chr1	-	29195940	29196042	29195940	29196013	29196197	29196258	1787	0,0	94,97	2,0	55,76	178	150	1	1	0.0,0.0	0.03,0.0	-0.015
1788	ENSG00000116353	MECR	chr1	-	29195940	29196258	29195940	29196013	29200515	29200589	1788	117118	0,0	87102	2,0	300	150	0.694841	1	1.0,1.0	0.956,1.0	0.022
1789	ENSG00000116353	MECR	chr1	-	29216587	29216812	29216587	29216685	29220833	29220921	1789	10,9	2,2	10,17	0,0	276	150	0.00118293	0.0333598	0.731,0.71	1.0,1.0	-0.28
1790	ENSG00000116353	MECR	chr1	-	29216587	29216812	29216587	29216685	29220837	29220921	1790	15,22	12,9	12,21	1,19	276	150	0.543425	1	0.405,0.571	0.867,0.375	-0.133
1791	ENSG00000116353	MECR	chr1	-	29216587	29216812	29216587	29216685	29223139	29223260	1791	8,9	2,0	8,18	0,3	276	150	0.53018	1	0.685,1.0	1.0,0.765	-0.04
1794	ENSG00000140451	PIF1	chr15	-	64819846	64820019	64819846	64819986	64820981	64821088	1794	43,69	63,55	38,45	52,69	182	150	0.237307	0.864067	0.36,0.508	0.376,0.35	0.071
1795	ENSG00000221968	FADS3	chr11	-	61875850	61876003	61875850	61875976	61876110	61876190	1795	25,8	351407	10,0	389355	176	150	0.000418166	0.0163653	0.057,0.016	0.021,0.0	0.026
1796	ENSG00000221968	FADS3	chr11	-	61876358	61876963	61876358	61876455	61877510	61877587	1796	200189	3,0	235212	9,21	300	150	7.96459e-07	0.000138849	0.971,1.0	0.929,0.835	0.104
1797	ENSG00000221968	FADS3	chr11	-	61876358	61878215	61876358	61876455	61878511	61878634	1797	341337	0,0	415338	0,1	300	150	1	1	1.0,1.0	1.0,0.994	0.003
1798	ENSG00000072571	HMMR	chr5	+	163467700	163467748	163467703	163467748	163464722	163464802	1798	141250	8,4	94128	0,9	152	150	0.822215	1	0.946,0.984	1.0,0.933	-0.002
1799	ENSG00000177728	TMEM94	chr17	+	75485870	75486426	75486289	75486426	75485427	75485547	1799	35,48	3,4	58,60	2,0	300	150	0.00808584	0.123024	0.854,0.857	0.935,1.0	-0.112
1800	ENSG00000177728	TMEM94	chr17	+	75494626	75494808	75494709	75494808	75493698	75493916	1800	43,30	3,0	56,57	0,4	232	150	0.973268	1	0.903,1.0	1.0,0.902	0
1801	ENSG00000177728	TMEM94	chr17	+	75498174	75498323	75498261	75498323	75497780	75497862	1801	77110	0,0	128107	0,2	236	150	1	1	1.0,1.0	1.0,0.971	0.014
1802	ENSG00000177728	TMEM94	chr17	+	75498443	75498538	75498455	75498538	75498174	75498323	1802	55,63	0,2	86,63	0,0	161	150	1	1	1.0,0.967	1.0,1.0	-0.016
1803	ENSG00000155506	LARP1	chr5	+	154799872	154800042	154799899	154800042	154799590	154799759	1803	11631128	18,18	10511000	24,17	176	150	0.346922	1	0.982,0.982	0.974,0.98	0.005
1804	ENSG00000002016	RAD52	chr12	-	916343	916532	916343	916483	916638	916820	1804	2,0	23,33	0,2	31,27	198	150	0.805378	1	0.062,0.0	0.0,0.053	0.005
1805	ENSG00000002016	RAD52	chr12	-	916343	916535	916343	916483	916638	916820	1805	1,0	23,33	2,4	31,27	201	150	0.0164677	0.181492	0.031,0.0	0.046,0.1	-0.058
1806	ENSG00000002016	RAD52	chr12	-	916343	916535	916343	916532	916638	916820	1806	1,0	2,0	2,4	0,2	152	150	1	1	0.33,NA	1.0,0.664	-0.502
1808	ENSG00000071564	TCF3	chr19	-	1609292	1611369	1609292	1610500	1611703	1611849	1808	150145	16,23	132134	29,28	300	150	0.0442206	0.326994	0.824,0.759	0.695,0.705	0.092
1809	ENSG00000071564	TCF3	chr19	-	1612206	1612433	1612206	1612430	1615685	1615821	1809	266260	38,41	300329	64,48	152	150	0.349802	1	0.874,0.862	0.822,0.871	0.021
1811	ENSG00000071564	TCF3	chr19	-	1619110	1619474	1619110	1619234	1619779	1619853	1811	465431	1,1	393392	7,1	300	150	0.397598	1	0.996,0.995	0.966,0.995	0.015
1812	ENSG00000071564	TCF3	chr19	-	1619315	1619474	1619315	1619471	1619779	1619853	1812	463431	51,23	393392	50,39	152	150	0.0929343	0.508707	0.9,0.949	0.886,0.908	0.027
1815	ENSG00000149179	C11orf49	chr11	+	47155155	47155261	47155175	47155261	47137644	47137729	1815	0,0	104,96	0,1	120,98	169	150	1	1	0.0,0.0	0.0,0.009	-0.004
1816	ENSG00000135945	REV1	chr2	-	99406324	99406490	99406324	99406431	99408028	99408131	1816	52,77	0,1	74,60	0,4	208	150	0.340976	1	1.0,0.982	1.0,0.915	0.033
1817	ENSG00000135945	REV1	chr2	-	99429839	99429948	99429839	99429945	99434331	99434448	1817	26,46	38,23	38,29	23,8	152	150	0.124929	0.598431	0.403,0.664	0.62,0.782	-0.167
1818	ENSG00000160753	RUSC1	chr1	+	155325566	155325672	155325600	155325672	155325315	155325490	1818	207240	0,0	333284	0,1	183	150	1	1	1.0,1.0	1.0,0.996	0.002
1819	ENSG00000160753	RUSC1	chr1	+	155325863	155327132	155326897	155327132	155325566	155325672	1819	160169	0,2	218231	0,0	300	150	1	1	1.0,0.977	1.0,1.0	-0.012
1820	ENSG00000160753	RUSC1	chr1	+	155326579	155327132	155326609	155327132	155325863	155325910	1820	178229	7,0	272239	10,8	179	150	0.0649486	0.414829	0.955,1.0	0.958,0.962	0.018
1821	ENSG00000160753	RUSC1	chr1	+	155326579	155327132	155326897	155327132	155325863	155325910	1821	178229	14,22	272239	24,40	300	150	0.152849	0.670228	0.864,0.839	0.85,0.749	0.052
1822	ENSG00000160753	RUSC1	chr1	+	155326609	155327132	155326897	155327132	155325863	155325910	1822	7,0	14,22	10,8	24,40	300	150	0.304456	0.988446	0.2,0.0	0.172,0.091	-0.032
1823	ENSG00000136463	TACO1	chr17	+	63606312	63607464	63607286	63607464	63604533	63604640	1823	389415	1,2	349377	0,2	300	150	1	1	0.995,0.99	1.0,0.99	-0.003
1828	ENSG00000159348	CYB5R1	chr1	-	202965886	202966109	202965886	202965993	202966527	202966600	1828	2,5	221223	0,1	263293	265	150	1	1	0.005,0.013	0.0,0.002	0.008
1829	ENSG00000159348	CYB5R1	chr1	-	202965886	202966600	202965886	202965993	202966748	202966898	1829	214221	0,0	267292	0,4	300	150	0.785234	1	1.0,1.0	1.0,0.973	0.014
1833	ENSG00000158062	UBXN11	chr1	-	26284141	26284281	26284141	26284245	26284361	26285541	1833	0,0	58,61	2,0	36,56	185	150	1	1	0.0,0.0	0.043,0.0	-0.021
1834	ENSG00000158062	UBXN11	chr1	-	26300925	26301053	26300925	26301024	26301693	26301722	1834	4,0	14,6	3,0	11,28	178	150	0.348784	1	0.194,0.0	0.187,0.0	0.004
1836	ENSG00000236432	AC097662.1	chr2	-	227279482	227279578	227279482	227279575	227281703	227281789	1836	0,2	0,0	4,8	2,0	152	150	1	1	NA,1.0	0.664,1.0	0.168
1837	ENSG00000099795	NDUFB7	chr19	-	14566764	14566933	14566764	14566931	14571888	14572062	1837	14241360	11,10	14981508	0,0	151	150	1	1	0.992,0.993	1.0,1.0	-0.008
1838	ENSG00000205758	CRYZL1	chr21	-	33591161	33591211	33591161	33591207	33595730	33595836	1838	4,8	68,87	8,3	81,68	153	150	0.870635	1	0.055,0.083	0.088,0.041	0.005
1839	ENSG00000205758	CRYZL1	chr21	-	33591161	33591228	33591161	33591207	33595730	33595836	1839	0,4	68,87	5,2	81,68	170	150	0.258314	0.905044	0.0,0.039	0.052,0.025	-0.019
1840	ENSG00000205758	CRYZL1	chr21	-	33591161	33591228	33591161	33591211	33595730	33595836	1840	0,4	4,8	5,0	8,1	166	150	0.597801	1	0.0,0.311	0.361,0.0	-0.025
1841	ENSG00000205758	CRYZL1	chr21	-	33599149	33599285	33599149	33599248	33602233	33602345	1841	17,12	112140	18,9	96115	186	150	0.764791	1	0.109,0.065	0.131,0.059	-0.008
1842	ENSG00000205758	CRYZL1	chr21	-	33631485	33631557	33631485	33631527	33641680	33641730	1842	57,64	0,0	54,52	1,0	179	150	1	1	1.0,1.0	0.978,1.0	0.011
1843	ENSG00000076043	REXO2	chr11	+	114444154	114444652	114444540	114444652	114443855	114443933	1843	0,2	885854	0,2	845836	300	150	1	1	0.0,0.001	0.0,0.001	0
1844	ENSG00000076043	REXO2	chr11	+	114444154	114444652	114444585	114444652	114443855	114443933	1844	272298	1,0	248248	0,0	300	150	1	1	0.993,1.0	1.0,1.0	-0.004
1845	ENSG00000076043	REXO2	chr11	+	114444540	114444652	114444585	114444652	114443855	114443933	1845	11571150	1,0	10931082	0,0	194	150	1	1	0.999,1.0	1.0,1.0	0
1846	ENSG00000167461	RAB8A	chr19	+	16129553	16129604	16129573	16129604	16128025	16128091	1846	947894	14,14	923923	14,2	169	150	0.10808	0.557654	0.984,0.983	0.983,0.998	-0.007
1847	ENSG00000100764	PSMC1	chr14	+	90263661	90263847	90263800	90263847	90263317	90263442	1847	23412477	0,0	24302488	2,0	288	150	1	1	1.0,1.0	0.998,1.0	0.001
1848	ENSG00000177674	AGTRAP	chr1	+	11745929	11746223	11745987	11746223	11745802	11745837	1848	1,0	6,0	2,0	1,6	207	150	1	1	0.108,NA	0.592,0.0	-0.188
1849	ENSG00000177674	AGTRAP	chr1	+	11745929	11746223	11746126	11746223	11745802	11745837	1849	5,3	23,16	2,2	10,10	300	150	0.761152	1	0.098,0.086	0.091,0.091	0.001
1850	ENSG00000177674	AGTRAP	chr1	+	11745987	11746223	11746126	11746223	11745802	11745837	1850	10,3	23,16	1,8	10,10	288	150	0.844334	1	0.185,0.089	0.05,0.294	-0.035
1853	ENSG00000186567	CEACAM19	chr19	+	44683433	44684359	44683436	44684359	44682566	44682620	1853	0,0	1,1	1,0	12,4	152	150	1	1	0.0,0.0	0.076,0.0	-0.038
1854	ENSG00000163467	TSACC	chr1	+	156346767	156346995	156346778	156346995	156344579	156344708	1854	0,0	0,1	0,1	4,4	160	150	1	1	NA,0.0	0.0,0.19	-0.095
1855	ENSG00000173113	TRMT112	chr11	-	64317057	64317147	64317057	64317132	64317263	64317365	1855	30872828	51,35	24092483	36,52	164	150	0.258616	0.905136	0.982,0.987	0.984,0.978	0.003
1857	ENSG00000127463	EMC1	chr1	-	19219568	19219698	19219568	19219669	19220763	19220848	1857	452572	8,11	581595	20,14	178	150	0.121405	0.5914	0.979,0.978	0.961,0.973	0.011
1858	ENSG00000127463	EMC1	chr1	-	19220763	19220848	19220763	19220810	19222623	19222834	1858	606731	14,13	743774	32,5	187	150	0.474414	1	0.972,0.978	0.949,0.992	0.005
1859	ENSG00000127463	EMC1	chr1	-	19238794	19238857	19238794	19238854	19239230	19239302	1859	179182	27,28	279229	34,24	152	150	0.203932	0.789518	0.867,0.865	0.89,0.904	-0.031
1860	ENSG00000144306	SCRN3	chr2	+	174398274	174398442	174398365	174398442	174395744	174395817	1860	33,54	4,0	80,61	6,0	240	150	0.98585	1	0.838,1.0	0.893,1.0	-0.027
1861	ENSG00000144306	SCRN3	chr2	+	174398274	174398442	174398365	174398442	174397335	174397404	1861	15,22	0,0	42,35	0,1	240	150	1	1	1.0,1.0	1.0,0.956	0.022
1862	ENSG00000111348	ARHGDIB	chr12	-	14947872	14947949	14947872	14947946	14949801	14949885	1862	16751741	2,2	885932	0,0	152	150	1	1	0.999,0.999	1.0,1.0	-0.001
1863	ENSG00000104365	IKBKB	chr8	+	42306342	42306432	42306367	42306432	42305186	42305275	1863	65,76	0,0	89113	6,2	174	150	0.0143137	0.164918	1.0,1.0	0.927,0.98	0.046
1864	ENSG00000104365	IKBKB	chr8	+	42317656	42317771	42317709	42317771	42316709	42316904	1864	139135	5,1	154130	3,7	202	150	0.303152	0.987505	0.954,0.99	0.974,0.932	0.019
1869	ENSG00000159685	CHCHD6	chr3	+	126852643	126852730	126852646	126852730	126733077	126733222	1869	32,29	158136	16,21	144157	152	150	0.0272779	0.248306	0.167,0.174	0.099,0.117	0.062
1870	ENSG00000159685	CHCHD6	chr3	+	126852643	126852730	126852646	126852730	126780339	126780430	1870	2,0	4,6	0,0	0,5	152	150	1	1	0.33,0.0	NA,0.0	0.165
1871	ENSG00000159685	CHCHD6	chr3	+	126957415	126957551	126957424	126957551	126914679	126914750	1871	99106	0,1	102142	2,0	158	150	1	1	1.0,0.99	0.98,1.0	0.005
1873	ENSG00000070087	PFN2	chr3	-	149964903	149966586	149964903	149966264	149968357	149968550	1873	277278	15571526	254275	14881627	300	150	0.634043	1	0.082,0.083	0.079,0.078	0.004
1874	ENSG00000070087	PFN2	chr3	-	149968357	149968550	149968357	149968543	149970618	149970735	1874	1,0	0,4	0,5	0,0	156	150	1	1	1.0,0.0	NA,1.0	-0.5
1875	ENSG00000167525	PROCA1	chr17	-	28704306	28704616	28704306	28704435	28704707	28704843	1875	2,0	3,4	0,0	1,2	300	150	0.723946	1	0.25,0.0	0.0,0.0	0.125
1880	ENSG00000011198	ABHD5	chr3	+	43717670	43717857	43717765	43717857	43714946	43715058	1880	358281	3,5	302370	9,2	244	150	0.545819	1	0.987,0.972	0.954,0.991	0.007
1881	ENSG00000011260	UTP18	chr17	+	51288028	51288203	51288123	51288203	51285244	51285368	1881	827954	8,0	848791	6,2	244	150	0.947597	1	0.985,1.0	0.989,0.996	0
1882	ENSG00000100577	GSTZ1	chr14	+	77330230	77330359	77330309	77330359	77329754	77329807	1882	1,0	129118	0,0	113105	228	150	1	1	0.005,0.0	0.0,0.0	0.003
1883	ENSG00000153113	CAST	chr5	+	96726753	96726859	96726793	96726859	96722638	96722698	1883	9,14	236220	24,12	249273	189	150	0.257275	0.904155	0.029,0.048	0.071,0.034	-0.014
1884	ENSG00000153113	CAST	chr5	+	96729589	96729725	96729611	96729725	96729152	96729209	1884	2,2	10431101	1,1	1169923	171	150	1	1	0.002,0.002	0.001,0.001	0.001
1885	ENSG00000153113	CAST	chr5	+	96765220	96765325	96765223	96765325	96757582	96757654	1885	8,17	2,0	11,10	0,0	152	150	0.790772	1	0.798,1.0	1.0,1.0	-0.101
1886	ENSG00000153113	CAST	chr5	+	96765220	96765325	96765223	96765325	96762273	96762372	1886	9041170	252257	938955	223184	152	150	0.256562	0.902752	0.78,0.818	0.806,0.837	-0.023
1888	ENSG00000070367	EXOC5	chr14	-	57246710	57246858	57246710	57246827	57247617	57247712	1888	290450	3,7	530500	4,9	180	150	0.984588	1	0.988,0.982	0.991,0.979	0
1891	ENSG00000157601	MX1	chr21	+	41432030	41432175	41432049	41432175	41430532	41430608	1891	9,4	66,64	0,0	8,18	168	150	0.00132567	0.0360211	0.109,0.053	0.0,0.0	0.081
1896	ENSG00000117616	RSRP1	chr1	-	25243549	25244224	25243549	25243633	25244453	25244498	1896	15,59	9,9	85,47	8,2	300	150	0.0101406	0.138181	0.455,0.766	0.842,0.922	-0.271
1897	ENSG00000117616	RSRP1	chr1	-	25243549	25244224	25243549	25243633	25245149	25245301	1897	7,53	28,50	81,45	53,54	300	150	0.090468	0.502321	0.111,0.346	0.433,0.294	-0.135
1898	ENSG00000099992	TBC1D10A	chr22	-	30304530	30304651	30304530	30304630	30326672	30326901	1898	0,1	123117	0,0	98158	170	150	1	1	0.0,0.007	0.0,0.0	0.004
1899	ENSG00000185485	SDHAP1	chr3	-	195965428	195965577	195965428	195965542	195967513	195967644	1899	4,4	31,29	6,1	42,77	184	150	0.190857	0.761444	0.095,0.101	0.104,0.01	0.041
1903	ENSG00000101751	POLI	chr18	+	54277702	54277855	54277771	54277855	54273925	54274090	1903	50,66	0,0	69,39	1,0	218	150	1	1	1.0,1.0	0.979,1.0	0.01
1904	ENSG00000138092	CENPO	chr2	+	24815496	24815756	24815597	24815756	24814375	24814493	1904	255196	30,35	228253	50,48	250	150	0.0810338	0.473287	0.836,0.771	0.732,0.76	0.057
1905	ENSG00000283138	AC006207.1	chr12	+	3757396	3757842	3757695	3757842	3756557	3756708	1905	3,0	3,4	2,1	0,0	300	150	3.56376e-10	4.10046e-07	0.333,0.0	1.0,1.0	-0.834
1907	ENSG00000262481	TMEM256-PLSCR3	chr17	-	7394103	7394734	7394103	7394267	7394907	7395090	1907	16,5	0,2	8,17	2,7	300	150	0.0299562	0.260723	1.0,0.556	0.667,0.548	0.17
1910	ENSG00000154832	CXXC1	chr18	-	50283264	50283361	50283264	50283324	50283514	50283564	1910	201172	2,2	140147	1,0	186	150	1	1	0.988,0.986	0.991,1.0	-0.009
1911	ENSG00000154832	CXXC1	chr18	-	50285748	50286257	50285748	50285928	50286538	50286639	1911	198189	0,0	223225	2,0	300	150	1	1	1.0,1.0	0.982,1.0	0.009
1912	ENSG00000027697	IFNGR1	chr6	-	137206135	137206308	137206135	137206206	137206962	137207077	1912	164175	0,1	337353	2,0	251	150	1	1	1.0,0.991	0.99,1.0	0.001
1916	ENSG00000128881	TTBK2	chr15	-	42872610	42872696	42872610	42872677	42878548	42878684	1916	12,9	0,1	7,20	0,0	168	150	1	1	1.0,0.889	1.0,1.0	-0.055
1917	ENSG00000128881	TTBK2	chr15	-	42872610	42872758	42872610	42872677	42878548	42878684	1917	74122	0,1	101100	0,0	230	150	1	1	1.0,0.988	1.0,1.0	-0.006
1918	ENSG00000128881	TTBK2	chr15	-	42872610	42872758	42872610	42872696	42878548	42878684	1918	65117	3,4	94,86	0,6	211	150	0.899206	1	0.939,0.954	1.0,0.911	-0.009
1919	ENSG00000140262	TCF12	chr15	+	57273029	57273262	57273032	57273262	57263111	57263274	1919	371453	46,47	423389	46,46	152	150	0.986983	1	0.888,0.905	0.901,0.893	0
1922	ENSG00000183853	KIRREL1	chr1	+	158089453	158089628	158089501	158089628	158088326	158088454	1922	213232	102,87	232199	114132	197	150	0.0625642	0.407163	0.614,0.67	0.608,0.534	0.071
1923	ENSG00000196118	CCDC189	chr16	-	30759341	30759557	30759341	30759458	30759653	30759724	1923	2,2	5,10	1,0	5,4	248	150	0.036986	0.296352	0.195,0.108	0.108,0.0	0.098
1929	ENSG00000196924	FLNA	chrX	-	154353000	154353221	154353000	154353204	154353295	154353457	1929	2,0	1027510236	0,1	1541813434	166	150	1	1	0.0,0.0	0.0,0.0	0
1931	ENSG00000176438	SYNE3	chr14	-	95436819	95436981	95436819	95436966	95439032	95439162	1931	7,2	0,1	6,0	2,0	164	150	1	1	1.0,0.647	0.733,NA	0.091
1932	ENSG00000068438	FTSJ1	chrX	+	48482402	48482506	48482408	48482506	48481631	48481715	1932	348336	108124	416515	156142	155	150	0.716255	1	0.757,0.724	0.721,0.778	-0.009
1935	ENSG00000068438	FTSJ1	chrX	+	48482596	48483027	48482985	48483027	48482402	48482506	1935	489469	0,0	624673	0,2	300	150	1	1	1.0,1.0	1.0,0.994	0.003
1937	ENSG00000135924	DNAJB2	chr2	+	219280577	219281771	219281717	219281771	219279797	219279898	1937	87110	3,2	230212	3,0	300	150	0.101622	0.534885	0.935,0.965	0.975,1.0	-0.038
1938	ENSG00000185475	TMEM179B	chr11	+	62789022	62789210	62789186	62789210	62787414	62787527	1938	435429	1,0	348313	2,0	300	150	1	1	0.995,1.0	0.989,1.0	0.003
1939	ENSG00000011243	AKAP8L	chr19	-	15398629	15398766	15398629	15398703	15399301	15399410	1939	13,14	0,0	12,13	1,0	212	150	1	1	1.0,1.0	0.895,1.0	0.052
1941	ENSG00000011243	AKAP8L	chr19	-	15403474	15403715	15403474	15403555	15404009	15404042	1941	334316	0,0	313313	9,5	300	150	0.000494207	0.0179412	1.0,1.0	0.946,0.969	0.042
1942	ENSG00000011243	AKAP8L	chr19	-	15403474	15403715	15403474	15403555	15410519	15410594	1942	81,74	2,0	75,86	0,0	300	150	0.477585	1	0.953,1.0	1.0,1.0	-0.024
1943	ENSG00000011243	AKAP8L	chr19	-	15403474	15403805	15403474	15403555	15410519	15410594	1943	81,74	2,0	75,84	0,0	300	150	0.476941	1	0.953,1.0	1.0,1.0	-0.024
1944	ENSG00000011243	AKAP8L	chr19	-	15403474	15404042	15403474	15403555	15410519	15410594	1944	396409	2,0	408373	0,0	300	150	1	1	0.99,1.0	1.0,1.0	-0.005
1945	ENSG00000011243	AKAP8L	chr19	-	15403474	15403805	15403474	15403715	15410519	15410594	1945	1,2	0,0	1,0	0,2	239	150	0.00237095	0.0532595	1.0,1.0	1.0,0.0	0.5
1946	ENSG00000011243	AKAP8L	chr19	-	15403474	15404042	15403474	15403715	15410519	15410594	1946	316337	0,0	334289	0,2	300	150	1	1	1.0,1.0	1.0,0.986	0.007
1955	ENSG00000085788	DDHD2	chr8	+	38234393	38234584	38234399	38234584	38232986	38233214	1955	241215	6,3	221237	0,5	155	150	0.295616	0.979089	0.975,0.986	1.0,0.979	-0.009
1958	ENSG00000283239	KBTBD11-OT1	chr8	+	1864369	1864436	1864372	1864436	1859896	1860184	1958	119136	40,57	101120	67,79	152	150	0.00291158	0.0609102	0.746,0.702	0.598,0.6	0.125
1959	ENSG00000185664	PMEL	chr12	-	55955273	55955382	55955273	55955361	55955463	55955669	1959	0,0	2,2	0,1	0,3	170	150	1	1	0.0,0.0	NA,0.227	-0.227
1960	ENSG00000125319	C17orf53	chr17	+	44154552	44154664	44154555	44154664	44150960	44151044	1960	0,0	0,4	0,1	6,11	152	150	1	1	NA,0.0	0.0,0.082	-0.041
1961	ENSG00000125319	C17orf53	chr17	+	44154552	44154664	44154555	44154664	44152636	44152777	1961	6,0	43,35	2,2	37,58	152	150	0.449617	1	0.121,0.0	0.051,0.033	0.019
1963	ENSG00000133101	CCNA1	chr13	+	36433032	36433221	36433035	36433221	36431902	36432166	1963	2,0	4,0	1,0	0,5	152	150	1	1	0.33,NA	1.0,0.0	-0.17
1964	ENSG00000184009	ACTG1	chr17	-	81511187	81511803	81511187	81511626	81511902	81512142	1964	44,39	3056129565	43,48	3096932432	300	150	1	1	0.001,0.001	0.001,0.001	0
1965	ENSG00000184009	ACTG1	chr17	-	81511902	81512142	81511902	81512115	81512231	81512360	1965	4061840225	613,35	4112343428	562,0	176	150	0.706377	1	0.983,0.999	0.984,1.0	-0.001
1969	ENSG00000130803	ZNF317	chr19	+	9157833	9158075	9157979	9158075	9157267	9157394	1969	4,0	97102	0,2	112130	295	150	1	1	0.021,0.0	0.0,0.008	0.007
1970	ENSG00000258388	PPT2-EGFL8	chr6	+	32167086	32167257	32167102	32167257	32166909	32167005	1970	9,11	0,0	24,17	2,0	165	150	0.421024	1	1.0,1.0	0.916,1.0	0.042
1971	ENSG00000104957	CCDC130	chr19	+	13759099	13759272	13759110	13759272	13758867	13759010	1971	36,44	4,0	67,63	0,0	160	150	0.243465	0.875408	0.894,1.0	1.0,1.0	-0.053
1976	ENSG00000101307	SIRPB1	chr20	-	1597339	1598282	1597339	1597433	1598821	1598936	1976	6,2	2,4	0,1	0,0	300	150	1	1	0.6,0.2	NA,1.0	-0.6
1983	ENSG00000108848	LUC7L3	chr17	+	50749218	50749344	50749223	50749344	50746541	50746702	1983	7,24	0,2	33,25	0,0	154	150	0.332343	1	1.0,0.921	1.0,1.0	-0.039
1984	ENSG00000197256	KANK2	chr19	-	11178344	11178471	11178344	11178447	11178552	11178720	1984	26,40	162189	47,37	287232	173	150	0.495616	1	0.122,0.155	0.124,0.121	0.016
1989	ENSG00000163430	FSTL1	chr3	-	120450683	120450797	120450683	120450746	120450896	120450991	1989	0,4	212112	3,9	212199	200	150	0.12907	0.608996	0.0,0.026	0.011,0.033	-0.009
1990	ENSG00000075539	FRYL	chr4	-	48546066	48546271	48546066	48546268	48547583	48547769	1990	114121	28,40	146120	40,34	152	150	0.874135	1	0.801,0.749	0.783,0.777	-0.005
1992	ENSG00000071626	DAZAP1	chr19	+	1421147	1421258	1421150	1421258	1418665	1418731	1992	1051889	256207	936959	229186	152	150	0.487982	1	0.802,0.809	0.801,0.836	-0.013
1993	ENSG00000071626	DAZAP1	chr19	+	1434736	1435687	1434739	1435687	1432513	1432690	1993	831847	166138	689829	116124	152	150	0.330438	1	0.832,0.858	0.854,0.868	-0.016
1994	ENSG00000163468	CCT3	chr1	-	156324971	156325089	156324971	156325086	156333546	156333643	1994	21982135	16,9	22622311	4,14	152	150	1	1	0.993,0.996	0.998,0.994	-0.002
1995	ENSG00000164068	RNF123	chr3	+	49697044	49697222	49697142	49697222	49691424	49691509	1995	0,1	60,86	0,1	79100	247	150	1	1	0.0,0.007	0.0,0.006	0.001
1996	ENSG00000164068	RNF123	chr3	+	49704983	49705186	49705081	49705186	49704649	49704756	1996	100114	1,0	72,80	2,1	247	150	0.430309	1	0.984,1.0	0.956,0.98	0.024
1997	ENSG00000164068	RNF123	chr3	+	49715491	49715714	49715574	49715714	49714089	49714174	1997	0,0	43,57	1,0	58,80	232	150	1	1	0.0,0.0	0.011,0.0	-0.005
1998	ENSG00000179348	GATA2	chr3	-	128481818	128481944	128481818	128481902	128483859	128484005	1998	44,59	0,0	51,34	1,0	191	150	1	1	1.0,1.0	0.976,1.0	0.012
1999	ENSG00000131653	TRAF7	chr16	+	2165856	2165936	2165878	2165936	2163882	2164001	1999	17,16	370413	1,5	311281	171	150	0.00019875	0.00952842	0.039,0.033	0.003,0.015	0.027
2002	ENSG00000009830	POMT2	chr14	-	77278728	77278961	77278728	77278869	77279822	77279928	2002	1,0	35,41	0,0	76,33	241	150	1	1	0.017,0.0	0.0,0.0	0.009
2004	ENSG00000159063	ALG8	chr11	-	78106806	78106946	78106806	78106912	78109441	78109581	2004	296409	8,10	244294	4,6	183	150	0.351851	1	0.968,0.971	0.98,0.976	-0.008
2005	ENSG00000159063	ALG8	chr11	-	78121064	78121208	78121064	78121174	78124020	78124214	2005	0,0	319284	1,0	309324	183	150	1	1	0.0,0.0	0.003,0.0	-0.002
2006	ENSG00000159063	ALG8	chr11	-	78127357	78127439	78127357	78127436	78138709	78139258	2006	0,0	2,2	0,2	4,6	152	150	0.805639	1	0.0,0.0	0.0,0.248	-0.124
2007	ENSG00000159063	ALG8	chr11	-	78127357	78127439	78127357	78127436	78139493	78139622	2007	2,0	282281	0,0	241270	152	150	1	1	0.007,0.0	0.0,0.0	0.004
2010	ENSG00000109685	NSD2	chr4	+	1951998	1952231	1952107	1952231	1951071	1951203	2010	0,2	330337	1,3	324328	258	150	1	1	0.0,0.003	0.002,0.005	-0.002
2011	ENSG00000109685	NSD2	chr4	+	1952751	1953524	1953323	1953524	1952104	1952231	2011	9,10	319280	3,7	332282	300	150	0.248349	0.88413	0.014,0.018	0.004,0.012	0.008
2012	ENSG00000166483	WEE1	chr11	+	9586448	9586619	9586497	9586619	9585441	9585527	2012	392387	4,3	367360	9,5	198	150	0.0750195	0.451971	0.987,0.99	0.969,0.982	0.013
2018	ENSG00000131473	ACLY	chr17	-	41913714	41913900	41913714	41913896	41930357	41930542	2018	0,3	0,2	6,3	0,0	153	150	1	1	NA,0.595	1.0,1.0	-0.405
2019	ENSG00000197363	ZNF517	chr8	+	144804124	144804238	144804145	144804238	144803640	144803767	2019	19,6	1,2	13,6	2,0	170	150	0.515526	1	0.944,0.726	0.852,1.0	-0.091
2020	ENSG00000080823	MOK	chr14	-	102232534	102232708	102232534	102232671	102233687	102233789	2020	76,95	7,14	76,89	3,7	186	150	0.0583081	0.390068	0.897,0.845	0.953,0.911	-0.061
2021	ENSG00000080823	MOK	chr14	-	102250811	102250990	102250811	102250987	102251755	102251804	2021	103,70	44,48	30,57	19,29	152	150	0.940336	1	0.698,0.59	0.609,0.66	0.009
2023	ENSG00000138802	SEC24B	chr4	+	109506327	109506512	109506330	109506512	109494614	109494856	2023	54,71	57,51	94105	68,44	152	150	0.074097	0.450137	0.483,0.579	0.577,0.702	-0.109
2028	ENSG00000123136	DDX39A	chr19	-	14409741	14409981	14409741	14409873	14410215	14410334	2028	5,10	652595	5,13	707726	257	150	1	1	0.004,0.01	0.004,0.01	0
2029	ENSG00000123136	DDX39A	chr19	-	14410988	14411172	14410988	14411136	14411505	14411598	2029	312364	12,3	414424	11,0	185	150	0.198531	0.7775	0.955,0.99	0.968,1.0	-0.012
2030	ENSG00000123136	DDX39A	chr19	-	14412550	14412711	14412550	14412678	14413012	14413224	2030	2,0	631598	0,0	613748	182	150	1	1	0.003,0.0	0.0,0.0	0.002
2037	ENSG00000120318	ARAP3	chr5	-	141661683	141662255	141661683	141661789	141664921	141665085	2037	52,40	7,4	38,31	8,5	300	150	0.298132	0.982417	0.788,0.833	0.704,0.756	0.081
2038	ENSG00000175467	SART1	chr11	+	65964005	65964131	65964073	65964131	65961728	65962093	2038	0,2	183193	0,0	150158	217	150	1	1	0.0,0.007	0.0,0.0	0.004
2039	ENSG00000175467	SART1	chr11	+	65965050	65965218	65965091	65965218	65964514	65964570	2039	1,7	424432	1,3	241341	190	150	1	1	0.002,0.013	0.003,0.007	0.002
2042	ENSG00000165521	EML5	chr14	-	88688270	88688473	88688270	88688359	88694306	88694407	2042	6,6	0,0	2,1	2,0	263	150	0.331962	1	1.0,1.0	0.363,1.0	0.319
2043	ENSG00000161202	DVL3	chr3	+	184164477	184164601	184164491	184164601	184164266	184164388	2043	0,2	218175	3,6	265291	163	150	0.916278	1	0.0,0.01	0.01,0.019	-0.009
2044	ENSG00000161202	DVL3	chr3	+	184166825	184166975	184166876	184166975	184166605	184166673	2044	264260	2,0	343337	3,3	200	150	1	1	0.99,1.0	0.988,0.988	0.007
2046	ENSG00000111142	METAP2	chr12	+	95485878	95485981	95485947	95485981	95483214	95483280	2046	7921015	3,0	9901013	4,0	218	150	1	1	0.995,1.0	0.994,1.0	0.001
2047	ENSG00000090989	EXOC1	chr4	+	55892614	55892711	55892634	55892711	55891314	55891422	2047	0,2	238213	3,0	245264	169	150	1	1	0.0,0.008	0.011,0.0	-0.001
2048	ENSG00000137804	NUSAP1	chr15	+	41350987	41351129	41350990	41351129	41349097	41349241	2048	10191272	74109	10631040	107,75	152	150	0.592372	1	0.931,0.92	0.907,0.932	0.006
2049	ENSG00000137804	NUSAP1	chr15	+	41350987	41351129	41351032	41351129	41349097	41349241	2049	11331397	472598	11871159	550538	194	150	0.408778	1	0.65,0.644	0.625,0.625	0.022
2050	ENSG00000137804	NUSAP1	chr15	+	41350990	41351129	41351032	41351129	41349097	41349241	2050	188234	472598	231194	550538	191	150	0.928465	1	0.238,0.235	0.248,0.221	0.002
2051	ENSG00000137804	NUSAP1	chr15	+	41365401	41365589	41365404	41365589	41358148	41358258	2051	586678	480609	565632	467508	152	150	0.655203	1	0.546,0.524	0.544,0.551	-0.013
2052	ENSG00000100503	NIN	chr14	-	50821873	50822077	50821873	50822000	50830463	50830517	2052	133135	1,1	144164	0,0	226	150	1	1	0.989,0.989	1.0,1.0	-0.011
2054	ENSG00000073350	LLGL2	chr17	+	75574110	75574260	75574212	75574260	75573951	75573980	2054	0,3	22,23	4,0	25,22	251	150	0.767269	1	0.0,0.072	0.087,0.0	-0.007
2055	ENSG00000073350	LLGL2	chr17	+	75574452	75574668	75574609	75574668	75574212	75574260	2055	14,21	9,10	14,15	10,13	300	150	0.345429	1	0.438,0.512	0.412,0.366	0.086
2056	ENSG00000073350	LLGL2	chr17	+	75574870	75575207	75574873	75575207	75574609	75574668	2056	17,7	3,9	9,8	5,9	152	150	0.462292	1	0.848,0.434	0.64,0.467	0.088
2058	ENSG00000163374	YY1AP1	chr1	-	155668626	155668777	155668626	155668717	155670319	155670464	2058	140142	113111	228167	138135	209	150	0.407399	1	0.471,0.479	0.542,0.47	-0.031
2059	ENSG00000163374	YY1AP1	chr1	-	155668626	155668777	155668626	155668717	155672559	155672731	2059	40,34	0,0	44,59	2,0	209	150	0.452001	1	1.0,1.0	0.94,1.0	0.03
2060	ENSG00000163374	YY1AP1	chr1	-	155672559	155672731	155672559	155672727	155675009	155675096	2060	149156	3,1	273227	0,12	153	150	0.139594	0.636359	0.98,0.994	1.0,0.949	0.013
2061	ENSG00000174485	DENND4A	chr15	-	65700543	65700675	65700543	65700672	65701050	65701192	2061	10,16	10,5	10,14	11,11	152	150	0.339658	1	0.497,0.759	0.473,0.557	0.113
2065	ENSG00000164134	NAA15	chr4	+	139384831	139384978	139384834	139384978	139378755	139378854	2065	313347	45,42	387371	44,33	152	150	0.173208	0.719585	0.873,0.891	0.897,0.917	-0.025
2066	ENSG00000163702	IL17RC	chr3	+	9917863	9918075	9917922	9918075	9917712	9917734	2066	3,1	111105	6,2	115105	208	150	0.194051	0.767267	0.019,0.007	0.036,0.014	-0.012
2067	ENSG00000163702	IL17RC	chr3	+	9917863	9918075	9917926	9918075	9917712	9917734	2067	3,1	0,0	6,2	0,6	212	150	0.003714	0.0710945	1.0,1.0	1.0,0.191	0.404
2068	ENSG00000163702	IL17RC	chr3	+	9917922	9918075	9917926	9918075	9917712	9917734	2068	111105	0,0	115105	0,6	153	150	0.323974	1	1.0,1.0	1.0,0.945	0.028
2069	ENSG00000163702	IL17RC	chr3	+	9918499	9918609	9918534	9918609	9917922	9918075	2069	54,47	0,0	47,48	1,5	184	150	0.00988968	0.136673	1.0,1.0	0.975,0.887	0.069
2070	ENSG00000163702	IL17RC	chr3	+	9929848	9929897	9929851	9929897	9928304	9928486	2070	1,2	6,0	5,1	12,8	152	150	0.301694	0.986372	0.141,1.0	0.291,0.11	0.37
2071	ENSG00000163702	IL17RC	chr3	+	9929848	9929897	9929851	9929897	9928579	9928630	2071	5,4	65,60	6,10	56,60	152	150	0.111843	0.564378	0.071,0.062	0.096,0.141	-0.052
2072	ENSG00000204410	MSH5	chr6	+	31744138	31744299	31744189	31744299	31743903	31744025	2072	0,3	22,47	4,0	24,23	200	150	0.527668	1	0.0,0.046	0.111,0.0	-0.033
2075	ENSG00000204410	MSH5	chr6	+	31761184	31761262	31761187	31761262	31760689	31760839	2075	6,3	12,19	1,4	11,13	152	150	0.4598	1	0.33,0.135	0.082,0.233	0.075
2076	ENSG00000204410	MSH5	chr6	+	31761817	31761955	31761865	31761955	31761471	31761615	2076	18,26	1,2	22,12	0,1	197	150	0.232882	0.856629	0.932,0.908	1.0,0.901	-0.03
2077	ENSG00000107521	HPS1	chr10	-	98422368	98422513	98422368	98422509	98423602	98423668	2077	66,56	0,0	60,62	0,1	153	150	1	1	1.0,1.0	1.0,0.984	0.008
2078	ENSG00000160219	GAB3	chrX	-	154713206	154713426	154713206	154713423	154716025	154716329	2078	4,0	0,0	2,0	0,2	152	150	1	1	1.0,NA	1.0,0.0	0.5
2079	ENSG00000164066	INTU	chr4	+	127685441	127687867	127687677	127687867	127684408	127684486	2079	1,3	1,15	7,0	21,20	300	150	0.85989	1	0.333,0.091	0.143,0.0	0.141
2080	ENSG00000164066	INTU	chr4	+	127685441	127687867	127687740	127687867	127684408	127684486	2080	2,6	0,2	8,3	2,7	300	150	0.0616691	0.404541	1.0,0.6	0.667,0.176	0.379
2081	ENSG00000164066	INTU	chr4	+	127687677	127687867	127687740	127687867	127684408	127684486	2081	2,18	0,2	22,23	2,7	212	150	0.062117	0.40609	1.0,0.864	0.886,0.699	0.139
2082	ENSG00000197989	SNHG12	chr1	-	28579532	28579981	28579532	28579587	28580559	28580646	2082	261393	2,0	339290	0,0	300	150	1	1	0.985,1.0	1.0,1.0	-0.008
2083	ENSG00000197989	SNHG12	chr1	-	28579532	28580646	28579532	28579587	28581110	28581229	2083	278384	0,2	350280	0,0	300	150	1	1	1.0,0.99	1.0,1.0	-0.005
2084	ENSG00000141873	SLC39A3	chr19	-	2737047	2737379	2737047	2737300	2739944	2740017	2084	150,92	1,0	142147	7,5	228	150	0.0012238	0.0343441	0.99,1.0	0.93,0.951	0.054
2085	ENSG00000175592	FOSL1	chr11	-	65894013	65894121	65894013	65894116	65896808	65897006	2085	1049982	53,30	970904	28,29	154	150	0.142426	0.641493	0.951,0.97	0.971,0.968	-0.009
2086	ENSG00000130684	ZNF337	chr20	-	25685995	25686249	25685995	25686122	25686390	25686466	2086	2,0	66,56	3,0	101,85	276	150	1	1	0.016,0.0	0.016,0.0	0
2087	ENSG00000111667	USP5	chr12	+	6863144	6863377	6863185	6863377	6861442	6861617	2087	0,1	1,0	4,5	4,0	190	150	0.124389	0.598431	0.0,1.0	0.441,1.0	-0.221
2088	ENSG00000111667	USP5	chr12	+	6863144	6863377	6863185	6863377	6862469	6862558	2088	12,11	837814	15,7	902848	190	150	1	1	0.011,0.011	0.013,0.006	0.001
2091	ENSG00000015475	BID	chr22	-	17739348	17740176	17739348	17739488	17743802	17744013	2091	0,2	387279	2,0	254219	300	150	1	1	0.0,0.004	0.004,0.0	0
2094	ENSG00000004777	ARHGAP33	chr19	+	35786412	35787072	35786895	35787072	35785408	35785483	2094	1,7	2,4	9,7	1,3	300	150	0.107401	0.554806	0.2,0.467	0.818,0.538	-0.344
2095	ENSG00000166997	CNPY4	chr7	+	100124431	100124631	100124513	100124631	100122783	100122906	2095	1,2	62,77	0,0	86,92	231	150	1	1	0.01,0.017	0.0,0.0	0.014
2097	ENSG00000136271	DDX56	chr7	-	44568902	44569005	44568902	44568992	44569129	44569203	2097	4,3	581555	5,5	572486	162	150	1	1	0.006,0.005	0.008,0.009	-0.003
2100	ENSG00000186493	C5orf38	chr5	+	2752621	2752754	2752679	2752754	2752227	2752464	2100	12,17	0,0	24,14	1,0	207	150	1	1	1.0,1.0	0.946,1.0	0.027
2101	ENSG00000120725	SIL1	chr5	-	139121034	139121173	139121034	139121170	139127738	139127853	2101	258231	12,6	262297	17,3	152	150	0.93482	1	0.955,0.974	0.938,0.99	0
2102	ENSG00000284770	TBCE	chr1	+	235419416	235419561	235419472	235419561	235414432	235414618	2102	1,4	134128	2,2	95163	205	150	0.715674	1	0.005,0.022	0.015,0.009	0.001
2103	ENSG00000284770	TBCE	chr1	+	235436385	235436608	235436543	235436608	235435744	235435840	2103	175150	0,1	198151	0,0	300	150	1	1	1.0,0.987	1.0,1.0	-0.006
2104	ENSG00000196323	ZBTB44	chr11	-	130238443	130238556	130238443	130238553	130239811	130239896	2104	14,13	19,18	12,7	9,9	152	150	0.396386	1	0.421,0.416	0.568,0.434	-0.083
2105	ENSG00000196323	ZBTB44	chr11	-	130238443	130238607	130238443	130238553	130239811	130239896	2105	102120	19,18	136125	9,9	203	150	0.00326462	0.0658995	0.799,0.831	0.918,0.911	-0.1
2106	ENSG00000196323	ZBTB44	chr11	-	130238443	130238607	130238443	130238556	130239811	130239896	2106	102120	14,13	136125	12,7	200	150	0.105537	0.54946	0.845,0.874	0.895,0.931	-0.054
2108	ENSG00000115204	MPV17	chr2	-	27312993	27313109	27312993	27313074	27316158	27316186	2108	52,51	0,4	38,38	0,2	184	150	0.507971	1	1.0,0.912	1.0,0.939	-0.014
2109	ENSG00000115204	MPV17	chr2	-	27312993	27313109	27312993	27313074	27317077	27317234	2109	52,53	1,0	40,36	0,4	184	150	0.134446	0.625638	0.977,1.0	1.0,0.88	0.048
2110	ENSG00000115204	MPV17	chr2	-	27312993	27313109	27312993	27313074	27322447	27322522	2110	235263	18,22	215249	22,29	184	150	0.188984	0.759069	0.914,0.907	0.888,0.875	0.029
2111	ENSG00000115204	MPV17	chr2	-	27312993	27313154	27312993	27313074	27322447	27322522	2111	56,51	18,22	38,38	22,29	229	150	0.0337002	0.281392	0.671,0.603	0.531,0.462	0.14
2112	ENSG00000115204	MPV17	chr2	-	27312993	27313154	27312993	27313109	27322447	27322522	2112	4,0	183212	0,2	177213	194	150	1	1	0.017,0.0	0.0,0.007	0.005
2115	ENSG00000108679	LGALS3BP	chr17	-	78972969	78973343	78972969	78973222	78974687	78974819	2115	2,0	12411308	1,6	14761400	270	150	1	1	0.001,0.0	0.0,0.002	-0.001
2117	ENSG00000166313	APBB1	chr11	-	6401573	6401694	6401573	6401688	6402081	6402209	2117	0,0	186150	1,0	167169	155	150	1	1	0.0,0.0	0.006,0.0	-0.003
2118	ENSG00000166313	APBB1	chr11	-	6401573	6401982	6401573	6401688	6402081	6402209	2118	2,0	186150	1,1	167169	300	150	1	1	0.005,0.0	0.003,0.003	-0.001
2120	ENSG00000166313	APBB1	chr11	-	6402081	6402725	6402081	6402209	6403144	6403208	2120	269274	0,0	290256	2,0	300	150	1	1	1.0,1.0	0.986,1.0	0.007
2125	ENSG00000130429	ARPC1B	chr7	+	99376432	99376574	99376443	99376574	99374729	99374781	2125	2,4	0,0	0,0	4,4	160	150	2.02923e-11	5.83709e-08	1.0,1.0	0.0,0.0	1
2126	ENSG00000130429	ARPC1B	chr7	+	99377337	99377439	99377357	99377439	99374729	99374781	2126	15,26	27,29	17,13	17,21	169	150	0.831718	1	0.33,0.443	0.47,0.355	-0.026
2127	ENSG00000130429	ARPC1B	chr7	+	99377333	99377439	99377337	99377439	99376443	99376574	2127	0,0	11,8	0,4	3,6	153	150	0.010346	0.139392	0.0,0.0	0.0,0.395	-0.198
2128	ENSG00000130429	ARPC1B	chr7	+	99394028	99394119	99394032	99394119	99392670	99392876	2128	11731168	21,20	12361371	23,19	153	150	0.761566	1	0.982,0.983	0.981,0.986	-0.001
2129	ENSG00000178802	MPI	chr15	+	74890437	74890654	74890526	74890654	74890041	74890089	2129	5,5	131109	0,1	103,73	238	150	0.0735588	0.447813	0.023,0.028	0.0,0.009	0.021
2132	ENSG00000178802	MPI	chr15	+	74890526	74890654	74890552	74890654	74890076	74890201	2132	36,41	0,2	43,42	0,0	175	150	0.390232	1	1.0,0.946	1.0,1.0	-0.027
2134	ENSG00000092098	RNF31	chr14	+	24149405	24149583	24149476	24149583	24148800	24148876	2134	201168	2,2	218173	0,0	220	150	0.607598	1	0.986,0.983	1.0,1.0	-0.016
2135	ENSG00000092098	RNF31	chr14	+	24151130	24151379	24151298	24151379	24150597	24150888	2135	166207	17,6	159176	19,18	300	150	0.052726	0.366344	0.83,0.945	0.807,0.83	0.069
2140	ENSG00000138382	METTL5	chr2	-	169812456	169812524	169812456	169812506	169815476	169815528	2140	3,3	395565	2,9	534464	167	150	0.887604	1	0.007,0.005	0.003,0.017	-0.004
2141	ENSG00000138382	METTL5	chr2	-	169812456	169812524	169812456	169812506	169819560	169819643	2141	0,2	24,20	0,2	22,33	167	150	0.685339	1	0.0,0.082	0.0,0.052	0.015
2149	ENSG00000154889	MPPE1	chr18	-	11886498	11886778	11886498	11886621	11886916	11887025	2149	18,25	7,3	13,20	11,17	300	150	0.00644483	0.105633	0.563,0.806	0.371,0.37	0.314
2150	ENSG00000154889	MPPE1	chr18	-	11886712	11886781	11886712	11886778	11886916	11887025	2150	13,8	18,25	6,10	13,20	152	150	0.9846	1	0.416,0.24	0.313,0.33	0.006
2156	ENSG00000104517	UBR5	chr8	-	102265099	102265278	102265099	102265275	102266946	102267007	2156	265283	46,38	255204	52,47	152	150	0.0694336	0.430604	0.85,0.88	0.829,0.811	0.045
2157	ENSG00000104517	UBR5	chr8	-	102299451	102299547	102299451	102299496	102299999	102300151	2157	316386	19,18	251272	1,5	200	150	2.30854e-05	0.00201228	0.926,0.941	0.995,0.976	-0.052
2158	ENSG00000104517	UBR5	chr8	-	102342472	102342684	102342472	102342666	102345395	102345545	2158	91126	60,79	109,80	78,64	167	150	0.383989	1	0.577,0.589	0.557,0.529	0.04
2159	ENSG00000166619	BLCAP	chr20	-	37521318	37521451	37521318	37521409	37527792	37527878	2159	1,0	0,0	13,2	2,9	191	150	1	1	1.0,NA	0.836,0.149	0.508
2160	ENSG00000118058	KMT2A	chr11	+	118471661	118474315	118474178	118474315	118468774	118468844	2160	142201	11,4	178137	19,5	300	150	0.137138	0.631113	0.866,0.962	0.824,0.932	0.036
2162	ENSG00000175061	LRRC75A-AS1	chr17	+	16439527	16439703	16439580	16439703	16439326	16439414	2162	21872069	966991	18111739	838816	202	150	0.907808	1	0.627,0.608	0.616,0.613	0.003
2163	ENSG00000175061	LRRC75A-AS1	chr17	+	16439527	16439703	16439659	16439703	16439326	16439414	2163	35713417	595648	28922841	566576	281	150	0.302063	0.986809	0.762,0.738	0.732,0.725	0.022
2164	ENSG00000175061	LRRC75A-AS1	chr17	+	16439580	16439703	16439659	16439703	16439326	16439414	2164	23502339	595648	19191918	566576	228	150	0.292965	0.976989	0.722,0.704	0.69,0.687	0.024
2165	ENSG00000175061	LRRC75A-AS1	chr17	+	16439580	16440253	16440110	16440253	16439326	16439414	2165	966992	3,2	838816	2,0	300	150	1	1	0.994,0.996	0.995,1.0	-0.003
2166	ENSG00000175061	LRRC75A-AS1	chr17	+	16439580	16440253	16440184	16440253	16439326	16439414	2166	10231037	21072253	897856	35223861	300	150	1.2766e-10	2.44809e-07	0.195,0.187	0.113,0.1	0.084
2167	ENSG00000175061	LRRC75A-AS1	chr17	+	16440110	16440253	16440184	16440253	16439326	16439414	2167	60,47	21072253	61,40	35223861	223	150	0.00428408	0.0792486	0.019,0.014	0.012,0.007	0.007
2168	ENSG00000175061	LRRC75A-AS1	chr17	+	16440110	16440253	16440184	16440253	16439527	16439703	2168	93,99	25352548	74,95	21212118	223	150	0.750232	1	0.024,0.025	0.023,0.029	-0.002
2169	ENSG00000175061	LRRC75A-AS1	chr17	+	16463163	16463247	16463166	16463247	16462832	16462941	2169	17,10	14,4	13,11	19,17	152	150	0.0477286	0.345201	0.545,0.712	0.403,0.39	0.232
2170	ENSG00000198792	TMEM184B	chr22	-	38231243	38231399	38231243	38231334	38245934	38246100	2170	5,3	474432	9,3	569583	214	150	1	1	0.007,0.005	0.011,0.004	-0.001
2171	ENSG00000198792	TMEM184B	chr22	-	38231243	38231399	38231243	38231334	38247769	38248019	2171	2,2	2,4	3,3	9,7	214	150	0.656733	1	0.412,0.26	0.189,0.231	0.126
2172	ENSG00000117114	ADGRL2	chr1	+	81950188	81950482	81950386	81950482	81942968	81943769	2172	46,79	0,0	114,72	0,1	300	150	1	1	1.0,1.0	1.0,0.973	0.014
2173	ENSG00000117114	ADGRL2	chr1	+	81987259	81987341	81987288	81987341	81985258	81985355	2173	5,11	4,2	6,4	20,9	178	150	0.00115289	0.0329978	0.513,0.823	0.202,0.272	0.431
2174	ENSG00000185340	GAS2L1	chr22	+	29311461	29312785	29312142	29312785	29310826	29310998	2174	170183	2,4	201244	7,15	300	150	0.00630393	0.104454	0.977,0.958	0.935,0.891	0.054
2175	ENSG00000100949	RABGGTA	chr14	-	24265537	24265763	24265537	24265755	24266429	24266517	2175	78,67	0,3	59,84	1,1	157	150	0.487383	1	1.0,0.955	0.983,0.988	-0.008
2176	ENSG00000100949	RABGGTA	chr14	-	24269490	24269694	24269490	24269551	24269952	24270140	2176	220189	0,2	264238	0,0	292	150	1	1	1.0,0.98	1.0,1.0	-0.01
2177	ENSG00000100949	RABGGTA	chr14	-	24270836	24270998	24270836	24270947	24271112	24271169	2177	9,3	105,89	7,10	95100	200	150	0.358214	1	0.06,0.025	0.052,0.07	-0.019
2178	ENSG00000100949	RABGGTA	chr14	-	24271112	24271248	24271112	24271169	24271486	24271549	2178	18,19	43,34	13,14	40,46	228	150	0.162186	0.693162	0.216,0.269	0.176,0.167	0.071
2182	ENSG00000162604	TM2D1	chr1	-	61686791	61686921	61686791	61686895	61694696	61694770	2182	12,22	0,2	21,37	0,0	175	150	0.446074	1	1.0,0.904	1.0,1.0	-0.048
2183	ENSG00000148824	MTG1	chr10	+	133401528	133402245	133402148	133402245	133399528	133399619	2183	201154	2,1	127121	3,4	300	150	0.0422359	0.318041	0.98,0.987	0.955,0.938	0.037
2184	ENSG00000135913	USP37	chr2	-	218558497	218558717	218558497	218558677	218560819	218560883	2184	15,22	69106	39,24	98,91	189	150	0.0657285	0.417369	0.147,0.141	0.24,0.173	-0.063
2185	ENSG00000047634	SCML1	chrX	+	17746014	17746098	17746017	17746098	17744070	17744219	2185	3,2	2,0	6,0	1,7	152	150	0.0408677	0.31182	0.597,1.0	0.856,0.0	0.37
2186	ENSG00000047634	SCML1	chrX	+	17746014	17746098	17746017	17746098	17745455	17745539	2186	4,5	2,0	5,10	4,6	152	150	0.0219218	0.216695	0.664,1.0	0.552,0.622	0.245
2188	ENSG00000227124	ZNF717	chr3	-	75741609	75741865	75741609	75741736	75783305	75783364	2188	2,8	26,26	9,10	30,19	278	150	0.0892709	0.498617	0.04,0.142	0.139,0.221	-0.089
2191	ENSG00000136104	RNASEH2B	chr13	+	50929460	50929582	50929474	50929582	50927406	50927478	2191	1,4	116162	4,0	149124	163	150	0.846362	1	0.008,0.022	0.024,0.0	0.003
2194	ENSG00000136104	RNASEH2B	chr13	+	50943320	50943394	50943329	50943394	50934884	50934999	2194	355333	2,0	360311	2,0	158	150	1	1	0.994,1.0	0.994,1.0	0
2199	ENSG00000086848	ALG9	chr11	-	111838248	111838399	111838248	111838378	111840654	111840809	2199	39,60	127133	56,52	102128	170	150	0.269075	0.926385	0.213,0.285	0.326,0.264	-0.046
2201	ENSG00000101158	NELFCD	chr20	+	58987707	58987817	58987709	58987817	58986753	58986863	2201	864919	2,0	10861025	0,0	151	150	1	1	0.998,1.0	1.0,1.0	-0.001
2202	ENSG00000101158	NELFCD	chr20	+	58988913	58989640	58989487	58989640	58987707	58987817	2202	642621	0,2	654697	0,0	300	150	1	1	1.0,0.994	1.0,1.0	-0.003
2203	ENSG00000101158	NELFCD	chr20	+	58993623	58994239	58994109	58994239	58993448	58993544	2203	421393	7,0	456429	0,0	300	150	0.858228	1	0.968,1.0	1.0,1.0	-0.016
2207	ENSG00000065717	TLE2	chr19	-	3019282	3019466	3019282	3019463	3019698	3019773	2207	7,8	2,0	11,8	3,8	152	150	0.00817931	0.123182	0.775,1.0	0.783,0.497	0.247
2208	ENSG00000213658	LAT	chr16	+	28986354	28986446	28986381	28986446	28986134	28986216	2208	0,1	7,3	0,0	2,2	176	150	1	1	0.0,0.221	0.0,0.0	0.111
2209	ENSG00000213658	LAT	chr16	+	28986354	28986446	28986384	28986446	28986134	28986216	2209	0,1	0,0	0,0	1,0	179	150	1	1	NA,1.0	0.0,NA	1
2210	ENSG00000213658	LAT	chr16	+	28986381	28986446	28986384	28986446	28986134	28986216	2210	7,3	0,0	2,2	1,0	152	150	1	1	1.0,1.0	0.664,1.0	0.168
2211	ENSG00000050426	LETMD1	chr12	+	51052087	51052207	51052091	51052207	51049033	51049185	2211	4,0	54,77	0,6	99,60	153	150	0.675006	1	0.068,0.0	0.0,0.089	-0.01
2212	ENSG00000050426	LETMD1	chr12	+	51053777	51053860	51053811	51053860	51049033	51049185	2212	27,28	10,8	27,36	12,11	183	150	0.772847	1	0.689,0.742	0.648,0.728	0.028
2214	ENSG00000050426	LETMD1	chr12	+	51053777	51053860	51053811	51053860	51052091	51052207	2214	62,51	0,5	68,51	1,2	183	150	0.47708	1	1.0,0.893	0.982,0.954	-0.021
2215	ENSG00000050426	LETMD1	chr12	+	51056143	51056245	51056149	51056245	51053777	51053860	2215	1,3	0,0	5,3	1,1	155	150	0.446475	1	1.0,1.0	0.829,0.744	0.214
2216	ENSG00000050426	LETMD1	chr12	+	51056143	51056245	51056149	51056245	51055986	51056021	2216	82,65	4,1	74,77	1,3	155	150	0.675943	1	0.952,0.984	0.986,0.961	-0.006
2217	ENSG00000050426	LETMD1	chr12	+	51058005	51058128	51058031	51058128	51056349	51056502	2217	3,0	99,90	5,0	81,97	175	150	0.479847	1	0.025,0.0	0.05,0.0	-0.013
2218	ENSG00000104325	DECR1	chr8	+	90018815	90018966	90018908	90018966	90017123	90017326	2218	5,5	379351	4,3	372334	242	150	1	1	0.008,0.009	0.007,0.006	0.002
2220	ENSG00000185024	BRF1	chr14	-	105219150	105219298	105219150	105219232	105220068	105220130	2220	17,12	211210	5,16	165188	215	150	0.612786	1	0.053,0.038	0.021,0.056	0.007
2223	ENSG00000079313	REXO1	chr19	-	1817218	1817458	1817218	1817329	1817706	1817780	2223	6,4	90,81	2,0	96,68	278	150	0.0372758	0.297205	0.035,0.026	0.011,0.0	0.025
2224	ENSG00000079313	REXO1	chr19	-	1819933	1820180	1819933	1820057	1820263	1820395	2224	6,2	71,91	0,10	83129	272	150	0.834397	1	0.045,0.012	0.0,0.041	0.008
2225	ENSG00000080189	SLC35C2	chr20	-	46355072	46355241	46355072	46355178	46355801	46355874	2225	225208	34,36	281292	18,30	212	150	0.00249012	0.0546642	0.824,0.803	0.917,0.873	-0.082
2226	ENSG00000080189	SLC35C2	chr20	-	46355072	46355279	46355072	46355178	46355801	46355874	2226	93,63	34,36	108,92	18,30	250	150	0.0243753	0.23277	0.621,0.512	0.783,0.648	-0.149
2227	ENSG00000080189	SLC35C2	chr20	-	46355072	46355279	46355072	46355241	46355801	46355874	2227	8,1	140146	4,5	177205	187	150	0.604921	1	0.044,0.005	0.018,0.019	0.006
2228	ENSG00000080189	SLC35C2	chr20	-	46357622	46357773	46357622	46357702	46358386	46358763	2228	234243	12,17	299236	6,9	220	150	0.0158083	0.177281	0.93,0.907	0.971,0.947	-0.04
2229	ENSG00000186566	GPATCH8	chr17	-	44467096	44467202	44467096	44467114	44473724	44473759	2229	2,0	1,0	4,0	6,4	237	150	1	1	0.559,NA	0.297,0.0	0.411
2232	ENSG00000103253	HAGHL	chr16	+	728315	728604	728503	728604	728115	728233	2232	20,18	0,2	18,33	0,1	300	150	0.45412	1	1.0,0.818	1.0,0.943	-0.063
2233	ENSG00000138750	NUP54	chr4	-	76117663	76117774	76117663	76117742	76118074	76118194	2233	533547	3,7	542588	3,0	181	150	0.921712	1	0.993,0.985	0.993,1.0	-0.007
2234	ENSG00000102103	PQBP1	chrX	+	48902218	48902517	48902232	48902517	48901929	48902042	2234	0,1	904836	0,0	773854	163	150	1	1	0.0,0.001	0.0,0.0	0.001
2235	ENSG00000102103	PQBP1	chrX	+	48902232	48902795	48902731	48902795	48901929	48902042	2235	906840	48,24	786858	63,78	300	150	2.5874e-05	0.00215729	0.904,0.946	0.862,0.846	0.071
2236	ENSG00000168811	IL12A	chr3	+	159993450	159993609	159993567	159993609	159993011	159993125	2236	7,26	0,0	35,53	2,0	266	150	0.634581	1	1.0,1.0	0.908,1.0	0.046
2237	ENSG00000149547	EI24	chr11	+	125575250	125575408	125575262	125575408	125572457	125572569	2237	15,12	838823	11,10	584568	161	150	0.780101	1	0.016,0.013	0.017,0.016	-0.002
2238	ENSG00000149547	EI24	chr11	+	125575250	125575408	125575304	125575408	125572457	125572569	2238	332335	17,28	294249	9,10	203	150	0.0165751	0.182326	0.935,0.898	0.96,0.948	-0.037
2239	ENSG00000149547	EI24	chr11	+	125575250	125575408	125575308	125575408	125572457	125572569	2239	334339	0,2	298252	0,2	207	150	1	1	1.0,0.992	1.0,0.989	0.002
2240	ENSG00000149547	EI24	chr11	+	125575262	125575408	125575304	125575408	125572457	125572569	2240	11551146	17,28	867807	9,10	191	150	0.0426485	0.320206	0.982,0.97	0.987,0.984	-0.01
2241	ENSG00000149547	EI24	chr11	+	125575262	125575408	125575308	125575408	125572457	125572569	2241	11571150	0,2	871810	0,2	195	150	1	1	1.0,0.998	1.0,0.997	0.001
2242	ENSG00000149547	EI24	chr11	+	125575304	125575408	125575308	125575408	125572457	125572569	2242	19,32	0,2	13,13	0,2	153	150	0.584118	1	1.0,0.94	1.0,0.864	0.038
2243	ENSG00000161010	MRNIP	chr5	-	179837275	179840959	179837275	179837885	179841906	179842064	2243	24,57	0,0	33,37	0,5	300	150	0.00830636	0.124121	1.0,1.0	1.0,0.787	0.107
2246	ENSG00000233527	ZNF529-AS1	chr19	+	36594400	36594708	36594441	36594708	36593845	36593931	2246	0,1	0,7	0,0	0,7	190	150	1	1	NA,0.101	NA,0.0	0.101
2251	ENSG00000151491	EPS8	chr12	-	15682892	15684302	15682892	15682972	15789160	15789388	2251	2,0	121161	0,1	256264	300	150	1	1	0.008,0.0	0.0,0.002	0.003
2255	ENSG00000005206	SPPL2B	chr19	+	2338751	2338841	2338813	2338841	2337442	2337625	2255	27,37	0,1	63,54	1,0	211	150	1	1	1.0,0.963	0.978,1.0	-0.007
2256	ENSG00000005206	SPPL2B	chr19	+	2339823	2339966	2339826	2339966	2339068	2339208	2256	29,61	7,5	65,66	16,2	152	150	0.90162	1	0.803,0.923	0.8,0.97	-0.022
2259	ENSG00000173581	CCDC106	chr19	+	55648945	55649077	55649001	55649077	55641061	55641183	2259	18,16	0,0	13,14	0,2	205	150	0.774926	1	1.0,1.0	1.0,0.837	0.082
2260	ENSG00000173581	CCDC106	chr19	+	55648757	55649077	55648945	55649077	55648232	55648277	2260	7,16	7,2	3,10	1,2	300	150	0.460117	1	0.333,0.8	0.6,0.714	-0.091
2261	ENSG00000070495	JMJD6	chr17	-	76721262	76721356	76721262	76721351	76721797	76721933	2261	6,6	0,0	12,8	3,2	154	150	0.00208429	0.0488534	1.0,1.0	0.796,0.796	0.204
2263	ENSG00000101811	CSTF2	chrX	+	100826633	100826757	100826684	100826757	100824119	100824257	2263	796860	25,25	678761	22,19	200	150	0.794366	1	0.96,0.963	0.959,0.968	-0.002
2264	ENSG00000110080	ST3GAL4	chr11	+	126407233	126407349	126407251	126407349	126406942	126407023	2264	2,3	176153	0,2	156127	167	150	0.717657	1	0.01,0.017	0.0,0.014	0.007
2265	ENSG00000110080	ST3GAL4	chr11	+	126413396	126413648	126413504	126413648	126409267	126409411	2265	1,0	241281	0,0	235195	257	150	1	1	0.002,0.0	0.0,0.0	0.001
2266	ENSG00000111325	OGFOD2	chr12	+	122976600	122976767	122976653	122976767	122975810	122975867	2266	6,5	28,25	4,3	30,41	202	150	0.132622	0.619298	0.137,0.129	0.09,0.052	0.062
2267	ENSG00000111325	OGFOD2	chr12	+	122976583	122976767	122976653	122976767	122976252	122976401	2267	2,1	0,0	2,0	2,0	219	150	1	1	1.0,1.0	0.407,NA	0.593
2268	ENSG00000111325	OGFOD2	chr12	+	122978359	122978569	122978441	122978569	122976870	122976970	2268	24,15	29,22	29,38	46,35	231	150	0.756709	1	0.35,0.307	0.29,0.413	-0.023
2269	ENSG00000111325	OGFOD2	chr12	+	122978324	122978569	122978441	122978569	122976870	122977166	2269	3,1	1,0	3,2	0,0	266	150	1	1	0.628,1.0	1.0,1.0	-0.186
2271	ENSG00000177697	CD151	chr11	+	834457	834591	834529	834591	832985	833026	2271	2,4	791656	18,8	816830	221	150	0.80081	1	0.002,0.004	0.015,0.006	-0.007
2272	ENSG00000177697	CD151	chr11	+	834457	834591	834529	834591	833008	833022	2272	5,4	97114	14,8	36136	221	150	0.00333654	0.0665824	0.034,0.023	0.209,0.038	-0.095
2273	ENSG00000177697	CD151	chr11	+	836250	836843	836768	836843	834529	834591	2273	31,6	4,0	10,12	0,0	300	150	0.0187432	0.196054	0.795,1.0	1.0,1.0	-0.103
2274	ENSG00000177697	CD151	chr11	+	836250	836843	836768	836843	836062	836153	2274	15771411	0,2	17831846	4,0	300	150	1	1	1.0,0.997	0.996,1.0	0
2275	ENSG00000198931	APRT	chr16	-	88809468	88809840	88809468	88809706	88810069	88810148	2275	570487	537544	307278	302286	283	150	0.886345	1	0.36,0.322	0.35,0.34	-0.004
2276	ENSG00000133794	ARNTL	chr11	+	13355225	13355296	13355232	13355296	13354300	13354448	2276	25,15	2,0	27,24	2,0	156	150	0.992789	1	0.923,1.0	0.928,1.0	-0.002
2277	ENSG00000133794	ARNTL	chr11	+	13369617	13369767	13369696	13369767	13366664	13366782	2277	65,72	0,0	102,88	0,1	228	150	1	1	1.0,1.0	1.0,0.983	0.008
2278	ENSG00000133794	ARNTL	chr11	+	13372162	13372409	13372165	13372409	13369617	13369767	2278	65,40	25,14	60,37	32,35	152	150	0.0283279	0.253885	0.72,0.738	0.649,0.511	0.149
2280	ENSG00000119682	AREL1	chr14	-	74669946	74670142	74669946	74670126	74670761	74670871	2280	1,0	160181	0,1	203173	165	150	1	1	0.006,0.0	0.0,0.005	0.001
2281	ENSG00000260238	PMF1-BGLAP	chr1	+	156236287	156236483	156236348	156236483	156233627	156233728	2281	669488	31,40	567536	38,26	210	150	0.744173	1	0.939,0.897	0.914,0.936	-0.007
2282	ENSG00000140694	PARN	chr16	-	14627105	14627187	14627105	14627136	14627268	14627336	2282	496484	0,1	392389	2,0	200	150	1	1	1.0,0.997	0.993,1.0	0.002
2283	ENSG00000106263	EIF3B	chr7	+	2380203	2380740	2380278	2380740	2379393	2379511	2283	376444	389330	320336	341286	224	150	0.542696	1	0.393,0.474	0.386,0.44	0.02
2284	ENSG00000128694	OSGEPL1	chr2	-	189746659	189747331	189746659	189747168	189750549	189750656	2284	62,47	8,11	53,37	20,0	300	150	0.572143	1	0.795,0.681	0.57,1.0	-0.047
2285	ENSG00000128694	OSGEPL1	chr2	-	189746659	189747331	189746659	189747168	189752652	189752724	2285	2,2	0,0	2,0	0,4	300	150	0.00107222	0.031312	1.0,1.0	1.0,0.0	0.5
2286	ENSG00000198755	RPL10A	chr6	+	35468946	35469529	35469380	35469529	35468407	35468439	2286	1,3	0,64	4,0	0,0	300	150	1	1	1.0,0.023	1.0,NA	-0.489
2287	ENSG00000198755	RPL10A	chr6	+	35468946	35469529	35469380	35469529	35468798	35468873	2287	71406942	4,10	51965616	4,5	300	150	1	1	0.999,0.997	0.998,0.998	0
2288	ENSG00000112511	PHF1	chr6	+	33412507	33412589	33412515	33412589	33412247	33412422	2288	52,80	0,0	90,81	2,4	157	150	0.129281	0.609136	1.0,1.0	0.977,0.951	0.036
2289	ENSG00000112511	PHF1	chr6	+	33414954	33415144	33414965	33415144	33414724	33414829	2289	30,28	35,29	59,54	40,41	160	150	0.0834978	0.480394	0.446,0.475	0.58,0.553	-0.106
2290	ENSG00000112511	PHF1	chr6	+	33415234	33415329	33415260	33415329	33414724	33414829	2290	13,12	4,3	19,11	4,0	175	150	0.180948	0.738019	0.736,0.774	0.803,1.0	-0.146
2291	ENSG00000112511	PHF1	chr6	+	33415589	33415670	33415592	33415670	33415260	33415329	2291	75,70	2,3	104,73	9,9	152	150	0.0112026	0.145811	0.974,0.958	0.919,0.889	0.062
2292	ENSG00000198677	TTC37	chr5	-	95506933	95507011	95506933	95506992	95509593	95509687	2292	263372	3,0	400359	7,2	168	150	0.738307	1	0.987,1.0	0.981,0.994	0.006
2296	ENSG00000164402	SEPT8	chr5	-	132763705	132763892	132763705	132763886	132764223	132764419	2296	347416	153119	296265	149130	155	150	0.0331064	0.28009	0.687,0.772	0.658,0.664	0.069
2297	ENSG00000071889	FAM3A	chrX	-	154507810	154507882	154507810	154507861	154508288	154508347	2297	38,59	149113	34,43	144150	170	150	0.143867	0.646112	0.184,0.315	0.172,0.202	0.063
2298	ENSG00000071889	FAM3A	chrX	-	154508473	154508652	154508473	154508597	154511847	154511871	2298	3,5	252230	6,5	245264	204	150	0.534273	1	0.009,0.016	0.018,0.014	-0.003
2299	ENSG00000071889	FAM3A	chrX	-	154508473	154508811	154508473	154508597	154511847	154511871	2299	2,0	252230	7,3	245264	300	150	1	1	0.004,0.0	0.014,0.006	-0.008
2300	ENSG00000071889	FAM3A	chrX	-	154508473	154508811	154508473	154508652	154511847	154511871	2300	1,0	2,5	5,2	4,4	300	150	0.00231537	0.052708	0.2,0.0	0.385,0.2	-0.192
2302	ENSG00000135597	REPS1	chr6	-	138917554	138917627	138917554	138917624	138920214	138920316	2302	122120	18,15	145195	26,32	152	150	0.33637	1	0.87,0.888	0.846,0.857	0.028
2303	ENSG00000135597	REPS1	chr6	-	138917554	138917646	138917554	138917624	138920214	138920316	2303	1,0	18,15	0,1	26,32	171	150	1	1	0.046,0.0	0.0,0.027	0.009
2305	ENSG00000130023	ERMARD	chr6	+	169753863	169754032	169753943	169754032	169751621	169751663	2305	50,49	1,0	63,74	0,0	229	150	1	1	0.97,1.0	1.0,1.0	-0.015
2306	ENSG00000130023	ERMARD	chr6	+	169755282	169755422	169755287	169755422	169751624	169751663	2306	0,2	2,0	2,5	0,0	154	150	0.108535	0.558496	0.0,1.0	1.0,1.0	-0.5
2307	ENSG00000130023	ERMARD	chr6	+	169755282	169755422	169755287	169755422	169753863	169754032	2307	63,80	6,1	85,99	1,4	154	150	0.345747	1	0.911,0.987	0.988,0.96	-0.025
2308	ENSG00000167100	SAMD14	chr17	-	50116002	50116228	50116002	50116090	50117406	50117695	2308	0,4	7,0	0,0	0,8	287	150	1	1	0.0,1.0	NA,0.0	0.5
2311	ENSG00000183479	TREX2	chrX	-	153455541	153455766	153455541	153455648	153456264	153456364	2311	302247	8,6	210220	8,13	267	150	0.0661841	0.418644	0.955,0.959	0.936,0.905	0.036
2315	ENSG00000090857	PDPR	chr16	+	70142470	70142686	70142552	70142686	70142233	70142389	2315	15,5	67,60	7,14	55,44	231	150	0.410094	1	0.127,0.051	0.076,0.171	-0.035
2316	ENSG00000105223	PLD3	chr19	+	40365552	40365930	40365717	40365930	40348689	40348768	2316	56,56	5,3	69,73	10,3	300	150	0.657605	1	0.848,0.903	0.775,0.924	0.026
2317	ENSG00000105223	PLD3	chr19	+	40366383	40366510	40366418	40366510	40365552	40365585	2317	5,5	7,10	2,9	13,34	184	150	0.0973169	0.523727	0.368,0.29	0.111,0.177	0.185
2318	ENSG00000105223	PLD3	chr19	+	40366383	40366510	40366418	40366510	40365717	40365930	2318	10,11	74,54	7,14	135138	184	150	0.0330209	0.279778	0.099,0.142	0.041,0.076	0.062
2320	ENSG00000167118	URM1	chr9	+	128377994	128378106	128378035	128378106	128371360	128371415	2320	38,35	367372	42,37	270312	190	150	0.109434	0.561616	0.076,0.069	0.109,0.086	-0.025
2321	ENSG00000001084	GCLC	chr6	-	53514438	53514532	53514438	53514497	53516108	53516240	2321	1,2	117101	1,0	87116	184	150	1	1	0.007,0.016	0.009,0.0	0.007
2324	ENSG00000001084	GCLC	chr6	-	53516108	53516240	53516108	53516222	53520777	53520960	2324	2,2	123111	0,0	76114	167	150	0.633688	1	0.014,0.016	0.0,0.0	0.015
2329	ENSG00000075624	ACTB	chr7	-	5528280	5528719	5528280	5528671	5529160	5529400	2329	5132049831	15101057	6131960862	13891261	197	150	0.17499	0.723737	0.963,0.973	0.971,0.974	-0.004
2330	ENSG00000075624	ACTB	chr7	-	5529534	5529733	5529534	5529663	5530523	5530601	2330	85,79	2384524999	91,75	2492731204	219	150	1	1	0.002,0.002	0.002,0.002	0
2331	ENSG00000085644	ZNF213	chr16	+	3138353	3138541	3138417	3138541	3137165	3137679	2331	5,7	43,44	1,8	20,14	213	150	0.419262	1	0.076,0.101	0.034,0.287	-0.072
2337	ENSG00000010295	IFFO1	chr12	-	6548064	6548160	6548064	6548157	6548424	6548545	2337	14,5	0,2	8,13	2,13	152	150	0.00396385	0.0742802	1.0,0.712	0.798,0.497	0.209
2339	ENSG00000168003	SLC3A2	chr11	+	62876783	62876879	62876786	62876879	62871576	62871669	2339	97,71	62,42	53,32	25,11	152	150	0.113028	0.566669	0.607,0.625	0.677,0.742	-0.094
2341	ENSG00000125746	EML2	chr19	-	45641640	45641748	45641640	45641745	45641917	45642041	2341	5,13	5,3	15,23	4,8	152	150	0.631958	1	0.497,0.81	0.787,0.739	-0.11
2344	ENSG00000146083	RNF44	chr5	-	176532003	176532132	176532003	176532129	176532365	176532516	2344	0,5	10,5	1,0	12,10	152	150	0.0136694	0.16181	0.0,0.497	0.076,0.0	0.21
2345	ENSG00000146083	RNF44	chr5	-	176532003	176532193	176532003	176532129	176532365	176532516	2345	8,3	10,5	1,2	12,10	213	150	0.00443223	0.0814652	0.36,0.297	0.055,0.123	0.24
2346	ENSG00000146083	RNF44	chr5	-	176532003	176532193	176532003	176532132	176532365	176532516	2346	8,3	0,5	1,2	1,0	210	150	0.0390832	0.303435	1.0,0.3	0.417,1.0	-0.058
2348	ENSG00000178078	STAP2	chr19	-	4324454	4324664	4324454	4324529	4325215	4325308	2348	30,34	171176	14,37	133112	284	150	0.685612	1	0.085,0.093	0.053,0.149	-0.012
2349	ENSG00000178078	STAP2	chr19	-	4324454	4324667	4324454	4324529	4325215	4325308	2349	64,62	171176	40,59	133112	287	150	0.607821	1	0.164,0.155	0.136,0.216	-0.016
2350	ENSG00000178078	STAP2	chr19	-	4324454	4324667	4324454	4324664	4325215	4325308	2350	44,32	10,4	31,27	5,5	152	150	0.95169	1	0.813,0.888	0.86,0.842	0
2351	ENSG00000169727	GPS1	chr17	+	82052255	82052459	82052258	82052459	82051499	82051524	2351	0,2	0,1	0,0	1,0	152	150	1	1	NA,0.664	0.0,NA	0.664
2352	ENSG00000169727	GPS1	chr17	+	82052255	82052459	82052374	82052459	82051499	82051524	2352	14,40	0,4	48,25	2,0	268	150	0.25897	0.905136	1.0,0.848	0.931,1.0	-0.042
2353	ENSG00000169727	GPS1	chr17	+	82052258	82052459	82052374	82052459	82051499	82051524	2353	14,39	0,4	49,25	2,0	265	150	0.250411	0.88872	1.0,0.847	0.933,1.0	-0.043
2354	ENSG00000169727	GPS1	chr17	+	82052255	82052459	82052258	82052459	82051896	82051964	2354	8,11	1,4	4,14	0,4	152	150	0.716061	1	0.888,0.731	1.0,0.775	-0.078
2355	ENSG00000169727	GPS1	chr17	+	82052255	82052459	82052377	82052459	82051896	82051964	2355	23,50	0,0	53,39	2,0	271	150	0.313378	1	1.0,1.0	0.936,1.0	0.032
2356	ENSG00000169727	GPS1	chr17	+	82052258	82052459	82052377	82052459	82051896	82051964	2356	16,43	0,0	49,29	2,0	268	150	0.314604	1	1.0,1.0	0.932,1.0	0.034
2357	ENSG00000169727	GPS1	chr17	+	82053233	82053366	82053273	82053366	82052377	82052459	2357	15,14	92116	12,12	94,66	189	150	0.851603	1	0.115,0.087	0.092,0.126	-0.008
2358	ENSG00000169727	GPS1	chr17	+	82054497	82054542	82054509	82054542	82053867	82054049	2358	185169	578604	152173	596589	161	150	0.504694	1	0.23,0.207	0.192,0.215	0.015
2359	ENSG00000169727	GPS1	chr17	+	82055161	82055222	82055164	82055222	82054897	82054975	2359	705669	101,96	729660	112103	152	150	0.598973	1	0.873,0.873	0.865,0.863	0.009
2360	ENSG00000169727	GPS1	chr17	+	82056839	82057470	82057052	82057470	82056628	82056766	2360	735673	6,4	687733	0,2	300	150	0.882987	1	0.984,0.988	1.0,0.995	-0.012
2362	ENSG00000165609	NUDT5	chr10	-	12170716	12170908	12170716	12170770	12172764	12172866	2362	152376	4,3	404217	2,2	287	150	0.245897	0.879756	0.952,0.985	0.991,0.983	-0.019
2363	ENSG00000112242	E2F3	chr6	+	20481205	20481425	20481223	20481425	20479845	20479957	2363	94132	10,24	92,92	28,32	167	150	0.00171449	0.043072	0.894,0.832	0.747,0.721	0.129
2364	ENSG00000154144	TBRG1	chr11	+	124626812	124627050	124626903	124627050	124625670	124625903	2364	15,20	88,78	10,15	80,90	240	150	0.212656	0.805937	0.096,0.138	0.072,0.094	0.034
2365	ENSG00000154144	TBRG1	chr11	+	124631239	124631417	124631274	124631417	124630744	124630855	2365	1,1	121133	0,2	178120	184	150	1	1	0.007,0.006	0.0,0.013	0
2367	ENSG00000149923	PPP4C	chr16	+	30081199	30081310	30081258	30081310	30076314	30076475	2367	18,11	860973	29,11	608699	208	150	0.0131443	0.159781	0.015,0.008	0.033,0.011	-0.01
2368	ENSG00000149923	PPP4C	chr16	+	30082745	30083567	30083393	30083567	30082483	30082534	2368	695653	46,41	523513	14,28	300	150	0.0238665	0.231933	0.883,0.888	0.949,0.902	-0.04
2369	ENSG00000149923	PPP4C	chr16	+	30083393	30083781	30083654	30083781	30082745	30082847	2369	672623	0,0	454526	1,0	300	150	1	1	1.0,1.0	0.996,1.0	0.002
2370	ENSG00000140497	SCAMP2	chr15	-	74848599	74848701	74848599	74848645	74850513	74850673	2370	394484	1,0	376437	1,0	205	150	1	1	0.997,1.0	0.996,1.0	0
2371	ENSG00000185379	RAD51D	chr17	-	35106987	35107122	35106987	35107061	35107365	35107447	2371	70,95	0,0	85,90	4,3	210	150	0.0122069	0.152666	1.0,1.0	0.938,0.955	0.054
2372	ENSG00000125846	ZNF133	chr20	+	18305667	18305807	18305680	18305807	18288282	18288604	2372	0,6	8,0	4,2	10,7	162	150	0.648453	1	0.0,1.0	0.27,0.209	0.261
2374	ENSG00000125846	ZNF133	chr20	+	18305667	18305807	18305680	18305807	18289898	18290074	2374	2,2	0,5	0,0	3,6	162	150	0.000780131	0.0247906	1.0,0.27	0.0,0.0	0.635
2375	ENSG00000125846	ZNF133	chr20	+	18305667	18305807	18305680	18305807	18297984	18298062	2375	1,2	4,2	7,2	0,6	162	150	0.105118	0.547773	0.188,0.481	1.0,0.236	-0.283
2376	ENSG00000125846	ZNF133	chr20	+	18305667	18305807	18305680	18305807	18298288	18298464	2376	0,2	0,8	0,1	0,6	162	150	1	1	NA,0.188	NA,0.134	0.054
2377	ENSG00000125846	ZNF133	chr20	+	18305667	18305807	18305680	18305807	18305084	18305178	2377	9,14	11,16	17,22	17,22	162	150	0.649205	1	0.431,0.448	0.481,0.481	-0.041
2378	ENSG00000125846	ZNF133	chr20	+	18306270	18306393	18306297	18306393	18305667	18305807	2378	0,0	53,86	0,2	120121	176	150	1	1	0.0,0.0	0.0,0.014	-0.007
2379	ENSG00000125846	ZNF133	chr20	+	18315068	18316994	18315071	18316994	18306297	18306393	2379	48,57	13,11	69,66	27,28	152	150	0.0364087	0.2939	0.785,0.836	0.716,0.699	0.103
2380	ENSG00000174791	RIN1	chr11	-	66333918	66334041	66333918	66334038	66334513	66335251	2380	1,0	0,4	0,0	1,1	152	150	1	1	1.0,0.0	0.0,0.0	0.5
2381	ENSG00000174791	RIN1	chr11	-	66333918	66334224	66333918	66334038	66334513	66335251	2381	58,44	0,4	18,33	1,1	300	150	0.370314	1	1.0,0.846	0.9,0.943	0.002
2382	ENSG00000174791	RIN1	chr11	-	66333918	66334224	66333918	66334041	66334513	66335251	2382	58,44	1,0	18,33	0,0	300	150	1	1	0.967,1.0	1.0,1.0	-0.016
2383	ENSG00000161939	RNASEK-C17orf49	chr17	+	7017256	7017520	7017260	7017520	7016494	7016685	2383	5,27	6,6	11,23	4,0	153	150	0.039941	0.30653	0.45,0.815	0.729,1.0	-0.232
2384	ENSG00000161939	RNASEK-C17orf49	chr17	+	7017256	7017520	7017260	7017520	7016909	7017014	2384	145158	275290	142137	273278	153	150	0.689637	1	0.341,0.348	0.338,0.326	0.013
2386	ENSG00000163781	TOPBP1	chr3	-	133652462	133652629	133652462	133652614	133653344	133653524	2386	229329	110,98	267306	114,98	164	150	0.915629	1	0.656,0.754	0.682,0.741	-0.006
2388	ENSG00000107099	DOCK8	chr9	+	368017	370300	370229	370300	340158	340321	2388	3,2	0,1	2,6	0,0	300	150	1	1	1.0,0.5	1.0,1.0	-0.25
2389	ENSG00000204271	SPIN3	chrX	-	56978291	56978421	56978291	56978417	56978579	56978660	2389	0,3	0,2	2,0	0,0	153	150	1	1	NA,0.595	1.0,NA	-0.405
2397	ENSG00000204271	SPIN3	chrX	-	56978579	56978747	56978579	56978660	56984265	56984478	2397	0,0	5,16	2,0	17,14	236	150	0.361423	1	0.0,0.0	0.07,0.0	-0.035
2398	ENSG00000204271	SPIN3	chrX	-	56978579	56978751	56978579	56978660	56984265	56984478	2398	0,0	5,16	2,0	17,14	240	150	0.356756	1	0.0,0.0	0.068,0.0	-0.034
2399	ENSG00000204271	SPIN3	chrX	-	56978579	56978762	56978579	56978660	56984265	56984478	2399	0,0	5,16	2,0	17,14	251	150	0.340734	1	0.0,0.0	0.066,0.0	-0.033
2403	ENSG00000109046	WSB1	chr17	+	27301787	27301956	27301880	27301956	27294113	27294435	2403	415457	1,3	621575	4,2	242	150	1	1	0.996,0.99	0.99,0.994	0.001
2404	ENSG00000109046	WSB1	chr17	+	27307743	27309272	27309099	27309272	27306781	27306882	2404	50106	119154	134115	127195	300	150	0.0959558	0.518628	0.174,0.256	0.345,0.228	-0.071
2406	ENSG00000028528	SNX1	chr15	+	64129872	64130029	64129915	64130029	64127730	64127806	2406	1,1	424493	6,1	420411	192	150	1	1	0.002,0.002	0.011,0.002	-0.004
2407	ENSG00000130024	PHF10	chr6	-	169717822	169717906	169717822	169717900	169718787	169718918	2407	109104	16,24	161135	36,37	155	150	0.220419	0.828466	0.868,0.807	0.812,0.779	0.042
2408	ENSG00000231890	DARS-AS1	chr2	+	136000256	136000479	136000438	136000479	135998686	135998838	2408	2,0	3,4	0,0	4,2	300	150	0.723946	1	0.25,0.0	0.0,0.0	0.125
2414	ENSG00000105698	USF2	chr19	+	35278945	35279074	35278969	35279074	35278697	35278792	2414	542508	14,23	581653	17,22	173	150	0.688328	1	0.971,0.95	0.967,0.963	-0.005
2415	ENSG00000245937	LINC01184	chr5	-	128081972	128082194	128081972	128082191	128082969	128083090	2415	2,0	4,0	2,0	0,0	152	150	1	1	0.33,NA	1.0,NA	-0.67
2416	ENSG00000147394	ZNF185	chrX	+	152920706	152920748	152920709	152920748	152920327	152920411	2416	142135	50,44	268274	88130	152	150	0.34664	1	0.737,0.752	0.75,0.675	0.032
2420	ENSG00000110011	DNAJC4	chr11	+	64232393	64232614	64232429	64232614	64231877	64231964	2420	1,1	78,64	0,0	49,64	185	150	1	1	0.01,0.013	0.0,0.0	0.011
2421	ENSG00000110011	DNAJC4	chr11	+	64232700	64232865	64232703	64232865	64232429	64232614	2421	25,20	138107	7,11	97,77	152	150	0.0430247	0.321272	0.152,0.156	0.066,0.124	0.059
2425	ENSG00000114062	UBE3A	chr15	-	25407066	25407262	25407066	25407137	25408571	25408684	2425	27,20	0,2	30,26	0,0	274	150	0.906044	1	1.0,0.846	1.0,1.0	-0.077
2426	ENSG00000114062	UBE3A	chr15	-	25407066	25407212	25407066	25407137	25408619	25408684	2426	23,19	9,12	25,25	18,25	224	150	0.133237	0.621663	0.631,0.515	0.482,0.401	0.131
2427	ENSG00000114062	UBE3A	chr15	-	25407066	25407228	25407066	25407137	25408619	25408684	2427	25,22	9,12	25,25	18,25	240	150	0.0624169	0.407076	0.635,0.534	0.465,0.385	0.159
2428	ENSG00000114062	UBE3A	chr15	-	25407066	25407262	25407066	25407137	25408619	25408684	2428	33,26	9,12	34,57	18,25	274	150	0.38544	1	0.667,0.543	0.508,0.555	0.073
2431	ENSG00000114062	UBE3A	chr15	-	25407066	25407262	25407066	25407228	25408619	25408684	2431	8,6	0,2	9,32	0,0	183	150	0.667952	1	1.0,0.711	1.0,1.0	-0.145
2432	ENSG00000114062	UBE3A	chr15	-	25407066	25407212	25407066	25407137	25409087	25409207	2432	23,19	2,4	26,25	2,2	224	150	0.384891	1	0.885,0.761	0.897,0.893	-0.072
2433	ENSG00000114062	UBE3A	chr15	-	25407066	25407262	25407066	25407137	25409087	25409207	2433	36,23	2,4	29,29	2,2	274	150	0.611386	1	0.908,0.759	0.888,0.888	-0.054
2434	ENSG00000114062	UBE3A	chr15	-	25407066	25407262	25407066	25407212	25409087	25409207	2434	13,4	0,0	4,4	1,0	199	150	1	1	1.0,1.0	0.751,1.0	0.125
2438	ENSG00000196756	SNHG17	chr20	-	38425934	38426052	38425934	38426048	38426418	38426503	2438	2,0	7,13	10,2	11,27	153	150	0.0227597	0.222878	0.219,0.0	0.471,0.068	-0.16
2440	ENSG00000166508	MCM7	chr7	-	100099022	100099753	100099022	100099403	100100013	100100093	2440	16791527	1,0	12601242	0,0	300	150	1	1	0.999,1.0	1.0,1.0	0
2442	ENSG00000122952	ZWINT	chr10	-	56358555	56358724	56358555	56358687	56358804	56358947	2442	778985	27,31	725791	21,47	186	150	0.148799	0.659505	0.959,0.962	0.965,0.931	0.012
2444	ENSG00000089818	NECAP1	chr12	+	8091768	8092784	8092675	8092784	8090194	8090299	2444	199191	8,3	201253	10,6	300	150	0.524023	1	0.926,0.97	0.91,0.955	0.015
2445	ENSG00000089818	NECAP1	chr12	+	8091768	8093055	8092871	8093055	8090194	8090299	2445	198191	0,2	197251	0,0	300	150	1	1	1.0,0.979	1.0,1.0	-0.01
2446	ENSG00000089818	NECAP1	chr12	+	8091839	8092784	8092675	8092784	8090194	8090299	2446	1,0	8,3	4,2	10,6	300	150	0.00843001	0.124882	0.059,0.0	0.167,0.143	-0.126
2447	ENSG00000168291	PDHB	chr3	-	58429707	58429941	58429707	58429799	58430127	58430238	2447	1,2	485511	4,0	474524	291	150	1	1	0.001,0.002	0.004,0.0	-0.001
2450	ENSG00000140332	TLE3	chr15	-	70066013	70066218	70066013	70066215	70074532	70074607	2450	31,23	2,0	10,20	0,2	152	150	0.911259	1	0.939,1.0	1.0,0.908	0.016
2453	ENSG00000176142	TMEM39A	chr3	-	119458017	119458240	119458017	119458184	119461961	119462148	2453	180146	2,2	214198	0,2	205	150	0.573169	1	0.985,0.982	1.0,0.986	-0.009
2454	ENSG00000197375	SLC22A5	chr5	+	132390689	132390904	132390775	132390904	132388920	132389021	2454	39,26	2,4	38,38	0,0	235	150	0.00162544	0.0415607	0.926,0.806	1.0,1.0	-0.134
2455	ENSG00000223960	AC009948.1	chr2	+	178430677	178430889	178430694	178430889	178426365	178426505	2455	0,0	20,22	0,2	30,22	166	150	0.503087	1	0.0,0.0	0.0,0.076	-0.038
2456	ENSG00000223960	AC009948.1	chr2	+	178430677	178430889	178430769	178430889	178426365	178426505	2456	6,5	14,9	8,7	24,24	241	150	0.460742	1	0.211,0.257	0.172,0.154	0.071
2457	ENSG00000223960	AC009948.1	chr2	+	178430694	178430889	178430769	178430889	178426365	178426505	2457	26,27	14,9	38,27	24,24	224	150	0.110764	0.562412	0.554,0.668	0.515,0.43	0.138
2458	ENSG00000223960	AC009948.1	chr2	+	178430677	178430889	178430694	178430889	178426365	178426661	2458	0,0	3,0	0,2	12,0	166	150	1	1	0.0,NA	0.0,1.0	-0.5
2459	ENSG00000223960	AC009948.1	chr2	+	178430677	178430889	178430769	178430889	178426365	178426661	2459	6,5	8,9	8,7	9,18	241	150	0.83351	1	0.318,0.257	0.356,0.195	0.012
2460	ENSG00000223960	AC009948.1	chr2	+	178430694	178430889	178430769	178430889	178426365	178426661	2460	9,5	8,9	20,5	9,18	224	150	0.965636	1	0.43,0.271	0.598,0.157	-0.027
2461	ENSG00000223960	AC009948.1	chr2	+	178430694	178430889	178430769	178430889	178426365	178426703	2461	6,6	5,2	9,5	0,0	224	150	2.04331e-06	0.000279885	0.446,0.668	1.0,1.0	-0.443
2462	ENSG00000204642	HLA-F	chr6	+	29724172	29724448	29724246	29724448	29723769	29723927	2462	159165	0,0	279290	0,1	223	150	1	1	1.0,1.0	1.0,0.995	0.002
2463	ENSG00000204642	HLA-F	chr6	+	29725446	29725563	29725451	29725563	29725030	29725306	2463	164150	0,2	286264	10,6	154	150	0.0133428	0.160451	1.0,0.986	0.965,0.977	0.022
2464	ENSG00000204642	HLA-F	chr6	+	29726010	29726526	29726402	29726526	29725446	29725563	2464	75,77	0,0	140106	0,2	300	150	1	1	1.0,1.0	1.0,0.964	0.018
2465	ENSG00000185761	ADAMTSL5	chr19	-	1505866	1506316	1505866	1506308	1506738	1506928	2465	2,0	4,4	0,0	5,4	157	150	0.634702	1	0.323,0.0	0.0,0.0	0.162
2466	ENSG00000185761	ADAMTSL5	chr19	-	1510638	1510733	1510638	1510730	1510844	1510917	2466	3,5	9,5	8,5	10,14	152	150	0.993745	1	0.248,0.497	0.441,0.261	0.022
2467	ENSG00000185761	ADAMTSL5	chr19	-	1510844	1511160	1510844	1510917	1511624	1511772	2467	2,0	9,5	5,7	16,12	300	150	0.014023	0.163972	0.1,0.0	0.135,0.226	-0.131
2468	ENSG00000185761	ADAMTSL5	chr19	-	1511624	1511772	1511624	1511727	1512962	1513019	2468	0,0	5,6	2,2	5,4	194	150	0.00233975	0.0529944	0.0,0.0	0.236,0.279	-0.258
2469	ENSG00000100425	BRD1	chr22	-	49787389	49787522	49787389	49787494	49794033	49794294	2469	12,31	62,88	16,19	101106	177	150	0.0662205	0.418644	0.141,0.23	0.118,0.132	0.06
2470	ENSG00000100425	BRD1	chr22	-	49787389	49787887	49787389	49787494	49794033	49794294	2470	111131	62,88	121,89	101106	300	150	0.00911688	0.130471	0.472,0.427	0.375,0.296	0.114
2471	ENSG00000100425	BRD1	chr22	-	49787389	49787887	49787389	49787522	49794033	49794294	2471	101102	2,2	105,71	0,1	300	150	0.347245	1	0.962,0.962	1.0,0.973	-0.024
2472	ENSG00000164548	TRA2A	chr7	-	23505745	23505813	23505745	23505810	23506137	23506266	2472	228241	4,10	277296	5,8	152	150	0.517183	1	0.983,0.96	0.982,0.973	-0.006
2473	ENSG00000108509	CAMTA2	chr17	-	4968906	4968981	4968906	4968979	4969149	4969337	2473	56,35	0,0	43,58	0,1	151	150	1	1	1.0,1.0	1.0,0.983	0.008
2474	ENSG00000108509	CAMTA2	chr17	-	4981677	4981831	4981677	4981742	4982088	4982227	2474	31,27	2,0	55,42	0,0	238	150	0.486548	1	0.907,1.0	1.0,1.0	-0.046
2475	ENSG00000108509	CAMTA2	chr17	-	4981677	4981831	4981677	4981742	4982756	4982892	2475	9,16	0,1	12,15	4,4	238	150	0.00043671	0.0166384	1.0,0.91	0.654,0.703	0.277
2476	ENSG00000108509	CAMTA2	chr17	-	4982088	4982175	4982088	4982160	4982756	4982892	2476	3,0	31,24	4,8	27,22	164	150	0.00421584	0.078491	0.081,0.0	0.119,0.25	-0.144
2477	ENSG00000108509	CAMTA2	chr17	-	4982088	4982227	4982088	4982160	4982756	4982892	2477	0,4	31,24	5,4	27,22	216	150	0.075917	0.454272	0.0,0.104	0.114,0.112	-0.061
2478	ENSG00000108509	CAMTA2	chr17	-	4982088	4982227	4982088	4982175	4982756	4982892	2478	0,4	3,0	3,0	2,4	201	150	0.525528	1	0.0,1.0	0.528,0.0	0.236
2479	ENSG00000197183	NOL4L	chr20	-	32464779	32465134	32464779	32465117	32474600	32474742	2479	2,10	24,33	2,2	43,34	166	150	0.00948514	0.134074	0.07,0.215	0.04,0.05	0.098
2480	ENSG00000145246	ATP10D	chr4	+	47536685	47536938	47536730	47536938	47536436	47536564	2480	52,35	12,9	46,67	1,11	194	150	0.0318007	0.273058	0.77,0.75	0.973,0.825	-0.139
2481	ENSG00000115368	WDR75	chr2	+	189449244	189450968	189450902	189450968	189448378	189448508	2481	8,7	597610	5,12	598520	300	150	1	1	0.007,0.006	0.004,0.011	-0.001
2482	ENSG00000180891	CUEDC1	chr17	-	57862975	57863357	57862975	57863285	57866473	57866544	2482	4,5	120143	1,2	143124	221	150	0.175927	0.726044	0.022,0.023	0.005,0.011	0.014
2483	ENSG00000175826	CTDNEP1	chr17	-	7247063	7247182	7247063	7247177	7247276	7247343	2483	184174	0,0	276181	2,3	154	150	1	1	1.0,1.0	0.993,0.983	0.012
2484	ENSG00000126456	IRF3	chr19	-	49660712	49660844	49660712	49660828	49661947	49662328	2484	30,19	170169	25,27	158145	165	150	0.463975	1	0.138,0.093	0.126,0.145	-0.02
2485	ENSG00000126456	IRF3	chr19	-	49660712	49660844	49660712	49660828	49662424	49662617	2485	13,2	9,15	7,2	5,3	165	150	0.338617	1	0.568,0.108	0.56,0.377	-0.131
2487	ENSG00000136425	CIB2	chr15	-	78109234	78109509	78109234	78109382	78123704	78123739	2487	0,0	2,0	2,0	0,0	276	150	1	1	0.0,NA	1.0,NA	-1
2489	ENSG00000109911	ELP4	chr11	+	31603764	31603907	31603767	31603907	31594769	31594901	2489	38,58	151152	41,39	145164	152	150	0.329053	1	0.199,0.274	0.218,0.19	0.033
2490	ENSG00000198858	R3HDM4	chr19	-	901975	902130	901975	902067	902241	902410	2490	107117	1,0	138124	0,0	212	150	1	1	0.987,1.0	1.0,1.0	-0.006
2493	ENSG00000145979	TBC1D7	chr6	-	13326786	13326963	13326786	13326906	13328295	13328531	2493	13,8	26,18	5,9	11,24	206	150	0.628873	1	0.267,0.244	0.249,0.214	0.024
2494	ENSG00000145979	TBC1D7	chr6	-	13326786	13326963	13326786	13326906	13328315	13328583	2494	33,14	28,27	14,12	27,22	206	150	0.231624	0.855468	0.462,0.274	0.274,0.284	0.089
2495	ENSG00000145979	TBC1D7	chr6	-	13326786	13326963	13326786	13326906	13328455	13328531	2495	6,2	15,10	2,7	26,28	206	150	0.317559	1	0.226,0.127	0.053,0.154	0.073
2496	ENSG00000121957	GPSM2	chr1	+	108885274	108885578	108885506	108885578	108876980	108877228	2496	91101	10,7	133189	5,5	300	150	0.00967219	0.135387	0.82,0.878	0.93,0.95	-0.091
2497	ENSG00000121957	GPSM2	chr1	+	108885274	108885578	108885506	108885578	108877255	108877774	2497	68,78	1,0	83105	0,0	300	150	1	1	0.971,1.0	1.0,1.0	-0.014
2501	ENSG00000125386	FAM193A	chr4	+	2662837	2662991	2662843	2662991	2659811	2660054	2501	59,57	1,3	80,67	0,1	155	150	0.672895	1	0.983,0.948	1.0,0.985	-0.027
2503	ENSG00000175354	PTPN2	chr18	-	12817155	12817365	12817155	12817265	12821335	12821425	2503	104105	0,4	76,83	0,0	249	150	0.956348	1	1.0,0.941	1.0,1.0	-0.03
2504	ENSG00000175354	PTPN2	chr18	-	12817155	12817365	12817155	12817265	12825809	12825944	2504	305334	0,0	255280	1,0	249	150	1	1	1.0,1.0	0.994,1.0	0.003
2505	ENSG00000117682	DHDDS	chr1	+	26442707	26442873	26442730	26442873	26438167	26438284	2505	9,5	143134	1,3	144103	172	150	0.0136414	0.16181	0.052,0.032	0.006,0.025	0.026
2507	ENSG00000117682	DHDDS	chr1	+	26468891	26471294	26468894	26471294	26460036	26460144	2507	60,52	143153	32,37	137127	152	150	0.060219	0.398207	0.293,0.251	0.187,0.223	0.067
2509	ENSG00000175066	GK5	chr3	-	142177481	142177605	142177481	142177576	142181460	142181565	2509	1,5	57,67	6,0	69,80	178	150	0.793944	1	0.015,0.059	0.068,0.0	0.003
2510	ENSG00000274602	PI4KAP1	chr22	-	18536649	18537412	18536649	18536808	18538432	18538558	2510	6,11	8,21	17,13	15,8	300	150	0.0511976	0.358321	0.273,0.208	0.362,0.448	-0.165
2511	ENSG00000274602	PI4KAP1	chr22	-	18536649	18537412	18536649	18536808	18538639	18538744	2511	3,6	3,0	4,12	0,0	300	150	0.029703	0.260094	0.333,1.0	1.0,1.0	-0.334
2512	ENSG00000274602	PI4KAP1	chr22	-	18547245	18547421	18547245	18547373	18548010	18548118	2512	13,8	31,70	2,2	84,58	197	150	1.89965e-05	0.00170761	0.242,0.08	0.018,0.026	0.139
2517	ENSG00000175166	PSMD2	chr3	+	184301770	184302071	184301793	184302071	184301536	184301658	2517	5,10	0,0	7,5	3,0	172	150	0.100615	0.533	1.0,1.0	0.67,1.0	0.165
2518	ENSG00000175166	PSMD2	chr3	+	184301770	184302071	184301846	184302071	184301536	184301658	2518	5,10	33133365	7,5	33943432	225	150	1	1	0.001,0.002	0.001,0.001	0.001
2520	ENSG00000175166	PSMD2	chr3	+	184301793	184302071	184301846	184302071	184301536	184301658	2520	0,0	33133365	3,0	33943432	202	150	1	1	0.0,0.0	0.001,0.0	-0.001
2523	ENSG00000245694	CRNDE	chr16	-	54920297	54920338	54920297	54920327	54923584	54923650	2523	1,8	4,7	5,6	10,3	160	150	0.72018	1	0.19,0.517	0.319,0.652	-0.132
2524	ENSG00000245694	CRNDE	chr16	-	54920297	54920410	54920297	54920327	54923584	54923650	2524	82107	4,7	134133	10,3	232	150	0.819363	1	0.93,0.908	0.897,0.966	-0.012
2525	ENSG00000245694	CRNDE	chr16	-	54920297	54920410	54920297	54920338	54923584	54923650	2525	81103	0,4	133128	4,1	221	150	0.96164	1	1.0,0.946	0.958,0.989	-0.001
2527	ENSG00000102974	CTCF	chr16	+	67637687	67639162	67637693	67639162	67636689	67636851	2527	378360	34,47	263337	14,22	155	150	0.00568783	0.0976779	0.915,0.881	0.948,0.937	-0.044
2532	ENSG00000148399	DPH7	chr9	-	137574751	137574846	137574751	137574843	137576079	137576167	2532	26,12	109103	7,15	77113	152	150	0.13491	0.626425	0.191,0.103	0.082,0.116	0.048
2533	ENSG00000135480	KRT7	chr12	+	52245350	52245632	52245489	52245632	52243084	52243137	2533	287263	70,64	278117	100,69	288	150	0.00251899	0.0548623	0.681,0.682	0.591,0.469	0.151
2534	ENSG00000135480	KRT7	chr12	+	52245350	52245632	52245411	52245632	52244377	52244611	2534	0,14	34,44	9,22	45,71	210	150	0.170756	0.716528	0.0,0.185	0.125,0.181	-0.06
2536	ENSG00000174953	DHX36	chr3	-	154295283	154295339	154295283	154295297	154299837	154299925	2536	250284	0,2	387386	2,0	191	150	1	1	1.0,0.991	0.993,1.0	-0.001
2538	ENSG00000144061	NPHP1	chr2	-	110163047	110163135	110163047	110163132	110164687	110164730	2538	5,9	0,0	2,0	6,1	152	150	4.18515e-09	2.40772e-06	1.0,1.0	0.248,0.0	0.876
2543	ENSG00000183401	CCDC159	chr19	+	11354579	11354943	11354872	11354943	11353791	11353874	2543	12,13	0,0	17,8	2,0	300	150	0.736997	1	1.0,1.0	0.81,1.0	0.095
2545	ENSG00000160294	MCM3AP	chr21	-	46246306	46246886	46246306	46246404	46251528	46251682	2545	176143	1,0	181164	0,0	300	150	1	1	0.989,1.0	1.0,1.0	-0.006
2546	ENSG00000157870	FAM213B	chr1	+	2588335	2588453	2588389	2588453	2587740	2587792	2546	8,7	216167	3,3	140138	203	150	0.131013	0.615279	0.027,0.03	0.016,0.016	0.012
2547	ENSG00000157870	FAM213B	chr1	+	2588529	2588625	2588549	2588625	2588389	2588453	2547	11,23	175165	13,11	120127	169	150	0.945372	1	0.053,0.11	0.088,0.071	0.002
2548	ENSG00000157870	FAM213B	chr1	+	2588953	2589040	2588956	2589040	2588389	2588453	2548	7,13	2,2	4,2	0,0	152	150	0.0121069	0.152076	0.775,0.865	1.0,1.0	-0.18
2549	ENSG00000157870	FAM213B	chr1	+	2588921	2589040	2588953	2589040	2588529	2588625	2549	81,73	97107	69,49	66,67	181	150	0.447545	1	0.409,0.361	0.464,0.377	-0.035
2550	ENSG00000157870	FAM213B	chr1	+	2588921	2589040	2588956	2589040	2588549	2588625	2550	83,75	0,0	69,49	2,3	184	150	0.119666	0.585905	1.0,1.0	0.966,0.93	0.052
2551	ENSG00000157870	FAM213B	chr1	+	2588953	2589040	2588956	2589040	2588549	2588625	2551	99109	0,0	66,67	2,3	152	150	0.262619	0.91511	1.0,1.0	0.97,0.957	0.036
2552	ENSG00000008382	MPND	chr19	+	4357252	4357421	4357339	4357421	4354323	4354420	2552	47,40	4,0	39,43	0,2	236	150	0.442544	1	0.882,1.0	1.0,0.932	-0.025
2553	ENSG00000008382	MPND	chr19	+	4357252	4357421	4357339	4357421	4355096	4355173	2553	105,80	2,5	78,73	7,4	236	150	0.162519	0.693372	0.971,0.91	0.876,0.921	0.042
2554	ENSG00000008382	MPND	chr19	+	4357950	4358172	4358082	4358172	4357514	4357585	2554	2,0	54,52	2,1	55,54	281	150	1	1	0.019,0.0	0.019,0.01	-0.005
2555	ENSG00000080815	PSEN1	chr14	+	73147942	73148106	73147966	73148106	73147794	73147876	2555	0,0	216193	0,2	255220	173	150	1	1	0.0,0.0	0.0,0.008	-0.004
2557	ENSG00000108219	TSPAN14	chr10	+	80507198	80507374	80507227	80507374	80489216	80489314	2557	0,0	1,1	0,2	6,3	178	150	0.676143	1	0.0,0.0	0.0,0.36	-0.18
2558	ENSG00000108219	TSPAN14	chr10	+	80507198	80507374	80507227	80507374	80504727	80504778	2558	9,10	257298	4,1	244228	178	150	0.00997489	0.137243	0.029,0.028	0.014,0.004	0.019
2560	ENSG00000186318	BACE1	chr11	-	117293870	117294008	117293870	117293933	117295130	117295347	2560	30,38	3,1	106,77	4,10	224	150	0.346137	1	0.87,0.962	0.947,0.838	0.023
2561	ENSG00000186318	BACE1	chr11	-	117293870	117294008	117293870	117293933	117295262	117295347	2561	10,10	0,0	43,29	4,0	224	150	0.088269	0.497316	1.0,1.0	0.878,1.0	0.061
2562	ENSG00000099804	CDC34	chr19	+	541338	542092	541342	542092	537012	537147	2562	372317	15,11	318373	24,18	153	150	0.0692813	0.430604	0.96,0.966	0.929,0.953	0.022
2563	ENSG00000244187	TMEM141	chr9	+	136791946	136792358	136792250	136792358	136791710	136791777	2563	452439	49,47	243258	16,46	300	150	0.760514	1	0.822,0.824	0.884,0.737	0.012
2564	ENSG00000140859	KIFC3	chr16	-	57764142	57764247	57764142	57764238	57765458	57765640	2564	713569	2,0	547445	2,1	158	150	1	1	0.997,1.0	0.996,0.998	0.001
2566	ENSG00000082515	MRPL22	chr5	+	154950802	154950938	154950820	154950938	154941216	154941265	2566	3,3	386469	0,1	361277	167	150	1	1	0.007,0.006	0.0,0.003	0.005
2567	ENSG00000106415	GLCCI1	chr7	+	8055432	8055549	8055435	8055549	8022482	8022569	2567	2,1	0,1	4,6	7,10	152	150	0.001984	0.0479283	1.0,0.497	0.361,0.372	0.382
2568	ENSG00000116793	PHTF1	chr1	-	113726417	113726574	113726417	113726458	113738109	113738268	2568	263280	2,0	237234	2,0	265	150	1	1	0.987,1.0	0.985,1.0	0.001
2569	ENSG00000116793	PHTF1	chr1	-	113758658	113758848	113758658	113758733	113759022	113759476	2569	56,33	69100	52,48	81,81	264	150	0.533237	1	0.316,0.158	0.267,0.252	-0.023
2571	ENSG00000198589	LRBA	chr4	-	150321190	150321383	150321190	150321368	150325808	150325898	2571	24,5	132154	26,19	189154	164	150	0.315938	1	0.143,0.029	0.112,0.101	-0.021
2577	ENSG00000064419	TNPO3	chr7	-	128989960	128990202	128989960	128990100	128991998	128992090	2577	0,6	313332	0,2	351299	251	150	1	1	0.0,0.011	0.0,0.004	0.003
2580	ENSG00000205302	SNX2	chr5	+	122799691	122799855	122799694	122799855	122795265	122795383	2580	278444	0,6	295326	1,8	152	150	0.832899	1	1.0,0.986	0.997,0.976	0.007
2581	ENSG00000113971	NPHP3	chr3	-	132692653	132693865	132692653	132692818	132694826	132694965	2581	0,2	48,42	0,0	61,41	300	150	1	1	0.0,0.023	0.0,0.0	0.011
2582	ENSG00000077232	DNAJC10	chr2	+	182717940	182718290	182718156	182718290	182717015	182717072	2582	304327	8,10	354434	13,16	300	150	0.374251	1	0.95,0.942	0.932,0.931	0.014
2583	ENSG00000077232	DNAJC10	chr2	+	182739544	182740388	182740298	182740388	182731029	182731107	2583	4,4	1,0	1,6	1,4	300	150	0.000940491	0.0283634	0.667,1.0	0.333,0.429	0.453
2584	ENSG00000077232	DNAJC10	chr2	+	182739544	182740388	182740298	182740388	182732498	182732542	2584	2,4	57,42	2,4	32,33	300	150	0.568405	1	0.017,0.045	0.03,0.057	-0.012
2585	ENSG00000077232	DNAJC10	chr2	+	182739544	182740388	182740298	182740388	182736248	182736386	2585	12,25	428545	11,20	555477	300	150	0.39632	1	0.014,0.022	0.01,0.021	0.002
2586	ENSG00000130717	UCK1	chr9	-	131529487	131529584	131529487	131529556	131530485	131530645	2586	403396	8,8	339347	11,16	177	150	0.0350408	0.287165	0.977,0.977	0.963,0.948	0.021
2589	ENSG00000164180	TMEM161B	chr5	-	88207028	88207180	88207028	88207142	88220562	88220719	2589	81134	5,5	115,99	7,0	187	150	0.442384	1	0.929,0.956	0.929,1.0	-0.022
2590	ENSG00000143228	NUF2	chr1	+	163326031	163326174	163326074	163326174	163321985	163322212	2590	277465	0,0	584566	2,0	192	150	1	1	1.0,1.0	0.996,1.0	0.002
2592	ENSG00000005194	CIAPIN1	chr16	-	57439181	57439334	57439181	57439295	57440771	57440983	2592	650727	77,69	479535	55,39	188	150	0.410813	1	0.871,0.894	0.874,0.916	-0.012
2594	ENSG00000119185	ITGB1BP1	chr2	-	9406660	9407598	9406660	9406905	9408112	9408205	2594	607559	93113	779767	68,66	300	150	3.19478e-06	0.000375093	0.765,0.712	0.851,0.853	-0.114
2596	ENSG00000017260	ATP2C1	chr3	+	130996679	130996796	130996752	130996796	130996042	130996111	2596	535641	0,0	926713	1,3	222	150	1	1	1.0,1.0	0.998,0.994	0.004
2597	ENSG00000108591	DRG2	chr17	+	18099632	18100435	18100362	18100435	18093812	18093968	2597	5,13	0,0	19,11	2,0	300	150	0.705176	1	1.0,1.0	0.826,1.0	0.087
2598	ENSG00000108591	DRG2	chr17	+	18101492	18101590	18101494	18101590	18100568	18100659	2598	254237	1,0	232231	4,5	151	150	0.363089	1	0.996,1.0	0.983,0.979	0.017
2599	ENSG00000108591	DRG2	chr17	+	18104559	18104681	18104622	18104681	18103800	18103889	2599	11,13	269351	7,13	276252	212	150	0.981152	1	0.028,0.026	0.018,0.035	0
2601	ENSG00000145349	CAMK2D	chr4	-	113509637	113509675	113509637	113509672	113513327	113513370	2601	168239	8,11	320333	57,43	152	150	1.33798e-06	0.000213816	0.954,0.955	0.847,0.884	0.089
2602	ENSG00000116754	SRSF11	chr1	+	70249930	70250047	70249951	70250047	70246817	70246907	2602	14,21	488648	36,17	546638	170	150	0.110764	0.562412	0.025,0.028	0.055,0.023	-0.012
2603	ENSG00000070814	TCOF1	chr5	+	150383061	150383172	150383064	150383172	150379531	150379732	2603	53,66	6,5	30,22	1,2	152	150	0.197234	0.775587	0.897,0.929	0.967,0.916	-0.028
2604	ENSG00000070814	TCOF1	chr5	+	150387901	150388088	150387942	150388088	150379531	150379732	2604	294279	10,6	257192	4,1	190	150	0.0300345	0.26101	0.959,0.973	0.981,0.993	-0.021
2605	ENSG00000070814	TCOF1	chr5	+	150392704	150392790	150392707	150392790	150391956	150392176	2605	243251	97101	149179	45,50	152	150	0.0575846	0.387467	0.712,0.71	0.766,0.779	-0.061
2606	ENSG00000156482	RPL30	chr8	-	98042644	98042775	98042644	98042718	98044826	98045088	2606	44714318	1,0	33063498	0,0	206	150	1	1	1.0,1.0	1.0,1.0	0
2607	ENSG00000156482	RPL30	chr8	-	98042644	98042775	98042644	98042718	98044942	98045088	2607	1828817549	387368	1365013735	256263	206	150	0.371599	1	0.972,0.972	0.975,0.974	-0.002
2609	ENSG00000107443	CCNJ	chr10	+	96057087	96057247	96057120	96057247	96056700	96057000	2609	82,90	2,2	44,64	2,0	182	150	0.442431	1	0.971,0.974	0.948,1.0	-0.002
2610	ENSG00000107443	CCNJ	chr10	+	96057087	96057247	96057123	96057247	96056700	96057000	2610	82,92	10,10	46,64	4,2	185	150	0.0575542	0.387467	0.869,0.882	0.903,0.963	-0.058
2611	ENSG00000107443	CCNJ	chr10	+	96057120	96057247	96057123	96057247	96056700	96057000	2611	2,4	10,10	4,0	4,2	152	150	0.91261	1	0.165,0.283	0.497,0.0	-0.025
2612	ENSG00000163605	PPP4R2	chr3	+	73064002	73064146	73064064	73064146	73063672	73063747	2612	528725	2,0	662675	2,2	211	150	1	1	0.995,1.0	0.996,0.996	0.002
2613	ENSG00000167535	CACNB3	chr12	+	48824257	48824373	48824260	48824373	48823680	48823803	2613	58,59	0,0	52,58	0,1	152	150	1	1	1.0,1.0	1.0,0.983	0.008
2614	ENSG00000167535	CACNB3	chr12	+	48826244	48826518	48826366	48826518	48825659	48825769	2614	10,1	39,60	4,0	36,47	271	150	0.0805416	0.472318	0.124,0.009	0.058,0.0	0.038
2615	ENSG00000167535	CACNB3	chr12	+	48826244	48826518	48826419	48826518	48825659	48825769	2615	21,24	8,3	20,24	0,0	300	150	3.69452e-06	0.000408742	0.568,0.8	1.0,1.0	-0.316
2616	ENSG00000167535	CACNB3	chr12	+	48826366	48826518	48826419	48826518	48825659	48825769	2616	50,83	8,3	52,71	0,0	202	150	9.38782e-05	0.00568506	0.823,0.954	1.0,1.0	-0.112
2620	ENSG00000140463	BBS4	chr15	+	72722788	72722847	72722793	72722847	72716777	72716850	2620	2,0	94,74	2,4	74,76	154	150	0.101174	0.533393	0.02,0.0	0.026,0.049	-0.027
2621	ENSG00000164045	CDC25A	chr3	-	48182928	48183030	48182928	48183027	48183799	48183836	2621	150157	78,45	118124	74,66	152	150	0.0703009	0.433089	0.655,0.775	0.611,0.65	0.085
2627	ENSG00000141076	UTP4	chr16	+	69136678	69136887	69136695	69136887	69133511	69133618	2627	3,4	293377	2,2	250229	166	150	1	1	0.009,0.009	0.007,0.008	0.001
2642	ENSG00000099783	HNRNPM	chr19	+	8465323	8465515	8465479	8465515	8463592	8463686	2642	24602449	0,3	19872364	0,3	300	150	1	1	1.0,0.998	1.0,0.997	0.001
2647	ENSG00000179314	WSCD1	chr17	+	6087969	6088104	6087989	6088104	6084782	6085011	2647	1,0	0,0	0,0	1,0	169	150	1	1	1.0,NA	0.0,NA	1
2648	ENSG00000134057	CCNB1	chr5	+	69177238	69177349	69177290	69177349	69175396	69175537	2648	30143179	86,72	26962860	56,57	201	150	0.154427	0.674577	0.963,0.971	0.973,0.974	-0.007
2653	ENSG00000168389	MFSD2A	chr1	+	39967627	39967916	39967803	39967916	39967085	39967169	2653	51,37	0,0	98,69	0,2	300	150	0.542374	1	1.0,1.0	1.0,0.945	0.028
2654	ENSG00000139436	GIT2	chr12	-	109947255	109948846	109947255	109947504	109951166	109951316	2654	15,10	110110	24,26	181152	300	150	0.260629	0.909278	0.064,0.043	0.062,0.079	-0.017
2655	ENSG00000139436	GIT2	chr12	-	109965525	109965577	109965525	109965574	109967457	109967503	2655	56,99	13,8	113,88	14,5	152	150	0.281534	0.952744	0.81,0.924	0.888,0.946	-0.05
2656	ENSG00000128513	POT1	chr7	-	124928814	124928999	124928814	124928996	124929793	124929825	2656	23,35	8,13	31,36	15,24	152	150	0.139585	0.636359	0.739,0.727	0.671,0.597	0.099
2658	ENSG00000161800	RACGAP1	chr12	-	49999615	49999736	49999615	49999733	50001171	50001252	2658	2,0	523523	1,2	566647	152	150	1	1	0.004,0.0	0.002,0.003	-0.001
2659	ENSG00000161800	RACGAP1	chr12	-	50016630	50016719	50016630	50016715	50018515	50018589	2659	30,32	3,10	36,29	8,19	153	150	0.124537	0.598431	0.907,0.758	0.815,0.599	0.126
2678	ENSG00000203667	COX20	chr1	+	244842194	244842258	244842198	244842258	244841943	244842058	2678	361446	10,13	441527	4,8	153	150	0.0176853	0.189466	0.973,0.971	0.991,0.985	-0.016
2680	ENSG00000166171	DPCD	chr10	+	101608834	101608937	101608866	101608937	101605139	101605212	2680	59,55	13,4	33,30	10,5	181	150	0.289383	0.970174	0.79,0.919	0.732,0.833	0.072
2681	ENSG00000141030	COPS3	chr17	-	17267884	17268045	17267884	17267977	17270757	17270807	2681	20,24	1010982	27,44	9941044	217	150	0.0347031	0.286027	0.014,0.017	0.018,0.028	-0.007
2682	ENSG00000141030	COPS3	chr17	-	17267884	17268045	17267884	17267977	17270895	17271008	2682	5,8	3,0	9,11	6,6	217	150	0.0853595	0.487877	0.535,1.0	0.509,0.559	0.234
2683	ENSG00000141030	COPS3	chr17	-	17276034	17276183	17276034	17276164	17281131	17281246	2683	117,50	853816	54,68	763789	168	150	0.160032	0.687103	0.109,0.052	0.059,0.071	0.015
2691	ENSG00000173210	ABLIM3	chr5	+	149258290	149260439	149259545	149260439	149252756	149252837	2691	41,53	0,0	46,44	2,0	300	150	0.440805	1	1.0,1.0	0.92,1.0	0.04
2695	ENSG00000127325	BEST3	chr12	-	69671427	69671579	69671427	69671566	69672884	69672965	2695	1,4	2,0	1,1	0,0	162	150	0.317505	1	0.316,1.0	1.0,1.0	-0.342
2698	ENSG00000132017	DCAF15	chr19	+	13960286	13960580	13960464	13960580	13959983	13960069	2698	206192	4,0	278248	1,0	300	150	0.547689	1	0.963,1.0	0.993,1.0	-0.015
2699	ENSG00000106638	TBL2	chr7	-	73573937	73574122	73573937	73574055	73574382	73574513	2699	241208	3,0	278261	0,0	216	150	1	1	0.982,1.0	1.0,1.0	-0.009
2700	ENSG00000106638	TBL2	chr7	-	73574382	73574571	73574382	73574513	73578419	73578576	2700	1,0	189155	0,0	220231	207	150	1	1	0.004,0.0	0.0,0.0	0.002
2701	ENSG00000174547	MRPL11	chr11	-	66437349	66437443	66437349	66437435	66438163	66438259	2701	15411529	12,4	1046891	5,9	157	150	1	1	0.992,0.997	0.995,0.99	0.002
2703	ENSG00000198612	COPS8	chr2	+	237093662	237094197	237094089	237094197	237088604	237088653	2703	0,9	4,2	2,2	5,4	300	150	0.858731	1	0.0,0.692	0.167,0.2	0.162
2704	ENSG00000198612	COPS8	chr2	+	237093662	237094197	237094089	237094197	237089861	237089994	2704	8,5	364422	4,9	387434	300	150	1	1	0.011,0.006	0.005,0.01	0.001
2705	ENSG00000108298	RPL19	chr17	+	39202316	39203109	39202988	39203109	39201212	39201319	2705	1699416273	0,0	1471315330	0,2	300	150	1	1	1.0,1.0	1.0,1.0	0
2708	ENSG00000161618	ALDH16A1	chr19	+	49461618	49462036	49461883	49462036	49460821	49460899	2708	95113	0,4	121117	0,2	300	150	0.277133	0.942285	1.0,0.934	1.0,0.967	-0.016
2709	ENSG00000161618	ALDH16A1	chr19	+	49465737	49465905	49465780	49465905	49464631	49464762	2709	122178	2,2	164185	0,0	192	150	0.564606	1	0.979,0.986	1.0,1.0	-0.018
2710	ENSG00000168066	SF1	chr11	-	64764605	64766155	64764605	64765518	64766899	64767079	2710	134146	182182	80,81	129152	300	150	0.0656268	0.417312	0.269,0.286	0.237,0.21	0.054
2711	ENSG00000168066	SF1	chr11	-	64764605	64766155	64764605	64765518	64767191	64767251	2711	0,0	1,6	0,1	0,3	300	150	1	1	0.0,0.0	NA,0.143	-0.143
2712	ENSG00000168066	SF1	chr11	-	64767191	64767275	64767191	64767251	64767566	64767844	2712	1,0	18,19	2,0	17,19	173	150	1	1	0.046,0.0	0.093,0.0	-0.024
2713	ENSG00000168066	SF1	chr11	-	64767191	64767251	64767191	64767246	64767570	64767844	2713	353387	38,30	230310	23,32	154	150	0.664156	1	0.9,0.926	0.907,0.904	0.008
2714	ENSG00000168066	SF1	chr11	-	64767191	64767275	64767191	64767246	64767570	64767844	2714	17,17	38,30	8,11	23,32	178	150	0.263715	0.915868	0.274,0.323	0.227,0.225	0.072
2715	ENSG00000168066	SF1	chr11	-	64767191	64767275	64767191	64767251	64767570	64767844	2715	1,0	337370	0,0	222299	173	150	1	1	0.003,0.0	0.0,0.0	0.002
2717	ENSG00000163235	TGFA	chr2	-	70465615	70465736	70465615	70465733	70514858	70514912	2717	87,57	34,34	119110	59,47	152	150	0.916589	1	0.716,0.623	0.666,0.698	-0.012
2719	ENSG00000133265	HSPBP1	chr19	-	55279398	55279705	55279398	55279702	55279929	55280077	2719	4,2	48,34	0,3	40,24	152	150	0.280171	0.95017	0.076,0.055	0.0,0.11	0.011
2720	ENSG00000133265	HSPBP1	chr19	-	55279398	55279705	55279398	55279702	55280034	55280108	2720	23,37	187201	35,50	161209	152	150	0.0532739	0.367929	0.108,0.154	0.177,0.191	-0.053
2726	ENSG00000189077	TMEM120A	chr7	-	75986984	75987285	75986984	75987223	75987359	75987428	2726	88,70	15,16	141145	26,24	211	150	0.72131	1	0.807,0.757	0.794,0.811	-0.02
2727	ENSG00000189077	TMEM120A	chr7	-	75987359	75987428	75987359	75987419	75987717	75987810	2727	24,15	1,0	29,32	1,0	158	150	1	1	0.958,1.0	0.965,1.0	-0.003
2730	ENSG00000187860	CCDC157	chr22	+	30375478	30375663	30375485	30375663	30373922	30374091	2730	3,0	2,0	2,5	0,0	156	150	1	1	0.591,NA	1.0,1.0	-0.409
2731	ENSG00000178971	CTC1	chr17	-	8229890	8229968	8229890	8229922	8230293	8230468	2731	49,34	3,3	52,46	3,4	195	150	0.955076	1	0.926,0.897	0.93,0.898	-0.003
2732	ENSG00000178971	CTC1	chr17	-	8237374	8237519	8237374	8237414	8238030	8238242	2732	59,67	0,1	54,53	5,2	254	150	0.00347207	0.0688786	1.0,0.975	0.864,0.94	0.086
2735	ENSG00000167792	NDUFV1	chr11	+	67608395	67608478	67608431	67608478	67606957	67607076	2735	15601591	2,1	12001126	3,2	185	150	1	1	0.998,0.999	0.997,0.998	0.001
2737	ENSG00000167792	NDUFV1	chr11	+	67610380	67611207	67610994	67611207	67609451	67609635	2737	963967	0,0	697770	0,2	300	150	1	1	1.0,1.0	1.0,0.995	0.002
2738	ENSG00000167792	NDUFV1	chr11	+	67611402	67611569	67611476	67611569	67610994	67611207	2738	885959	1,2	710764	4,0	223	150	1	1	0.998,0.997	0.992,1.0	0.002
2739	ENSG00000167792	NDUFV1	chr11	+	67611402	67611569	67611521	67611569	67610994	67611207	2739	11461238	4,7	9111007	6,17	268	150	0.0191478	0.197844	0.994,0.99	0.988,0.971	0.012
2740	ENSG00000167792	NDUFV1	chr11	+	67611476	67611569	67611521	67611569	67610994	67611207	2740	262281	4,7	205243	6,17	194	150	0.0100195	0.137243	0.981,0.969	0.964,0.917	0.034
2744	ENSG00000213024	NUP62	chr19	-	49927693	49927848	49927693	49927815	49929325	49929465	2744	100,78	39,52	83,89	46,60	182	150	0.434885	1	0.679,0.553	0.598,0.55	0.042
2745	ENSG00000213024	NUP62	chr19	-	49927693	49927848	49927693	49927815	49929349	49929763	2745	19,19	10,7	13,20	16,13	182	150	0.0955025	0.517775	0.61,0.691	0.401,0.559	0.17
2746	ENSG00000213024	NUP62	chr19	-	49927693	49927848	49927693	49927815	49929416	49929504	2746	25,14	9,7	12,21	5,5	182	150	0.470507	1	0.696,0.622	0.664,0.776	-0.061
2747	ENSG00000131236	CAP1	chr1	+	40059333	40059458	40059336	40059458	40040322	40040467	2747	3,5	0,0	0,25	7,8	152	150	3.58127e-06	0.000403981	1.0,1.0	0.0,0.755	0.623
2748	ENSG00000131236	CAP1	chr1	+	40059333	40059458	40059336	40059458	40041428	40041493	2748	36,44	25,37	38,57	27,56	152	150	0.646667	1	0.587,0.54	0.581,0.501	0.023
2749	ENSG00000131236	CAP1	chr1	+	40060066	40060170	40060069	40060170	40059333	40059458	2749	24632408	175222	24962665	231228	152	150	0.464547	1	0.933,0.915	0.914,0.92	0.007
2750	ENSG00000111231	GPN3	chr12	-	110453742	110453871	110453742	110453829	110455585	110455682	2750	396437	2,2	414449	0,0	191	150	1	1	0.994,0.994	1.0,1.0	-0.006
2758	ENSG00000148200	NR6A1	chr9	-	124538091	124538319	124538091	124538316	124540032	124540187	2758	0,4	1,0	7,6	0,5	152	150	0.121109	0.590456	0.0,1.0	1.0,0.542	-0.271
2760	ENSG00000124535	WRNIP1	chr6	+	2770119	2770361	2770194	2770361	2768690	2768882	2760	346414	28,16	445403	30,19	224	150	0.980781	1	0.892,0.945	0.909,0.934	-0.003
2761	ENSG00000049618	ARID1B	chr6	+	157190037	157190210	157190040	157190210	157189641	157189780	2761	121108	6,6	214116	10,13	152	150	0.345636	1	0.952,0.947	0.955,0.898	0.023
2763	ENSG00000139372	TDG	chr12	+	103982798	103982934	103982819	103982934	103980892	103980962	2763	82126	1,0	121168	0,0	170	150	1	1	0.986,1.0	1.0,1.0	-0.007
2764	ENSG00000112062	MAPK14	chr6	+	36075820	36075962	36075847	36075962	36074048	36074096	2764	4,2	237282	1,0	276327	176	150	1	1	0.014,0.006	0.003,0.0	0.009
2765	ENSG00000028116	VRK2	chr2	+	58048826	58048967	58048880	58048967	58046690	58046868	2765	88113	0,0	113118	0,2	203	150	1	1	1.0,1.0	1.0,0.978	0.011
2767	ENSG00000130811	EIF3G	chr19	-	10118867	10119171	10118867	10118956	10119653	10119700	2767	18401779	2,0	14911643	0,0	300	150	1	1	0.998,1.0	1.0,1.0	-0.001
2768	ENSG00000130811	EIF3G	chr19	-	10119087	10119255	10119087	10119171	10119653	10119700	2768	6,6	18391779	5,11	14911642	233	150	1	1	0.002,0.002	0.002,0.004	-0.001
2769	ENSG00000105011	ASF1B	chr19	-	14121531	14121708	14121531	14121677	14126121	14126237	2769	717690	3,0	544542	0,0	180	150	1	1	0.995,1.0	1.0,1.0	-0.002
2773	ENSG00000100092	SH3BP1	chr22	+	37642894	37643006	37642898	37643006	37642538	37642615	2773	80,72	0,0	70,63	1,1	153	150	1	1	1.0,1.0	0.986,0.984	0.015
2774	ENSG00000100092	SH3BP1	chr22	+	37650085	37650249	37650151	37650249	37648318	37648435	2774	1,2	79,75	0,0	49,57	215	150	1	1	0.009,0.018	0.0,0.0	0.013
2777	ENSG00000101337	TM9SF4	chr20	+	32141496	32141665	32141540	32141665	32133012	32133126	2777	41,48	2,5	42,39	6,4	193	150	0.33987	1	0.941,0.882	0.845,0.883	0.047
2778	ENSG00000101337	TM9SF4	chr20	+	32141496	32141665	32141540	32141665	32136876	32136997	2778	37,48	0,0	40,43	3,0	193	150	0.757285	1	1.0,1.0	0.912,1.0	0.044
2783	ENSG00000172943	PHF8	chrX	-	54042630	54042820	54042630	54042809	54043761	54044174	2783	48,51	3,0	48,36	0,0	160	150	0.43629	1	0.938,1.0	1.0,1.0	-0.031
2784	ENSG00000172943	PHF8	chrX	-	54042630	54042836	54042630	54042809	54043761	54044174	2784	0,0	3,0	0,2	0,0	176	150	1	1	0.0,NA	NA,1.0	-1
2785	ENSG00000172943	PHF8	chrX	-	54042630	54042836	54042630	54042820	54043761	54044174	2785	0,0	48,51	0,2	48,36	165	150	0.664993	1	0.0,0.0	0.0,0.048	-0.024
2786	ENSG00000172943	PHF8	chrX	-	54042630	54042820	54042630	54042809	54044874	54044949	2786	5,0	0,0	1,0	0,1	160	150	1	1	1.0,NA	1.0,0.0	0.5
2789	ENSG00000102225	CDK16	chrX	+	47227159	47227223	47227180	47227223	47226993	47227099	2789	10,6	428446	4,8	494513	170	150	0.315297	1	0.02,0.012	0.007,0.014	0.005
2792	ENSG00000148985	PGAP2	chr11	+	3824795	3825128	3825019	3825128	3824269	3824376	2792	5,4	32,39	2,0	37,36	300	150	0.00959186	0.134894	0.072,0.049	0.026,0.0	0.048
2793	ENSG00000148985	PGAP2	chr11	+	3824795	3825128	3825019	3825128	3824269	3824449	2793	5,1	0,2	0,2	6,0	300	150	0.107079	0.55448	1.0,0.2	0.0,1.0	0.1
2794	ENSG00000115652	UXS1	chr2	-	106164735	106164799	106164735	106164784	106166055	106166083	2794	37,38	156186	47,56	145143	164	150	0.0130504	0.159655	0.178,0.157	0.229,0.264	-0.079
2795	ENSG00000131778	CHD1L	chr1	+	147254869	147254976	147254897	147254976	147252622	147252735	2795	241224	0,1	200231	0,0	177	150	1	1	1.0,0.995	1.0,1.0	-0.002
2800	ENSG00000143156	NME7	chr1	-	169324392	169324500	169324392	169324469	169367707	169367946	2800	110113	0,9	115109	7,0	180	150	0.569207	1	1.0,0.913	0.932,1.0	-0.009
2801	ENSG00000140750	ARHGAP17	chr16	-	24968660	24968772	24968660	24968768	24970506	24970580	2801	120162	0,1	232167	0,1	153	150	1	1	1.0,0.994	1.0,0.994	0
2806	ENSG00000169554	ZEB2	chr2	-	144424795	144424867	144424795	144424864	144429768	144430026	2806	43,61	1,1	129135	0,1	152	150	1	1	0.977,0.984	1.0,0.993	-0.016
2807	ENSG00000169554	ZEB2	chr2	-	144424795	144424953	144424795	144424864	144429768	144430026	2807	0,2	1,1	4,3	0,1	238	150	0.027039	0.248269	0.0,0.558	1.0,0.654	-0.548
2809	ENSG00000072134	EPN2	chr17	+	19281954	19282077	19281978	19282077	19237496	19237531	2809	146144	0,0	144173	4,0	173	150	0.729947	1	1.0,1.0	0.969,1.0	0.016
2810	ENSG00000072134	EPN2	chr17	+	19313104	19313279	19313122	19313279	19312051	19312144	2810	156182	59,38	125138	30,39	167	150	0.684038	1	0.704,0.811	0.789,0.761	-0.017
2811	ENSG00000072134	EPN2	chr17	+	19313104	19313279	19313125	19313279	19312051	19312144	2811	156182	6,1	125138	3,4	170	150	0.701028	1	0.958,0.994	0.974,0.968	0.005
2812	ENSG00000072134	EPN2	chr17	+	19313122	19313279	19313125	19313279	19312051	19312144	2812	59,38	6,1	30,39	3,4	152	150	0.63469	1	0.907,0.974	0.908,0.906	0.033
2813	ENSG00000072134	EPN2	chr17	+	19333955	19336715	19335404	19336715	19329560	19329647	2813	1,2	4,0	2,4	4,0	300	150	0.752725	1	0.111,1.0	0.2,1.0	-0.044
2814	ENSG00000072134	EPN2	chr17	+	19333955	19336715	19335404	19336715	19331852	19332068	2814	285272	0,0	222201	0,6	300	150	0.300573	0.983617	1.0,1.0	1.0,0.944	0.028
2815	ENSG00000215301	DDX3X	chrX	+	41337690	41339083	41339035	41339083	41337407	41337465	2815	11,1	19872213	6,1	17861872	300	150	1	1	0.003,0.0	0.002,0.0	0.001
2816	ENSG00000215301	DDX3X	chrX	+	41337690	41339083	41339038	41339083	41337407	41337465	2816	53,58	58,48	48,55	38,71	300	150	0.721669	1	0.314,0.377	0.387,0.279	0.013
2817	ENSG00000215301	DDX3X	chrX	+	41339035	41339083	41339038	41339083	41337407	41337465	2817	20292270	58,48	18281926	38,71	152	150	0.379968	1	0.972,0.979	0.979,0.964	0.004
2822	ENSG00000215301	DDX3X	chrX	+	41346228	41346622	41346504	41346622	41345403	41345548	2822	15231741	0,0	17261526	0,1	300	150	1	1	1.0,1.0	1.0,0.999	0
2823	ENSG00000215301	DDX3X	chrX	+	41346493	41346622	41346504	41346622	41346228	41346410	2823	0,0	14431602	0,2	13221494	160	150	1	1	0.0,0.0	0.0,0.001	-0.001
2824	ENSG00000215301	DDX3X	chrX	+	41347311	41347451	41347314	41347451	41346858	41347012	2824	11861274	420533	10931158	404469	152	150	0.975537	1	0.736,0.702	0.728,0.709	0.001
2825	ENSG00000215301	DDX3X	chrX	+	41347311	41349886	41347639	41349886	41346858	41347012	2825	11841272	2,1	10871156	0,3	300	150	1	1	0.997,0.998	1.0,0.995	0
2826	ENSG00000215301	DDX3X	chrX	+	41347639	41347915	41347859	41347915	41347311	41347451	2826	15151563	0,0	13111390	13,0	300	150	0.747515	1	1.0,1.0	0.981,1.0	0.01
2827	ENSG00000125703	ATG4C	chr1	+	62803718	62803862	62803777	62803862	62784134	62784225	2827	43104	0,0	53,51	0,2	208	150	0.460455	1	1.0,1.0	1.0,0.948	0.026
2829	ENSG00000125450	NUP85	chr17	+	75208526	75208620	75208536	75208620	75205719	75205794	2829	563534	12,0	503544	1,0	159	150	0.726293	1	0.978,1.0	0.998,1.0	-0.01
2830	ENSG00000125450	NUP85	chr17	+	75226050	75226157	75226055	75226157	75225697	75225829	2830	638564	5,0	554529	2,0	154	150	1	1	0.992,1.0	0.996,1.0	-0.002
2831	ENSG00000125450	NUP85	chr17	+	75235099	75235201	75235115	75235201	75234703	75234794	2831	41,27	2,0	42,52	0,0	165	150	0.365421	1	0.949,1.0	1.0,1.0	-0.026
2833	ENSG00000087087	SRRT	chr7	+	100885212	100885370	100885215	100885370	100884922	100885040	2833	195207	162154	188197	160169	152	150	0.568006	1	0.543,0.57	0.537,0.535	0.02
2834	ENSG00000087087	SRRT	chr7	+	100888041	100888143	100888053	100888143	100887702	100887859	2834	629571	133150	545600	107145	161	150	0.593051	1	0.815,0.78	0.826,0.794	-0.013
2835	ENSG00000087087	SRRT	chr7	+	100888256	100888383	100888277	100888383	100888041	100888143	2835	523548	2,12	468515	4,3	170	150	0.517338	1	0.996,0.976	0.99,0.993	-0.006
2838	ENSG00000179532	DNHD1	chr11	+	6565694	6566765	6566586	6566765	6564332	6564804	2838	0,1	0,0	5,1	1,0	300	150	1	1	NA,1.0	0.714,1.0	0.143
2846	ENSG00000183495	EP400	chr12	+	131979693	131979793	131979696	131979793	131960584	131961954	2846	24,22	34,21	18,10	33,36	152	150	0.0304769	0.26361	0.411,0.508	0.35,0.215	0.177
2847	ENSG00000183495	EP400	chr12	+	131979693	131979793	131979696	131979793	131963531	131963642	2847	0,3	9,2	7,4	7,7	152	150	0.138805	0.634269	0.0,0.597	0.497,0.361	-0.131
2848	ENSG00000183495	EP400	chr12	+	132066773	132066969	132066794	132066969	132064667	132064886	2848	39,35	25,8	32,31	19,19	170	150	0.318797	1	0.579,0.794	0.598,0.59	0.093
2849	ENSG00000164054	SHISA5	chr3	-	48467875	48469186	48467875	48468217	48469360	48469573	2849	1104992	4,0	9411000	7,20	300	150	0.000351695	0.0146616	0.993,1.0	0.985,0.962	0.023
2851	ENSG00000155957	TMBIM4	chr12	-	66138723	66138769	66138723	66138734	66145840	66145958	2851	250310	13,2	424441	2,8	184	150	0.0457246	0.335528	0.94,0.992	0.994,0.978	-0.02
2853	ENSG00000196923	PDLIM7	chr5	-	177489770	177490031	177489770	177489832	177490869	177490906	2853	38,44	879985	32,83	1057915	300	150	0.121033	0.590456	0.021,0.022	0.015,0.043	-0.007
2854	ENSG00000196923	PDLIM7	chr5	-	177491806	177491976	177491806	177491925	177492404	177492435	2854	10,15	13101257	18,15	15241613	200	150	1	1	0.006,0.009	0.009,0.007	-0.001
2855	ENSG00000196923	PDLIM7	chr5	-	177491806	177491995	177491806	177491925	177492404	177492435	2855	2,10	13101257	11,6	15241613	219	150	1	1	0.001,0.005	0.005,0.003	-0.001
2857	ENSG00000011454	RABGAP1	chr9	+	122957010	122957209	122957148	122957209	122941019	122941093	2857	159195	0,0	165240	3,2	287	150	0.845182	1	1.0,1.0	0.966,0.984	0.025
2858	ENSG00000011454	RABGAP1	chr9	+	122957010	122957209	122957148	122957209	122941032	122941088	2858	137179	6,5	173207	1,0	287	150	0.000658692	0.021654	0.923,0.949	0.989,1.0	-0.058
2860	ENSG00000104892	KLC3	chr19	+	45347446	45347516	45347449	45347516	45346543	45346774	2860	14,1	0,0	43,35	0,6	152	150	0.0161334	0.179747	1.0,1.0	1.0,0.852	0.074
2862	ENSG00000143850	PLEKHA6	chr1	-	204261305	204261508	204261305	204261448	204264941	204265042	2862	35,28	22,27	42,44	23,24	209	150	0.221623	0.830616	0.533,0.427	0.567,0.568	-0.087
2863	ENSG00000169045	HNRNPH1	chr5	-	179620891	179621397	179620891	179621035	179623036	179623164	2863	30323237	6,1	31793386	0,0	300	150	1	1	0.996,0.999	1.0,1.0	-0.002
2864	ENSG00000169045	HNRNPH1	chr5	-	179623036	179623187	179623036	179623164	179623594	179623710	2864	15,7	761896	13,2	8451020	172	150	0.868046	1	0.017,0.007	0.013,0.002	0.005
2865	ENSG00000169045	HNRNPH1	chr5	-	179623036	179623187	179623036	179623164	179623635	179623670	2865	14,6	500646	16,8	579616	172	150	0.669637	1	0.024,0.008	0.024,0.011	-0.002
2866	ENSG00000169045	HNRNPH1	chr5	-	179623036	179623187	179623036	179623164	179624096	179624584	2866	11,5	0,0	7,2	2,3	172	150	8.73491e-05	0.00552219	1.0,1.0	0.753,0.368	0.44
2867	ENSG00000169045	HNRNPH1	chr5	-	179623036	179623187	179623036	179623164	179624316	179624600	2867	12,7	41,37	5,2	34,38	172	150	0.0277032	0.250987	0.203,0.142	0.114,0.044	0.093
2874	ENSG00000106714	CNTNAP3	chr9	-	39132931	39133135	39132931	39133132	39140518	39140638	2874	5,6	0,8	4,7	4,2	152	150	0.764594	1	1.0,0.425	0.497,0.775	0.077
2875	ENSG00000106714	CNTNAP3	chr9	-	39132931	39133135	39132931	39133132	39165932	39166076	2875	0,7	0,2	0,0	0,2	152	150	1	1	NA,0.775	NA,0.0	0.775
2881	ENSG00000171466	ZNF562	chr19	-	9660719	9660874	9660719	9660821	9675014	9675080	2881	85129	2,1	144134	1,0	202	150	0.54143	1	0.969,0.99	0.991,1.0	-0.016
2883	ENSG00000196204	RNF216P1	chr7	+	4984909	4985075	4984961	4985075	4983670	4983773	2883	110104	16,22	141113	26,19	201	150	0.991326	1	0.837,0.779	0.802,0.816	-0.001
2884	ENSG00000196204	RNF216P1	chr7	+	4989033	4989177	4989062	4989177	4984909	4985075	2884	7,0	114112	8,15	159157	178	150	0.0201635	0.204226	0.049,0.0	0.041,0.075	-0.033
2887	ENSG00000143554	SLC27A3	chr1	+	153778462	153778553	153778505	153778553	153778160	153778355	2887	0,2	1,0	2,0	0,0	192	150	1	1	0.0,1.0	1.0,NA	-0.5
2890	ENSG00000187098	MITF	chr3	+	69951811	69951886	69951829	69951886	69949050	69949168	2890	12,9	25,22	8,10	10,9	167	150	0.0815113	0.47463	0.301,0.269	0.418,0.5	-0.174
2891	ENSG00000078177	N4BP2	chr4	+	40142672	40142861	40142723	40142861	40136943	40137082	2891	38,94	6,10	74,67	8,8	200	150	0.871996	1	0.826,0.876	0.874,0.863	-0.018
2892	ENSG00000100221	JOSD1	chr22	-	38699802	38700618	38699802	38700123	38700903	38700930	2892	5,10	0,2	3,6	3,2	300	150	0.020124	0.204186	1.0,0.714	0.333,0.6	0.39
2903	ENSG00000145687	SSBP2	chr5	-	81466973	81467065	81466973	81467041	81473699	81473770	2903	1,0	15,32	0,0	17,10	173	150	1	1	0.055,0.0	0.0,0.0	0.028
2904	ENSG00000150455	TIRAP	chr11	+	126291272	126291569	126291424	126291569	126290802	126290961	2904	4,1	14,6	0,4	5,6	300	150	0.697429	1	0.125,0.077	0.0,0.25	-0.024
2907	ENSG00000133805	AMPD3	chr11	+	10502720	10502894	10502782	10502894	10501469	10501590	2907	41,26	2,0	20,31	0,0	211	150	0.29921	0.982417	0.936,1.0	1.0,1.0	-0.032
2908	ENSG00000133805	AMPD3	chr11	+	10504548	10504659	10504579	10504659	10502720	10502894	2908	29,25	4,0	17,23	0,2	180	150	0.436728	1	0.858,1.0	1.0,0.906	-0.024
2909	ENSG00000163362	INAVA	chr1	+	200898306	200898455	200898391	200898455	200891340	200891701	2909	136112	10,5	32,28	2,0	234	150	0.0498173	0.354701	0.897,0.935	0.911,1.0	-0.039
2910	ENSG00000163362	INAVA	chr1	+	200898306	200898455	200898391	200898455	200894820	200895087	2910	88,62	0,1	25,22	0,0	234	150	1	1	1.0,0.975	1.0,1.0	-0.012
2911	ENSG00000130479	MAP1S	chr19	+	17720935	17721037	17720985	17721037	17719479	17719620	2911	228254	2,0	323258	2,2	199	150	1	1	0.988,1.0	0.992,0.99	0.003
2915	ENSG00000197586	ENTPD6	chr20	+	25207075	25207397	25207078	25207397	25206521	25206590	2915	65,72	40,32	67,98	86,49	152	150	0.183036	0.742077	0.616,0.689	0.435,0.664	0.103
2916	ENSG00000197586	ENTPD6	chr20	+	25225161	25225317	25225204	25225317	25224100	25224157	2916	121121	315248	134,97	310309	192	150	0.31186	1	0.231,0.276	0.252,0.197	0.029
2917	ENSG00000103544	VPS35L	chr16	+	19569243	19569591	19569423	19569591	19564850	19564950	2917	11,0	351416	10,1	322271	300	150	1	1	0.015,0.0	0.015,0.002	-0.001
2918	ENSG00000103544	VPS35L	chr16	+	19573118	19573241	19573123	19573241	19569423	19569591	2918	306303	1,3	267230	1,7	154	150	0.766445	1	0.997,0.99	0.996,0.97	0.011
2919	ENSG00000174136	RGMB	chr5	+	98773952	98774206	98773955	98774206	98770597	98770673	2919	25,38	9,6	60,97	18,10	152	150	0.59612	1	0.733,0.862	0.767,0.905	-0.039
2920	ENSG00000171792	RHNO1	chr12	+	2885262	2885534	2885282	2885534	2876257	2876515	2920	0,0	1,0	0,2	8,4	169	150	1	1	0.0,NA	0.0,0.307	-0.153
2923	ENSG00000163110	PDLIM5	chr4	+	94575615	94576034	94575942	94576034	94573350	94573393	2923	13211458	6,14	18831738	12,10	300	150	0.663548	1	0.991,0.981	0.987,0.989	-0.002
2925	ENSG00000162613	FUBP1	chr1	-	77947452	77947552	77947452	77947547	77949154	77949300	2925	0,3	4,0	0,10	0,2	154	150	1	1	0.0,1.0	NA,0.83	-0.33
2927	ENSG00000162613	FUBP1	chr1	-	77967048	77967101	77967048	77967098	77967626	77967666	2927	226270	581591	219250	431405	152	150	0.0261423	0.244548	0.277,0.311	0.334,0.379	-0.063
2928	ENSG00000186814	ZSCAN30	chr18	-	35267475	35267682	35267475	35267679	35290083	35290232	2928	0,2	0,0	0,2	0,2	152	150	1	1	NA,1.0	NA,0.497	0.503
2931	ENSG00000110200	ANAPC15	chr11	-	72109586	72109940	72109586	72109928	72110087	72110225	2931	5,4	529584	6,17	459499	161	150	0.0125786	0.155954	0.009,0.006	0.012,0.031	-0.014
2932	ENSG00000110200	ANAPC15	chr11	-	72111156	72111286	72111156	72111281	72111411	72111496	2932	204223	118101	144158	67,83	154	150	0.831203	1	0.627,0.683	0.677,0.65	-0.008
2933	ENSG00000110200	ANAPC15	chr11	-	72111156	72111286	72111156	72111281	72111441	72111496	2933	75,45	1,0	42,41	0,2	154	150	0.519229	1	0.986,1.0	1.0,0.952	0.017
2935	ENSG00000137871	ZNF280D	chr15	-	56707081	56707150	56707081	56707143	56707262	56707306	2935	117153	57,87	162156	47,57	156	150	0.00734944	0.115248	0.664,0.628	0.768,0.725	-0.1
2936	ENSG00000139433	GLTP	chr12	-	109855618	109855769	109855618	109855738	109857525	109857659	2936	507506	6,3	610490	0,0	180	150	1	1	0.986,0.993	1.0,1.0	-0.01
2937	ENSG00000106692	FKTN	chr9	+	105598505	105598701	105598630	105598701	105598085	105598183	2937	0,0	1,0	2,0	1,0	274	150	1	1	0.0,NA	0.523,NA	-0.523
2938	ENSG00000106692	FKTN	chr9	+	105619905	105620061	105619933	105620061	105617958	105618092	2938	1,6	72,74	12,4	138102	177	150	0.280651	0.950345	0.012,0.064	0.069,0.032	-0.013
2940	ENSG00000237945	LINC00649	chr21	+	33969236	33969598	33969240	33969598	33945809	33945895	2940	27,33	2,0	31,31	0,0	153	150	0.434392	1	0.93,1.0	1.0,1.0	-0.035
2941	ENSG00000114956	DGUOK	chr2	+	73950584	73950732	73950600	73950732	73946718	73946906	2941	277277	0,0	299330	0,1	165	150	1	1	1.0,1.0	1.0,0.997	0.002
2942	ENSG00000114956	DGUOK	chr2	+	73950584	73950732	73950626	73950732	73946718	73946906	2942	317321	0,0	320380	9,0	191	150	0.620957	1	1.0,1.0	0.965,1.0	0.018
2943	ENSG00000114956	DGUOK	chr2	+	73950600	73950732	73950626	73950732	73946718	73946906	2943	40,44	0,0	21,51	9,0	175	150	0.000431066	0.0165328	1.0,1.0	0.667,1.0	0.166
2944	ENSG00000010810	FYN	chr6	-	111740980	111741097	111740980	111741093	111780565	111780635	2944	0,2	4,3	3,0	7,4	153	150	0.506139	1	0.0,0.395	0.296,0.0	0.05
2945	ENSG00000050405	LIMA1	chr12	-	50181903	50182037	50181903	50182034	50192451	50192561	2945	372388	9,16	820838	9,27	152	150	0.190631	0.761444	0.976,0.96	0.989,0.968	-0.01
2947	ENSG00000050405	LIMA1	chr12	-	50192451	50192564	50192451	50192561	50195829	50195887	2947	82,69	440482	216249	11831064	152	150	0.0904665	0.502321	0.155,0.124	0.153,0.188	-0.031
2948	ENSG00000110583	NAA40	chr11	+	63946724	63947003	63946950	63947003	63945839	63945935	2948	2,10	123103	6,14	62,68	300	150	0.00583752	0.0993588	0.008,0.046	0.046,0.093	-0.043
2949	ENSG00000164294	GPX8	chr5	+	55160993	55161255	55161051	55161255	55160329	55160396	2949	599686	0,0	701716	0,2	207	150	1	1	1.0,1.0	1.0,0.996	0.002
2950	ENSG00000164294	GPX8	chr5	+	55160993	55161255	55161119	55161255	55160329	55160396	2950	637712	3,2	723733	3,0	275	150	1	1	0.991,0.995	0.992,1.0	-0.003
2951	ENSG00000164294	GPX8	chr5	+	55161051	55161255	55161119	55161255	55160329	55160396	2951	38,26	3,2	22,19	3,0	217	150	0.69566	1	0.897,0.9	0.835,1.0	-0.019
2952	ENSG00000124207	CSE1L	chr20	+	49096175	49096952	49096348	49096952	49094731	49094963	2952	128111	21492232	160169	18371832	300	150	0.00019161	0.0092633	0.029,0.024	0.042,0.044	-0.016
2953	ENSG00000164465	DCBLD1	chr6	+	117544527	117544577	117544531	117544577	117543123	117543211	2953	109138	0,2	272223	4,2	153	150	0.852575	1	1.0,0.985	0.985,0.991	0.004
2954	ENSG00000154146	NRGN	chr11	+	124745961	124745982	124745964	124745982	124745502	124745729	2954	27,39	70,82	13,25	29,35	152	150	0.308961	0.997449	0.276,0.319	0.307,0.413	-0.063
2966	ENSG00000153391	INO80C	chr18	-	35487385	35487823	35487385	35487439	35489331	35489385	2966	0,0	3,9	3,2	4,2	300	150	0.000490591	0.0179412	0.0,0.0	0.273,0.333	-0.303
2967	ENSG00000258890	CEP95	chr17	+	64514228	64514358	64514247	64514358	64510172	64510280	2967	0,0	50,61	1,1	69,83	168	150	1	1	0.0,0.0	0.013,0.011	-0.012
2968	ENSG00000141994	DUS3L	chr19	-	5786748	5786919	5786748	5786845	5787060	5787171	2968	17,3	121161	9,12	150150	223	150	0.96148	1	0.086,0.012	0.039,0.051	0.004
2970	ENSG00000166436	TRIM66	chr11	-	8621031	8621321	8621031	8621237	8621644	8621819	2970	1,15	5,5	2,4	5,0	233	150	0.457993	1	0.114,0.659	0.205,1.0	-0.216
2972	ENSG00000179295	PTPN11	chr12	+	112486453	112486629	112486462	112486629	112482073	112482205	2972	0,0	152184	0,2	159198	158	150	1	1	0.0,0.0	0.0,0.009	-0.004
2973	ENSG00000179295	PTPN11	chr12	+	112486453	112486629	112486474	112486629	112482073	112482205	2973	0,0	422542	0,2	615615	170	150	1	1	0.0,0.0	0.0,0.003	-0.002
2974	ENSG00000179295	PTPN11	chr12	+	112486462	112486629	112486474	112486629	112482073	112482205	2974	152184	422542	159198	615615	161	150	0.159788	0.687103	0.251,0.24	0.194,0.231	0.033
2975	ENSG00000198917	SPOUT1	chr9	-	128828734	128828877	128828734	128828860	128829109	128829155	2975	0,2	342317	3,1	180279	166	150	1	1	0.0,0.006	0.015,0.003	-0.006
2978	ENSG00000173598	NUDT4	chr12	+	93398767	93398855	93398770	93398855	93395488	93395533	2978	94,96	169191	100107	205206	152	150	0.767571	1	0.354,0.332	0.325,0.339	0.011
2979	ENSG00000004864	SLC25A13	chr7	-	96184926	96185014	96184926	96185011	96189293	96189378	2979	8,5	208182	8,5	174197	152	150	0.912656	1	0.037,0.026	0.043,0.024	-0.002
2981	ENSG00000237298	TTN-AS1	chr2	+	178537360	178537691	178537603	178537691	178535731	178535828	2981	6,7	36,56	4,11	76,62	300	150	0.611672	1	0.077,0.059	0.026,0.081	0.015
2982	ENSG00000237298	TTN-AS1	chr2	+	178600475	178600667	178600557	178600667	178597595	178597681	2982	0,0	2,1	2,0	4,2	231	150	0.795426	1	0.0,0.0	0.245,0.0	-0.122
2983	ENSG00000237298	TTN-AS1	chr2	+	178600475	178600667	178600557	178600667	178599593	178599750	2983	0,0	6,5	1,0	3,4	231	150	1	1	0.0,0.0	0.178,0.0	-0.089
2984	ENSG00000003056	M6PR	chr12	-	8940362	8941940	8940362	8940869	8942415	8942542	2984	11081072	9,8	11601102	11,17	300	150	0.130962	0.615279	0.984,0.985	0.981,0.97	0.009
2985	ENSG00000003056	M6PR	chr12	-	8943404	8943584	8943404	8943535	8943800	8943910	2985	0,10	871849	0,0	9591020	198	150	1	1	0.0,0.009	0.0,0.0	0.004
2987	ENSG00000100731	PCNX1	chr14	+	71012984	71013202	71012999	71013202	71011491	71011549	2987	168197	19,10	305275	28,10	164	150	0.524382	1	0.89,0.947	0.909,0.962	-0.017
2990	ENSG00000140931	CMTM3	chr16	+	66609758	66610003	66609882	66610003	66609434	66609530	2990	6,11	730656	7,8	408416	273	150	1	1	0.004,0.009	0.009,0.01	-0.003
2991	ENSG00000141503	MINK1	chr17	+	4881113	4881257	4881131	4881257	4880983	4881040	2991	2,1	176242	0,3	294237	167	150	1	1	0.01,0.004	0.0,0.011	0.002
2992	ENSG00000141503	MINK1	chr17	+	4890221	4890735	4890516	4890735	4889646	4889763	2992	1,3	69,73	2,4	63,81	300	150	0.478788	1	0.007,0.02	0.016,0.024	-0.007
2993	ENSG00000141503	MINK1	chr17	+	4891455	4891716	4891515	4891716	4890950	4891124	2993	116138	28,21	163153	31,49	209	150	0.259373	0.905996	0.748,0.825	0.791,0.691	0.045
2994	ENSG00000181929	PRKAG1	chr12	-	49005305	49005391	49005305	49005364	49005461	49005543	2994	2,0	309338	2,4	326340	176	150	1	1	0.005,0.0	0.005,0.01	-0.005
2995	ENSG00000181929	PRKAG1	chr12	-	49005461	49005592	49005461	49005543	49005742	49005852	2995	7,8	307304	4,9	283305	198	150	0.771292	1	0.017,0.02	0.011,0.022	0.002
2996	ENSG00000181929	PRKAG1	chr12	-	49005742	49005881	49005742	49005852	49013061	49013110	2996	1,0	314278	2,0	290351	178	150	1	1	0.003,0.0	0.006,0.0	-0.002
2998	ENSG00000204392	LSM2	chr6	-	31806074	31806142	31806074	31806121	31806754	31806984	2998	335344	2,0	352405	0,0	170	150	1	1	0.993,1.0	1.0,1.0	-0.004
2999	ENSG00000225697	SLC26A6	chr3	-	48626875	48627055	48626875	48627052	48627945	48628038	2999	37,21	47,35	51,46	47,54	152	150	0.194891	0.769739	0.437,0.372	0.517,0.457	-0.083
3001	ENSG00000225697	SLC26A6	chr3	-	48631648	48631801	48631648	48631797	48631879	48632044	3001	29,32	1,2	28,44	4,7	153	150	0.0259685	0.243318	0.966,0.94	0.873,0.86	0.086
3002	ENSG00000225697	SLC26A6	chr3	-	48632244	48632396	48632244	48632337	48632973	48633084	3002	55,65	0,0	71,72	2,2	208	150	0.577337	1	1.0,1.0	0.962,0.963	0.038
3003	ENSG00000225697	SLC26A6	chr3	-	48632973	48633125	48632973	48633084	48633250	48633390	3003	4,1	80,85	2,2	79,92	190	150	0.675621	1	0.038,0.009	0.02,0.017	0.005
3004	ENSG00000145741	BTF3	chr5	+	73502487	73503117	73502915	73503117	73499133	73499202	3004	68917383	0,0	58026207	0,2	300	150	1	1	1.0,1.0	1.0,0.999	0
3008	ENSG00000074800	ENO1	chr1	-	8874823	8874917	8874823	8874914	8878579	8879250	3008	1934719022	167150	1424915090	122,93	152	150	1	1	0.991,0.992	0.991,0.994	-0.001
3009	ENSG00000104231	ZFAND1	chr8	-	81702968	81703124	81702968	81703087	81708787	81708829	3009	25,51	1,0	40,27	0,0	186	150	1	1	0.953,1.0	1.0,1.0	-0.024
3010	ENSG00000104231	ZFAND1	chr8	-	81702968	81703124	81702968	81703103	81713917	81714039	3010	221351	3,3	280286	0,8	170	150	0.691113	1	0.985,0.99	1.0,0.969	0.003
3011	ENSG00000120860	WASHC3	chr12	-	102039867	102039978	102039867	102039975	102044104	102044212	3011	353334	41,88	585523	90,43	152	150	0.0244884	0.233248	0.895,0.789	0.865,0.923	-0.052
3013	ENSG00000071994	PDCD2	chr6	-	170583504	170583747	170583504	170583623	170584298	170584692	3013	431463	23,18	481505	33,17	273	150	0.675183	1	0.911,0.934	0.889,0.942	0.007
3014	ENSG00000143458	GABPB2	chr1	+	151088157	151088297	151088189	151088297	151073038	151073157	3014	2,3	5,8	0,2	5,0	181	150	0.533284	1	0.249,0.237	0.0,1.0	-0.257
3015	ENSG00000108262	GIT1	chr17	-	29575287	29575703	29575287	29575470	29575811	29575898	3015	375416	0,2	300263	0,0	300	150	1	1	1.0,0.99	1.0,1.0	-0.005
3017	ENSG00000137959	IFI44L	chr1	+	78637031	78637203	78637099	78637203	78635336	78635489	3017	17,33	0,0	83,58	3,2	217	150	0.0750274	0.451971	1.0,1.0	0.95,0.952	0.049
3018	ENSG00000011478	QPCTL	chr19	+	45695436	45695718	45695632	45695718	45693412	45693556	3018	123,94	9,5	88116	7,3	300	150	0.48374	1	0.872,0.904	0.863,0.951	-0.019
3019	ENSG00000113282	CLINT1	chr5	-	157789362	157789567	157789362	157789513	157790599	157790651	3019	2,0	1,0	0,0	0,2	203	150	1	1	0.596,NA	NA,0.0	0.596
3020	ENSG00000113282	CLINT1	chr5	-	157789362	157789567	157789362	157789513	157791702	157791995	3020	181221	468480	196203	453415	203	150	0.525476	1	0.222,0.254	0.242,0.265	-0.016
3021	ENSG00000091127	PUS7	chr7	-	105508114	105508544	105508114	105508520	105522051	105522258	3021	42,64	41,22	42,44	25,30	173	150	0.810203	1	0.47,0.716	0.593,0.56	0.016
3022	ENSG00000196605	ZNF846	chr19	-	9762081	9762168	9762081	9762165	9763281	9763408	3022	6,6	4,8	14,5	3,3	152	150	0.062906	0.408329	0.597,0.425	0.822,0.622	-0.211
3023	ENSG00000196605	ZNF846	chr19	-	9763281	9763461	9763281	9763408	9764809	9765035	3023	0,2	0,0	0,0	0,2	202	150	1	1	NA,1.0	NA,0.0	1
3024	ENSG00000163596	ICA1L	chr2	-	202825694	202825767	202825694	202825748	202828847	202829016	3024	21,24	1,0	35,13	0,0	168	150	1	1	0.949,1.0	1.0,1.0	-0.026
3025	ENSG00000000460	C1orf112	chr1	+	169804074	169804240	169804111	169804240	169803168	169803309	3025	101113	9,4	121123	10,17	186	150	0.0694594	0.430604	0.9,0.958	0.907,0.854	0.048
3026	ENSG00000072415	MPP5	chr14	+	67279017	67279537	67279249	67279537	67269700	67269783	3026	82,91	117124	99108	193147	300	150	0.344244	1	0.259,0.268	0.204,0.269	0.027
3027	ENSG00000050130	JKAMP	chr14	+	59486712	59486804	59486730	59486804	59484989	59485116	3027	34,56	5,14	43,59	29,7	167	150	0.365342	1	0.859,0.782	0.571,0.883	0.094
3028	ENSG00000007384	RHBDF1	chr16	-	58973	59127	58973	59093	59248	59349	3028	39,33	0,0	60,47	0,2	183	150	0.595607	1	1.0,1.0	1.0,0.951	0.024
3030	ENSG00000007384	RHBDF1	chr16	-	58973	59127	58973	59093	59418	59494	3030	1,1	1,0	7,4	0,1	183	150	1	1	0.45,1.0	1.0,0.766	-0.158
3031	ENSG00000007384	RHBDF1	chr16	-	58973	59349	58973	59093	59418	59494	3031	44,69	1,0	99,80	0,1	300	150	1	1	0.957,1.0	1.0,0.976	-0.01
3032	ENSG00000007384	RHBDF1	chr16	-	58973	59349	58973	59127	59418	59494	3032	43,68	0,0	94,78	2,2	300	150	0.395324	1	1.0,1.0	0.959,0.951	0.045
3033	ENSG00000007384	RHBDF1	chr16	-	59731	60098	59731	59826	60215	60279	3033	0,3	71,86	0,0	117120	300	150	1	1	0.0,0.017	0.0,0.0	0.009
3035	ENSG00000007384	RHBDF1	chr16	-	63586	63922	63586	63800	64698	64829	3035	0,0	65,69	1,0	123,98	271	150	1	1	0.0,0.0	0.004,0.0	-0.002
3036	ENSG00000146416	AIG1	chr6	+	143187387	143190597	143187628	143190597	143165081	143165183	3036	0,0	23,13	2,2	23,21	300	150	0.459035	1	0.0,0.0	0.042,0.045	-0.043
3041	ENSG00000165915	SLC39A13	chr11	+	47415038	47415159	47415059	47415159	47414776	47414909	3041	3,0	177190	3,1	172154	170	150	1	1	0.015,0.0	0.015,0.006	-0.003
3042	ENSG00000147421	HMBOX1	chr8	+	29048953	29049048	29048956	29049048	29047357	29047453	3042	14,15	5,19	16,19	11,5	152	150	0.354892	1	0.734,0.438	0.589,0.789	-0.103
3043	ENSG00000225383	SFTA1P	chr10	-	10786644	10786755	10786644	10786735	10792371	10792525	3043	19,20	45,53	8,13	24,59	169	150	0.142168	0.641493	0.273,0.251	0.228,0.164	0.066
3044	ENSG00000159214	CCDC24	chr1	+	43992152	43992387	43992211	43992387	43991846	43992004	3044	2,2	4,2	2,0	5,6	208	150	0.0584254	0.390385	0.265,0.419	0.224,0.0	0.23
3045	ENSG00000159214	CCDC24	chr1	+	43993803	43993964	43993839	43993964	43992522	43992639	3045	5,4	1,0	3,9	0,1	185	150	1	1	0.802,1.0	1.0,0.879	-0.038
3046	ENSG00000159214	CCDC24	chr1	+	43993803	43993964	43993886	43993964	43992522	43992639	3046	9,4	3,2	3,10	2,5	232	150	0.544176	1	0.66,0.564	0.492,0.564	0.084
3047	ENSG00000159214	CCDC24	chr1	+	43993803	43993964	43993889	43993964	43992522	43992639	3047	9,4	7,2	3,10	19,5	235	150	0.209655	0.802849	0.451,0.561	0.092,0.561	0.179
3048	ENSG00000159214	CCDC24	chr1	+	43993839	43993964	43993886	43993964	43992522	43992639	3048	5,0	3,2	0,2	2,5	196	150	0.113275	0.566669	0.561,0.0	0.0,0.234	0.164
3049	ENSG00000159214	CCDC24	chr1	+	43993839	43993964	43993889	43993964	43992522	43992639	3049	5,0	7,2	0,2	19,5	199	150	0.0368593	0.295748	0.35,0.0	0.0,0.232	0.059
3050	ENSG00000159214	CCDC24	chr1	+	43993886	43993964	43993889	43993964	43992522	43992639	3050	3,2	7,2	2,5	19,5	152	150	0.635767	1	0.297,0.497	0.094,0.497	0.102
3051	ENSG00000159214	CCDC24	chr1	+	43995600	43995856	43995777	43995856	43995107	43995162	3051	26,4	2,0	24,25	0,0	300	150	0.523299	1	0.867,1.0	1.0,1.0	-0.067
3052	ENSG00000082146	STRADB	chr2	+	201480007	201480846	201480031	201480846	201479488	201479531	3052	0,2	207226	1,0	244241	173	150	1	1	0.0,0.008	0.004,0.0	0.002
3054	ENSG00000131725	WDR44	chrX	+	118443559	118443687	118443583	118443687	118442564	118442680	3054	101,88	0,0	140118	2,2	173	150	0.55168	1	1.0,1.0	0.984,0.981	0.018
3068	ENSG00000064601	CTSA	chr20	+	45892272	45892484	45892397	45892484	45891915	45892027	3068	827847	4,4	13521273	1,12	274	150	0.826561	1	0.991,0.991	0.999,0.983	0
3071	ENSG00000167767	KRT80	chr12	-	52168995	52171557	52168995	52171522	52171657	52171713	3071	56,53	154143	18,28	67,80	184	150	0.4211	1	0.229,0.232	0.18,0.222	0.029
3072	ENSG00000163577	EIF5A2	chr3	-	170894291	170894423	170894291	170894383	170906988	170907093	3072	184258	0,0	480449	2,1	189	150	1	1	1.0,1.0	0.995,0.997	0.004
3074	ENSG00000226711	FAM66C	chr12	+	8194712	8194796	8194728	8194796	8194202	8194481	3074	1,1	2,1	0,2	1,0	165	150	0.0444958	0.328185	0.313,0.476	0.0,1.0	-0.106
3078	ENSG00000144524	COPS7B	chr2	+	231801139	231801207	231801154	231801207	231798858	231798964	3078	4,1	4,0	7,0	2,0	164	150	1	1	0.478,1.0	0.762,NA	-0.023
3079	ENSG00000120690	ELF1	chr13	-	40949805	40949973	40949805	40949901	40951328	40951436	3079	133145	6,0	145157	0,0	221	150	0.206356	0.795689	0.938,1.0	1.0,1.0	-0.031
3080	ENSG00000143498	TAF1A	chr1	-	222579758	222579872	222579758	222579825	222584127	222584297	3080	69,87	0,0	115131	1,0	196	150	1	1	1.0,1.0	0.989,1.0	0.006
3081	ENSG00000143498	TAF1A	chr1	-	222579758	222579890	222579758	222579825	222584127	222584297	3081	29,28	0,0	41,35	1,0	214	150	1	1	1.0,1.0	0.966,1.0	0.017
3082	ENSG00000143498	TAF1A	chr1	-	222579758	222579890	222579758	222579872	222584127	222584297	3082	13,11	53,70	21,18	95114	167	150	0.926755	1	0.181,0.124	0.166,0.124	0.007
3083	ENSG00000143498	TAF1A	chr1	-	222579758	222579890	222579758	222579872	222588442	222588565	3083	6,1	6,2	0,3	0,4	167	150	1	1	0.473,0.31	NA,0.403	-0.012
3084	ENSG00000103051	COG4	chr16	-	70496265	70496431	70496265	70496379	70497220	70497387	3084	399332	0,2	275225	6,10	201	150	0.000255446	0.0117566	1.0,0.992	0.972,0.944	0.038
3085	ENSG00000116337	AMPD2	chr1	+	109629795	109629916	109629799	109629916	109629326	109629490	3085	146136	0,3	136187	0,0	153	150	1	1	1.0,0.978	1.0,1.0	-0.011
3086	ENSG00000001631	KRIT1	chr7	-	92235402	92236542	92235402	92235646	92237666	92237759	3086	115173	0,1	129134	0,0	300	150	1	1	1.0,0.989	1.0,1.0	-0.006
3087	ENSG00000001631	KRIT1	chr7	-	92242033	92242161	92242033	92242137	92244001	92244149	3087	1,2	62114	0,0	130100	173	150	1	1	0.014,0.015	0.0,0.0	0.014
3088	ENSG00000001631	KRIT1	chr7	-	92244901	92245171	92244901	92245134	92245789	92245923	3088	14,23	3,12	1,23	11,4	186	150	0.246397	0.880367	0.79,0.607	0.068,0.823	0.253
3090	ENSG00000168297	PXK	chr3	+	58412900	58412963	58412903	58412963	58410089	58410159	3090	40,43	16,11	84,84	39,34	152	150	0.262948	0.915437	0.712,0.794	0.68,0.709	0.058
3091	ENSG00000125676	THOC2	chrX	-	123610917	123610963	123610917	123610957	123611439	123611516	3091	10,8	34,49	16,11	43,25	155	150	0.0853828	0.487877	0.222,0.136	0.265,0.299	-0.103
3092	ENSG00000125676	THOC2	chrX	-	123619400	123619517	123619400	123619436	123620187	123620670	3092	28,50	2,15	31,31	14,11	230	150	0.0850747	0.487485	0.901,0.685	0.591,0.648	0.174
3093	ENSG00000125676	THOC2	chrX	-	123619400	123619517	123619400	123619436	123620906	123620965	3093	66,78	237291	57,56	289316	230	150	0.0262509	0.245164	0.154,0.149	0.114,0.104	0.042
3095	ENSG00000138459	SLC35A5	chr3	+	112581178	112581326	112581244	112581326	112580545	112580706	3095	36,30	4,0	30,40	3,1	215	150	0.656503	1	0.863,1.0	0.875,0.965	0.012
3096	ENSG00000125740	FOSB	chr19	+	45470628	45470949	45470745	45470949	45467994	45468712	3096	5,3	4,0	9,22	0,2	266	150	0.0675636	0.424801	0.413,1.0	1.0,0.861	-0.224
3097	ENSG00000248712	CCDC153	chr11	-	119193150	119193885	119193150	119193243	119194922	119194994	3097	4,0	3,0	0,4	0,5	300	150	1	1	0.4,NA	NA,0.286	0.114
3099	ENSG00000134480	CCNH	chr5	-	87407975	87408186	87407975	87408006	87409289	87409363	3099	7651028	5,4	861833	2,6	300	150	1	1	0.987,0.992	0.995,0.986	-0.001
3101	ENSG00000227057	WDR46	chr6	-	33287964	33288026	33287964	33288002	33288147	33288235	3101	610594	0,0	501544	4,0	173	150	1	1	1.0,1.0	0.991,1.0	0.004
3102	ENSG00000227057	WDR46	chr6	-	33288803	33289013	33288803	33288887	33289101	33289527	3102	598649	0,4	562594	0,0	275	150	1	1	1.0,0.989	1.0,1.0	-0.006
3104	ENSG00000165801	ARHGEF40	chr14	+	21076535	21076643	21076562	21076643	21076359	21076456	3104	0,0	61,73	0,1	100,71	176	150	1	1	0.0,0.0	0.0,0.012	-0.006
3105	ENSG00000165801	ARHGEF40	chr14	+	21087000	21087463	21087319	21087463	21085688	21085866	3105	41,79	0,2	60,70	2,2	300	150	0.228326	0.849099	1.0,0.952	0.938,0.946	0.034
3109	ENSG00000064115	TM7SF3	chr12	-	26999525	26999676	26999525	26999648	27003235	27003390	3109	408366	2,3	379369	2,0	177	150	1	1	0.994,0.99	0.994,1.0	-0.005
3110	ENSG00000064115	TM7SF3	chr12	-	26999525	26999766	26999525	26999648	27003235	27003390	3110	38,41	2,3	34,51	2,0	267	150	0.0631196	0.408467	0.914,0.885	0.905,1.0	-0.053
3111	ENSG00000064115	TM7SF3	chr12	-	26999525	26999766	26999525	26999676	27003235	27003390	3111	2,4	372329	8,13	353331	239	150	0.0461037	0.336592	0.003,0.008	0.014,0.024	-0.013
3113	ENSG00000152292	SH2D6	chr2	+	85422429	85422490	85422436	85422490	85422202	85422314	3113	0,3	0,0	0,0	2,0	156	150	1	1	NA,1.0	0.0,NA	1
3115	ENSG00000174227	PIGG	chr4	+	500395	500601	500461	500601	499257	499489	3115	139129	0,0	174195	2,0	215	150	1	1	1.0,1.0	0.984,1.0	0.008
3116	ENSG00000156650	KAT6B	chr10	+	74981786	74985241	74985079	74985241	74979223	74979339	3116	28,26	0,2	44,22	0,0	300	150	0.699957	1	1.0,0.867	1.0,1.0	-0.067
3117	ENSG00000065029	ZNF76	chr6	+	35290252	35290382	35290265	35290382	35287645	35287845	3117	0,2	87,76	3,2	85107	162	150	0.554707	1	0.0,0.024	0.032,0.017	-0.013
3118	ENSG00000065029	ZNF76	chr6	+	35292539	35292787	35292553	35292787	35291557	35291737	3118	2,0	76,72	6,0	79109	163	150	0.20322	0.78782	0.024,0.0	0.065,0.0	-0.021
3121	ENSG00000102081	FMR1	chrX	+	147944868	147945051	147944904	147945051	147943130	147943326	3121	156177	31,30	215237	15,30	185	150	0.00732956	0.115248	0.803,0.827	0.921,0.865	-0.078
3122	ENSG00000102081	FMR1	chrX	+	147944868	147945051	147944943	147945051	147943130	147943326	3122	178202	28,32	251269	34,36	224	150	0.469211	1	0.81,0.809	0.832,0.833	-0.023
3123	ENSG00000102081	FMR1	chrX	+	147944904	147945051	147944943	147945051	147943130	147943326	3123	53,55	28,32	51,62	34,36	188	150	0.645414	1	0.602,0.578	0.545,0.579	0.028
3124	ENSG00000175455	CCDC14	chr3	-	123913724	123915718	123913724	123915132	123931101	123931234	3124	69161	0,0	176160	6,3	300	150	0.00512352	0.0915392	1.0,1.0	0.936,0.964	0.05
3125	ENSG00000175455	CCDC14	chr3	-	123955842	123956115	123955842	123955965	123956739	123956795	3125	1,4	2,0	5,2	3,5	299	150	0.234313	0.858672	0.201,1.0	0.455,0.167	0.29
3126	ENSG00000280670	CCDC163	chr1	-	45495417	45495545	45495417	45495473	45496555	45496623	3126	3,19	1,2	16,15	2,3	221	150	0.526089	1	0.671,0.866	0.844,0.772	-0.04
3131	ENSG00000184792	OSBP2	chr22	+	30888222	30888340	30888226	30888340	30887425	30887618	3131	323312	0,0	602592	2,4	153	150	1	1	1.0,1.0	0.997,0.993	0.005
3132	ENSG00000184792	OSBP2	chr22	+	30889176	30889234	30889179	30889234	30888222	30888340	3132	284330	21,26	646591	38,26	152	150	0.0929218	0.508707	0.93,0.926	0.944,0.957	-0.022
3133	ENSG00000184792	OSBP2	chr22	+	30906193	30907824	30906196	30907824	30905836	30906069	3133	12,12	282304	17,21	507596	152	150	0.642631	1	0.04,0.037	0.032,0.034	0.005
3135	ENSG00000143398	PIP5K1A	chr1	+	151224244	151224279	151224247	151224279	151197948	151198117	3135	8,5	0,9	5,6	0,0	152	150	0.0013208	0.0360211	1.0,0.354	1.0,1.0	-0.323
3136	ENSG00000143398	PIP5K1A	chr1	+	151224244	151224279	151224247	151224279	151198552	151199081	3136	246258	392392	358384	470556	152	150	0.335809	1	0.382,0.394	0.429,0.405	-0.029
3137	ENSG00000143398	PIP5K1A	chr1	+	151224244	151224279	151224247	151224279	151198724	151199187	3137	6,4	0,0	0,2	4,2	152	150	7.5038e-08	2.27207e-05	1.0,1.0	0.0,0.497	0.752
3138	ENSG00000008710	PKD1	chr16	-	2097727	2097780	2097727	2097777	2097867	2097984	3138	14,22	17,5	32,30	7,11	152	150	0.229108	0.84981	0.448,0.813	0.819,0.729	-0.144
3139	ENSG00000008710	PKD1	chr16	-	2105321	2105707	2105321	2105474	2105864	2106024	3139	1,0	48,71	1,0	75,41	300	150	1	1	0.01,0.0	0.007,0.0	0.002
3142	ENSG00000125744	RTN2	chr19	-	45495094	45495214	45495094	45495139	45496791	45497055	3142	4,8	50,35	6,8	36,39	224	150	0.520096	1	0.051,0.133	0.1,0.121	-0.019
3144	ENSG00000133835	HSD17B4	chr5	+	119492099	119493946	119493817	119493946	119489191	119489283	3144	635674	0,0	653626	0,2	300	150	1	1	1.0,1.0	1.0,0.994	0.003
3147	ENSG00000110075	PPP6R3	chr11	+	68566998	68567166	68567013	68567166	68564302	68564432	3147	0,0	622655	4,0	565544	164	150	1	1	0.0,0.0	0.006,0.0	-0.003
3148	ENSG00000110075	PPP6R3	chr11	+	68587797	68588024	68587926	68588024	68575957	68576043	3148	6,9	96112	1,1	88,88	278	150	0.0032808	0.0659947	0.033,0.042	0.006,0.006	0.032
3149	ENSG00000110075	PPP6R3	chr11	+	68587797	68588024	68587944	68588024	68575957	68576043	3149	41,60	3,8	26,37	8,10	296	150	0.0170236	0.184827	0.874,0.792	0.622,0.652	0.196
3150	ENSG00000110075	PPP6R3	chr11	+	68587797	68588024	68587977	68588024	68575957	68576043	3150	152152	10,6	96109	10,4	300	150	0.587806	1	0.884,0.927	0.828,0.932	0.025
3151	ENSG00000110075	PPP6R3	chr11	+	68587926	68588024	68587944	68588024	68575957	68576043	3151	131163	3,8	113124	8,10	167	150	0.0646695	0.414154	0.975,0.948	0.927,0.918	0.039
3152	ENSG00000110075	PPP6R3	chr11	+	68587926	68588024	68587977	68588024	68575957	68576043	3152	242255	10,6	183196	10,4	200	150	0.779109	1	0.948,0.97	0.932,0.974	0.006
3153	ENSG00000110075	PPP6R3	chr11	+	68587944	68588024	68587977	68588024	68575957	68576043	3153	114100	10,6	78,82	10,4	182	150	0.766413	1	0.904,0.932	0.865,0.944	0.014
3154	ENSG00000110075	PPP6R3	chr11	+	68587797	68588024	68587926	68588024	68583042	68583129	3154	6,13	315373	6,6	282307	278	150	0.393358	1	0.01,0.018	0.011,0.01	0.003
3155	ENSG00000110075	PPP6R3	chr11	+	68587797	68588024	68587944	68588024	68583042	68583129	3155	41,64	30,21	31,42	36,32	296	150	0.0560999	0.381042	0.409,0.607	0.304,0.399	0.156
3156	ENSG00000110075	PPP6R3	chr11	+	68587797	68588024	68587977	68588024	68583042	68583129	3156	152156	33,32	101114	32,23	300	150	0.435261	1	0.697,0.709	0.612,0.713	0.04
3157	ENSG00000110075	PPP6R3	chr11	+	68587926	68588024	68587944	68588024	68583042	68583129	3157	350424	30,21	307343	36,32	167	150	0.0320807	0.274717	0.913,0.948	0.885,0.906	0.035
3158	ENSG00000110075	PPP6R3	chr11	+	68587926	68588024	68587977	68588024	68583042	68583129	3158	461516	33,32	377415	32,23	200	150	0.865971	1	0.913,0.924	0.898,0.931	0.004
3159	ENSG00000110075	PPP6R3	chr11	+	68587944	68588024	68587977	68588024	68583042	68583129	3159	141113	33,32	106104	32,23	182	150	0.947538	1	0.779,0.744	0.732,0.788	0.002
3161	ENSG00000110075	PPP6R3	chr11	+	68613065	68615252	68614631	68615252	68609903	68610023	3161	446543	0,0	384434	1,0	300	150	1	1	1.0,1.0	0.995,1.0	0.002
3162	ENSG00000113108	APBB3	chr5	-	140561586	140561722	140561586	140561701	140561843	140561849	3162	0,2	4,4	1,4	0,0	170	150	5.35272e-10	5.13237e-07	0.0,0.306	1.0,1.0	-0.847
3163	ENSG00000113108	APBB3	chr5	-	140561586	140561722	140561586	140561701	140562099	140562227	3163	0,3	7,8	1,0	11,7	170	150	0.210667	0.802974	0.0,0.249	0.074,0.0	0.087
3165	ENSG00000134852	CLOCK	chr4	-	55438281	55438537	55438281	55438407	55442431	55442634	3165	22,49	0,2	58,48	0,2	279	150	0.986423	1	1.0,0.929	1.0,0.928	0.001
3166	ENSG00000215788	TNFRSF25	chr1	-	6462862	6462970	6462862	6462956	6463071	6463127	3166	17,15	0,0	20,14	0,1	163	150	1	1	1.0,1.0	1.0,0.928	0.036
3167	ENSG00000215788	TNFRSF25	chr1	-	6462862	6463127	6462862	6462970	6464374	6464453	3167	14,12	5,3	24,11	0,10	300	150	0.4588	1	0.583,0.667	1.0,0.355	-0.052
3168	ENSG00000215788	TNFRSF25	chr1	-	6462862	6463147	6462862	6462970	6464374	6464453	3168	4,4	5,3	5,2	0,10	300	150	0.592605	1	0.286,0.4	1.0,0.091	-0.203
3169	ENSG00000215788	TNFRSF25	chr1	-	6462862	6463147	6462862	6463127	6464374	6464453	3169	0,0	10,8	0,1	19,9	169	150	1	1	0.0,0.0	0.0,0.09	-0.045
3176	ENSG00000162231	NXF1	chr11	-	62794257	62794440	62794257	62794398	62794934	62795007	3176	201224	10,11	140144	17,7	191	150	0.110574	0.562412	0.94,0.941	0.866,0.942	0.036
3177	ENSG00000162231	NXF1	chr11	-	62796286	62796345	62796286	62796342	62796459	62796567	3177	199244	2,2	184183	2,2	152	150	1	1	0.99,0.992	0.989,0.989	0.002
3179	ENSG00000162729	IGSF8	chr1	-	160091339	160091631	160091339	160091608	160091807	160091938	3179	10,11	118146	18,6	201209	172	150	0.396943	1	0.069,0.062	0.072,0.024	0.018
3180	ENSG00000132906	CASP9	chr1	-	15506898	15507133	15506898	15507075	15507872	15507907	3180	0,0	22,23	0,3	22,29	207	150	0.556663	1	0.0,0.0	0.0,0.07	-0.035
3181	ENSG00000132535	DLG4	chr17	-	7204007	7204067	7204007	7204058	7204198	7204252	3181	0,0	15,8	0,4	4,20	158	150	0.0360498	0.293345	0.0,0.0	0.0,0.16	-0.08
3182	ENSG00000127311	HELB	chr12	+	66324906	66325126	66324982	66325126	66323982	66324211	3182	0,1	20,15	0,0	15,21	225	150	1	1	0.0,0.043	0.0,0.0	0.021
3189	ENSG00000266714	MYO15B	chr17	+	75623948	75624064	75624014	75624064	75623780	75623854	3189	0,0	0,2	4,0	1,0	215	150	1	1	NA,0.0	0.736,NA	-0.736
3197	ENSG00000160410	SHKBP1	chr19	+	40578096	40578212	40578153	40578212	40577556	40577630	3197	2,0	247190	0,0	224197	206	150	1	1	0.006,0.0	0.0,0.0	0.003
3198	ENSG00000160410	SHKBP1	chr19	+	40578122	40578212	40578153	40578212	40577556	40577630	3198	3,1	247190	1,0	224197	180	150	1	1	0.01,0.004	0.004,0.0	0.005
3199	ENSG00000160410	SHKBP1	chr19	+	40578447	40578542	40578461	40578542	40578153	40578212	3199	0,0	221183	2,0	222215	163	150	1	1	0.0,0.0	0.008,0.0	-0.004
3202	ENSG00000160410	SHKBP1	chr19	+	40590729	40590853	40590732	40590853	40589081	40589178	3202	1,1	0,1	4,1	0,0	152	150	1	1	1.0,0.497	1.0,1.0	-0.252
3203	ENSG00000160410	SHKBP1	chr19	+	40590729	40590853	40590732	40590853	40590243	40590422	3203	143126	22,13	189156	17,16	152	150	0.273243	0.933472	0.865,0.905	0.916,0.906	-0.026
3204	ENSG00000180071	ANKRD18A	chr9	-	38571357	38573129	38571357	38572059	38575475	38575698	3204	10,3	2,2	11,13	5,4	300	150	0.691798	1	0.714,0.429	0.524,0.619	0
3205	ENSG00000161526	SAP30BP	chr17	+	75705610	75706092	75706007	75706092	75704755	75704814	3205	16,10	495457	13,18	606647	300	150	0.801149	1	0.016,0.011	0.011,0.014	0.001
3206	ENSG00000186185	KIF18B	chr17	-	44932055	44932242	44932055	44932206	44932672	44932773	3206	174206	2,5	230228	9,10	185	150	0.0364246	0.2939	0.986,0.971	0.954,0.949	0.027
3208	ENSG00000154845	PPP4R1	chr18	-	9595017	9595153	9595017	9595102	9614225	9614270	3208	289273	288325	300317	296358	200	150	0.815452	1	0.429,0.387	0.432,0.399	-0.007
3209	ENSG00000154845	PPP4R1	chr18	-	9595017	9595153	9595017	9595102	9614477	9614533	3209	103112	0,2	128128	1,0	200	150	1	1	1.0,0.977	0.99,1.0	-0.007
3210	ENSG00000125731	SH2D3A	chr19	-	6754830	6755315	6754830	6754932	6759593	6759670	3210	4,7	0,0	4,2	1,0	300	150	1	1	1.0,1.0	0.667,1.0	0.166
3211	ENSG00000221978	CCNL2	chr1	-	1390765	1391575	1390765	1390865	1392789	1392803	3211	75,79	1,1	96,72	4,7	300	150	0.00209748	0.0488534	0.974,0.975	0.923,0.837	0.094
3212	ENSG00000221978	CCNL2	chr1	-	1390765	1392803	1390765	1390865	1393395	1393460	3212	189242	57,77	258242	38,60	300	150	0.0190643	0.197844	0.624,0.611	0.772,0.669	-0.103
3221	ENSG00000075413	MARK3	chr14	+	103468032	103468186	103468080	103468186	103467078	103467191	3221	311285	55,68	306310	77105	197	150	0.0285509	0.254657	0.812,0.761	0.752,0.692	0.065
3223	ENSG00000141522	ARHGDIA	chr17	-	81869329	81869625	81869329	81869406	81869740	81869957	3223	29332868	0,0	35453091	6,0	300	150	1	1	1.0,1.0	0.997,1.0	0.002
3224	ENSG00000134283	PPHLN1	chr12	+	42374862	42375074	42374955	42375074	42355160	42355222	3224	446461	1,4	528521	0,0	242	150	1	1	0.996,0.986	1.0,1.0	-0.009
3225	ENSG00000134283	PPHLN1	chr12	+	42445972	42446290	42445990	42446290	42442640	42442741	3225	22,27	33,61	37,33	52,39	167	150	0.14639	0.653323	0.375,0.284	0.39,0.432	-0.082
3228	ENSG00000108786	HSD17B1	chr17	+	42554401	42554582	42554404	42554582	42553438	42553618	3228	7,3	10,19	2,0	0,4	152	150	0.903328	1	0.409,0.135	1.0,0.0	-0.228
3229	ENSG00000108786	HSD17B1	chr17	+	42554401	42554582	42554404	42554582	42553793	42553887	3229	0,5	13,8	0,2	2,0	152	150	0.941787	1	0.0,0.381	0.0,1.0	-0.309
3232	ENSG00000134291	TMEM106C	chr12	+	47965281	47966229	47966088	47966229	47964208	47964423	3232	828831	2,0	882938	4,0	300	150	1	1	0.995,1.0	0.991,1.0	0.002
3234	ENSG00000244026	FAM86DP	chr3	-	75426449	75426621	75426449	75426599	75429135	75429237	3234	0,0	3,2	1,0	2,5	171	150	1	1	0.0,0.0	0.305,0.0	-0.152
3235	ENSG00000244026	FAM86DP	chr3	-	75426449	75426621	75426449	75426599	75430831	75430914	3235	4,7	44,41	6,0	46,52	171	150	0.121956	0.592577	0.074,0.13	0.103,0.0	0.051
3236	ENSG00000188243	COMMD6	chr13	-	75530310	75530408	75530310	75530405	75537663	75537675	3236	6,14	5,14	7,4	20,11	152	150	0.0162992	0.180326	0.542,0.497	0.257,0.264	0.259
3240	ENSG00000077380	DYNC1I2	chr2	+	171707232	171707377	171707286	171707377	171692776	171692894	3240	0,3	387470	2,0	468530	203	150	1	1	0.0,0.005	0.003,0.0	0.001
3241	ENSG00000077380	DYNC1I2	chr2	+	171747775	171748411	171747778	171748411	171745801	171745927	3241	9881081	49,54	11511146	74,66	152	150	0.219762	0.828415	0.952,0.952	0.939,0.945	0.01
3243	ENSG00000138593	SECISBP2L	chr15	-	49035333	49035658	49035333	49035456	49037590	49037769	3243	142135	0,0	212215	0,1	300	150	1	1	1.0,1.0	1.0,0.991	0.004
3246	ENSG00000130816	DNMT1	chr19	-	10180349	10180569	10180349	10180529	10180777	10180885	3246	385410	10,0	346400	14,12	189	150	0.00357948	0.0698059	0.968,1.0	0.951,0.964	0.026
3247	ENSG00000130816	DNMT1	chr19	-	10180777	10180885	10180777	10180836	10182040	10182077	3247	479535	0,0	450539	2,0	198	150	1	1	1.0,1.0	0.994,1.0	0.003
3250	ENSG00000273611	ZNHIT3	chr17	+	36492812	36492899	36492817	36492899	36486934	36486966	3250	490545	4,2	570512	0,5	154	150	1	1	0.992,0.996	1.0,0.99	-0.001
3251	ENSG00000273611	ZNHIT3	chr17	+	36493925	36494006	36493959	36494006	36492812	36492899	3251	639574	2,4	696673	9,3	183	150	0.915064	1	0.996,0.992	0.984,0.995	0.004
3264	ENSG00000142864	SERBP1	chr1	-	67424199	67424322	67424199	67424277	67424887	67424959	3264	13851393	31753288	11041283	23052626	194	150	0.265482	0.917307	0.252,0.247	0.27,0.274	-0.023
3265	ENSG00000142864	SERBP1	chr1	-	67424887	67424977	67424887	67424959	67425082	67425223	3265	22682494	16931795	17602038	13201578	167	150	0.713549	1	0.546,0.555	0.545,0.537	0.009
3266	ENSG00000105825	TFPI2	chr7	-	93887260	93887431	93887260	93887355	93889034	93889223	3266	20882282	70,83	37333813	117124	225	150	0.562049	1	0.952,0.948	0.955,0.953	-0.004
3272	ENSG00000159147	DONSON	chr21	-	33584589	33584768	33584589	33584726	33585977	33586181	3272	248338	2,0	316314	3,2	191	150	1	1	0.99,1.0	0.988,0.992	0.005
3273	ENSG00000159147	DONSON	chr21	-	33585977	33586181	33585977	33586060	33587521	33587602	3273	232288	2,0	320285	0,0	270	150	1	1	0.985,1.0	1.0,1.0	-0.008
3274	ENSG00000108641	B9D1	chr17	-	19347783	19347880	19347783	19347872	19357839	19357951	3274	151140	0,0	129107	1,0	157	150	1	1	1.0,1.0	0.992,1.0	0.004
3275	ENSG00000116285	ERRFI1	chr1	-	8015307	8015400	8015307	8015384	8015494	8015692	3275	7,17	219237	7,19	146156	165	150	0.122374	0.593843	0.028,0.061	0.042,0.1	-0.027
3276	ENSG00000116786	PLEKHM2	chr1	+	15731888	15732048	15731949	15732048	15731191	15731257	3276	319328	9,18	303319	1,6	210	150	0.000409038	0.0162289	0.962,0.929	0.995,0.974	-0.039
3281	ENSG00000126453	BCL2L12	chr19	+	49667018	49667161	49667021	49667161	49666684	49666799	3281	232246	13,11	244213	13,28	152	150	0.0332416	0.280409	0.946,0.957	0.949,0.882	0.036
3282	ENSG00000133816	MICAL2	chr11	+	12275982	12276166	12275985	12276166	12259794	12259897	3282	0,0	6,5	3,4	3,2	152	150	4.15666e-07	8.50494e-05	0.0,0.0	0.497,0.664	-0.581
3283	ENSG00000111364	DDX55	chr12	+	123605864	123605981	123605930	123605981	123602127	123602256	3283	5,8	75,79	2,2	45,44	215	150	0.122526	0.593843	0.044,0.066	0.03,0.031	0.025
3285	ENSG00000111364	DDX55	chr12	+	123607599	123607662	123607603	123607662	123607431	123607523	3285	124158	1,0	169146	1,2	153	150	1	1	0.992,1.0	0.994,0.986	0.006
3286	ENSG00000111364	DDX55	chr12	+	123609938	123610128	123610002	123610128	123608679	123608829	3286	172220	9,17	182195	15,16	213	150	0.446128	1	0.931,0.901	0.895,0.896	0.021
3289	ENSG00000133216	EPHB2	chr1	+	22896410	22896478	22896413	22896478	22895471	22895580	3289	73,69	420347	68,82	634528	152	150	0.0265126	0.246011	0.146,0.164	0.096,0.133	0.04
3291	ENSG00000116815	CD58	chr1	-	116519230	116519302	116519230	116519267	116521905	116521983	3291	5,6	63,79	2,4	86,92	184	150	0.0835032	0.480394	0.061,0.058	0.019,0.034	0.033
3293	ENSG00000164934	DCAF13	chr8	+	103427096	103430689	103430611	103430689	103426055	103426145	3293	635852	0,0	510495	2,0	300	150	1	1	1.0,1.0	0.992,1.0	0.004
3296	ENSG00000058453	CROCC	chr1	+	16946258	16946405	16946299	16946405	16945461	16945606	3296	49,33	2,0	51,59	0,0	190	150	0.386702	1	0.951,1.0	1.0,1.0	-0.024
3297	ENSG00000162711	NLRP3	chr1	+	247434102	247434273	247434162	247434273	247429584	247429755	3297	12,11	0,1	13,7	0,1	209	150	1	1	1.0,0.888	1.0,0.834	0.027
3298	ENSG00000082213	C5orf22	chr5	+	31538259	31538689	31538483	31538689	31535743	31535893	3298	197167	19,13	182186	24,12	300	150	0.719839	1	0.838,0.865	0.791,0.886	0.013
3302	ENSG00000197119	SLC25A29	chr14	-	100295625	100295697	100295625	100295656	100298841	100298885	3302	0,3	0,0	6,14	4,0	190	150	1	1	NA,1.0	0.542,1.0	0.229
3303	ENSG00000197119	SLC25A29	chr14	-	100295625	100295993	100295625	100295656	100298841	100298885	3303	2,12	0,0	8,4	4,0	300	150	0.0052622	0.0928633	1.0,1.0	0.5,1.0	0.25
3304	ENSG00000197119	SLC25A29	chr14	-	100295625	100295993	100295625	100295697	100298841	100298885	3304	2,9	0,0	4,2	2,12	300	150	7.98236e-09	3.4346e-06	1.0,1.0	0.5,0.077	0.712
3305	ENSG00000066651	TRMT11	chr6	+	126012969	126013101	126012974	126013101	126012770	126012852	3305	73,88	1,0	150130	0,0	154	150	1	1	0.986,1.0	1.0,1.0	-0.007
3306	ENSG00000168661	ZNF30	chr19	+	34933624	34933723	34933627	34933723	34931842	34931993	3306	12,11	11,14	16,13	21,21	152	150	0.459804	1	0.518,0.437	0.429,0.379	0.074
3308	ENSG00000140395	WDR61	chr15	-	78285260	78285724	78285260	78285339	78286040	78286133	3308	15,16	387443	7,13	449461	300	150	0.0755505	0.454094	0.019,0.018	0.008,0.014	0.007
3309	ENSG00000140395	WDR61	chr15	-	78292615	78292885	78292615	78292788	78293166	78293272	3309	9,7	407421	8,6	512499	246	150	0.830614	1	0.013,0.01	0.009,0.007	0.003
3311	ENSG00000103549	RNF40	chr16	+	30769185	30769600	30769474	30769600	30768837	30768987	3311	689719	0,2	538578	0,0	300	150	1	1	1.0,0.994	1.0,1.0	-0.003
3312	ENSG00000151923	TIAL1	chr10	-	119580470	119580846	119580470	119580538	119581921	119582009	3312	3,9	2,5	2,10	6,4	300	150	0.402094	1	0.429,0.474	0.143,0.556	0.102
3313	ENSG00000151923	TIAL1	chr10	-	119582458	119582608	119582458	119582557	119588151	119588248	3313	127111	119124	81110	137,79	200	150	0.770599	1	0.445,0.402	0.307,0.511	0.014
3315	ENSG00000143801	PSEN2	chr1	+	226891742	226891844	226891745	226891844	226891277	226891361	3315	54,33	36,28	55,73	50,44	152	150	0.963754	1	0.597,0.538	0.521,0.621	-0.003
3316	ENSG00000173611	SCAI	chr9	-	124971670	124971844	124971670	124971762	124975246	124975389	3316	14,15	0,1	15,16	1,0	231	150	1	1	1.0,0.907	0.907,1.0	0
3317	ENSG00000173611	SCAI	chr9	-	124971670	124971844	124971670	124971762	124976113	124976186	3317	44,68	0,3	87,57	1,2	231	150	1	1	1.0,0.936	0.983,0.949	0.002
3318	ENSG00000160957	RECQL4	chr8	-	144514935	144515072	144514935	144515042	144515149	144515242	3318	111117	0,7	104,92	5,0	179	150	0.736574	1	1.0,0.933	0.946,1.0	-0.006
3319	ENSG00000160957	RECQL4	chr8	-	144515987	144516764	144515987	144516413	144517049	144517190	3319	176184	8,20	172127	16,17	300	150	0.221057	0.829578	0.917,0.821	0.843,0.789	0.053
3320	ENSG00000111206	FOXM1	chr12	-	2864682	2864755	2864682	2864752	2865354	2865399	3320	148134	585524	185191	765606	152	150	0.542425	1	0.2,0.202	0.193,0.237	-0.014
3321	ENSG00000111206	FOXM1	chr12	-	2864682	2864755	2864682	2864752	2866392	2866521	3321	0,0	18,14	0,4	27,30	152	150	0.148286	0.658755	0.0,0.0	0.0,0.116	-0.058
3322	ENSG00000111206	FOXM1	chr12	-	2872095	2872247	2872095	2872244	2873976	2874525	3322	486478	225238	554522	308306	152	150	0.167724	0.707937	0.681,0.665	0.64,0.627	0.04
3323	ENSG00000049860	HEXB	chr5	+	74718796	74718971	74718908	74718971	74718290	74718363	3323	12351291	7,12	15251577	2,1	261	150	0.624762	1	0.99,0.984	0.998,0.999	-0.011
3325	ENSG00000135632	SMYD5	chr2	+	73219951	73220190	73220050	73220190	73218860	73218969	3325	5,8	182151	4,3	145136	248	150	0.267098	0.921233	0.016,0.031	0.016,0.013	0.009
3326	ENSG00000135632	SMYD5	chr2	+	73219951	73220190	73220069	73220190	73218860	73218969	3326	26,27	6,2	17,12	4,0	267	150	0.560392	1	0.709,0.884	0.705,1.0	-0.056
3327	ENSG00000135632	SMYD5	chr2	+	73220050	73220190	73220069	73220190	73218860	73218969	3327	203170	6,2	158145	4,0	168	150	0.300563	0.983617	0.968,0.987	0.972,1.0	-0.008
3328	ENSG00000117143	UAP1	chr1	+	162592731	162592782	162592734	162592782	162588692	162588833	3328	3,6	2,2	9,6	0,0	152	150	0.00242779	0.0537194	0.597,0.748	1.0,1.0	-0.328
3329	ENSG00000117143	UAP1	chr1	+	162592731	162592782	162592734	162592782	162590322	162590511	3329	707744	229213	879896	245244	152	150	0.424328	1	0.753,0.775	0.78,0.784	-0.018
3334	ENSG00000197555	SIPA1L1	chr14	+	71704720	71705340	71705221	71705340	71702380	71702505	3334	13,4	143157	9,20	231198	300	150	0.486815	1	0.043,0.013	0.019,0.048	-0.006
3335	ENSG00000197555	SIPA1L1	chr14	+	71738240	71738325	71738243	71738325	71735276	71735391	3335	101,98	67,71	166145	73,79	152	150	0.0510484	0.358218	0.598,0.577	0.692,0.644	-0.081
3336	ENSG00000197696	NMB	chr15	-	84655128	84655409	84655128	84655404	84657175	84657348	3336	110,99	46,26	79,91	21,20	154	150	0.151951	0.668352	0.7,0.788	0.786,0.816	-0.057
3337	ENSG00000092531	SNAP23	chr15	+	42512954	42513447	42513398	42513447	42511832	42511903	3337	832895	0,2	840856	0,0	300	150	1	1	1.0,0.996	1.0,1.0	-0.002
3338	ENSG00000092531	SNAP23	chr15	+	42513173	42513447	42513335	42513447	42512954	42512996	3338	5,5	1,0	2,0	1,0	300	150	1	1	0.714,1.0	0.5,NA	0.357
3339	ENSG00000092531	SNAP23	chr15	+	42513173	42513447	42513398	42513447	42512954	42512996	3339	8,18	914958	11,10	923945	300	150	1	1	0.004,0.009	0.006,0.005	0.001
3340	ENSG00000092531	SNAP23	chr15	+	42513335	42513447	42513398	42513447	42512954	42512996	3340	4,13	914958	10,10	923945	212	150	1	1	0.003,0.01	0.008,0.007	-0.001
3341	ENSG00000104859	CLASRP	chr19	+	45069943	45070104	45070021	45070104	45069201	45069248	3341	4,2	159167	6,1	149131	227	150	0.709571	1	0.016,0.008	0.026,0.005	-0.003
3343	ENSG00000196507	TCEAL3	chrX	+	103609037	103609927	103609042	103609927	103608603	103608673	3343	419505	48,50	502616	44,69	154	150	0.772427	1	0.895,0.908	0.917,0.897	-0.006
3344	ENSG00000104064	GABPB1	chr15	-	50289482	50289668	50289482	50289665	50300788	50300902	3344	287267	37,27	328339	26,39	152	150	0.42592	1	0.884,0.907	0.926,0.896	-0.016
3349	ENSG00000126247	CAPNS1	chr19	+	36140996	36141220	36140999	36141220	36140126	36140265	3349	4,0	0,0	0,0	8,8	152	150	1	1	1.0,NA	0.0,0.0	1
3352	ENSG00000126247	CAPNS1	chr19	+	36145775	36145874	36145805	36145874	36143063	36143128	3352	0,4	32533139	3,0	32533735	179	150	1	1	0.0,0.001	0.001,0.0	0
3357	ENSG00000164338	UTP15	chr5	+	73568234	73568327	73568291	73568327	73567261	73567434	3357	415468	1,2	339382	2,0	206	150	1	1	0.997,0.994	0.992,1.0	0
3359	ENSG00000011304	PTBP1	chr19	+	804291	804702	804531	804702	804035	804208	3359	17331641	0,0	17131486	0,2	300	150	1	1	1.0,1.0	1.0,0.997	0.002
3360	ENSG00000011304	PTBP1	chr19	+	804531	804702	804540	804702	804291	804438	3360	14001347	13,12	12801274	7,4	158	150	1	1	0.99,0.991	0.994,0.997	-0.005
3361	ENSG00000011304	PTBP1	chr19	+	805491	805569	805512	805569	805012	805187	3361	15021388	32,29	12291357	15,21	170	150	0.065647	0.417312	0.976,0.977	0.986,0.983	-0.008
3362	ENSG00000011304	PTBP1	chr19	+	808359	808452	808379	808452	806407	806556	3362	221231	0,1	198207	3,0	169	150	1	1	1.0,0.995	0.983,1.0	0.006
3363	ENSG00000135451	TROAP	chr12	+	49330144	49331407	49331213	49331407	49329856	49329991	3363	102118	0,0	104132	2,0	300	150	1	1	1.0,1.0	0.963,1.0	0.018
3364	ENSG00000062716	VMP1	chr17	+	59764970	59765138	59765051	59765138	59738836	59738947	3364	610616	0,3	679679	2,4	230	150	1	1	1.0,0.993	0.996,0.991	0.003
3365	ENSG00000062716	VMP1	chr17	+	59838294	59838397	59838311	59838397	59837854	59838212	3365	77116	20,15	129120	38,32	166	150	0.0869176	0.492162	0.777,0.875	0.754,0.772	0.063
3366	ENSG00000242114	MTFP1	chr22	+	30427121	30427403	30427170	30427403	30426716	30426844	3366	8,13	255239	16,10	207218	198	150	0.244813	0.879156	0.023,0.04	0.055,0.034	-0.013
3367	ENSG00000242114	MTFP1	chr22	+	30427121	30427403	30427239	30427403	30426716	30426844	3367	8,13	48,23	16,10	29,38	267	150	0.526919	1	0.086,0.241	0.237,0.129	-0.02
3368	ENSG00000242114	MTFP1	chr22	+	30427170	30427403	30427239	30427403	30426716	30426844	3368	255239	48,23	207218	29,38	218	150	0.639361	1	0.785,0.877	0.831,0.798	0.016
3369	ENSG00000197808	ZNF461	chr19	-	36658298	36658446	36658298	36658425	36664697	36664786	3369	1,8	18,16	4,5	32,23	170	150	0.638608	1	0.047,0.306	0.099,0.161	0.046
3370	ENSG00000167380	ZNF226	chr19	+	44165587	44165807	44165756	44165807	44165100	44165142	3370	8,9	26,31	15,16	26,15	300	150	0.0128086	0.157453	0.133,0.127	0.224,0.348	-0.156
3371	ENSG00000167380	ZNF226	chr19	+	44170034	44170095	44170039	44170095	44165587	44165807	3371	55,70	5,3	59,49	0,5	154	150	0.465501	1	0.915,0.958	1.0,0.905	-0.016
3373	ENSG00000167380	ZNF226	chr19	+	44172087	44172214	44172091	44172214	44170034	44170095	3373	101116	0,5	120107	1,0	153	150	0.874784	1	1.0,0.958	0.992,1.0	-0.017
3374	ENSG00000100526	CDKN3	chr14	+	54417847	54417951	54417850	54417951	54411483	54411706	3374	8,8	0,0	25,23	3,0	152	150	0.564771	1	1.0,1.0	0.892,1.0	0.054
3375	ENSG00000100526	CDKN3	chr14	+	54417847	54417951	54417850	54417951	54415898	54415930	3375	7281224	24,40	12251190	38,46	152	150	0.750851	1	0.968,0.968	0.97,0.962	0.002
3376	ENSG00000111653	ING4	chr12	-	6652270	6652418	6652270	6652309	6652661	6652767	3376	238216	0,8	227220	10,4	258	150	0.164698	0.699783	1.0,0.94	0.93,0.97	0.02
3377	ENSG00000111653	ING4	chr12	-	6652661	6652770	6652661	6652767	6652935	6653050	3377	67,57	61,66	59,46	67,73	152	150	0.21095	0.803055	0.52,0.46	0.465,0.383	0.066
3378	ENSG00000111653	ING4	chr12	-	6652661	6652770	6652661	6652767	6652944	6653050	3378	1,9	14,14	3,5	23,15	152	150	0.570656	1	0.066,0.388	0.114,0.248	0.046
3379	ENSG00000149657	LSM14B	chr20	+	62126225	62126439	62126303	62126439	62124616	62124780	3379	9,6	329320	15,13	346353	227	150	0.0811163	0.473288	0.018,0.012	0.028,0.024	-0.011
3380	ENSG00000164978	NUDT2	chr9	+	34336228	34336341	34336299	34336341	34329505	34329599	3380	1,8	0,0	18,16	0,1	220	150	1	1	1.0,1.0	1.0,0.916	0.042
3382	ENSG00000105404	RABAC1	chr19	-	41956680	41956934	41956680	41956890	41957017	41957119	3382	489409	8,6	709609	18,20	193	150	0.0351373	0.287546	0.979,0.981	0.968,0.959	0.016
3383	ENSG00000105404	RABAC1	chr19	-	41956680	41956934	41956680	41956890	41958285	41958383	3383	3,2	0,0	7,1	1,0	193	150	1	1	1.0,1.0	0.845,1.0	0.078
3384	ENSG00000100908	EMC9	chr14	-	24139544	24139789	24139544	24139614	24140888	24140965	3384	58,59	130144	60,69	182217	300	150	0.1271	0.603249	0.182,0.17	0.142,0.137	0.036
3385	ENSG00000100908	EMC9	chr14	-	24139544	24139816	24139544	24139614	24140888	24140965	3385	29,27	130144	22,37	182217	300	150	0.155657	0.678405	0.1,0.086	0.057,0.079	0.025
3386	ENSG00000100908	EMC9	chr14	-	24139544	24139816	24139544	24139789	24140888	24140965	3386	1,0	30,32	1,0	39,32	176	150	1	1	0.028,0.0	0.021,0.0	0.003
3388	ENSG00000104774	MAN2B1	chr19	-	12652362	12652460	12652362	12652429	12655693	12655879	3388	217157	0,2	249200	0,2	180	150	1	1	1.0,0.985	1.0,0.988	-0.002
3391	ENSG00000198668	CALM1	chr14	+	90404378	90404514	90404398	90404514	90403861	90403968	3391	56665631	1,0	55085606	0,0	169	150	1	1	1.0,1.0	1.0,1.0	0
3395	ENSG00000239382	ALKBH6	chr19	-	36010566	36010683	36010566	36010645	36010893	36011045	3395	165168	11,12	251197	28,27	187	150	0.0243066	0.23277	0.923,0.918	0.878,0.854	0.055
3396	ENSG00000239382	ALKBH6	chr19	-	36010737	36011077	36010737	36011045	36011403	36011464	3396	15,17	112,91	27,24	132143	181	150	0.497794	1	0.1,0.134	0.145,0.122	-0.017
3399	ENSG00000239382	ALKBH6	chr19	-	36010893	36011065	36010893	36011045	36013020	36013089	3399	0,1	1,4	0,0	5,3	169	150	1	1	0.0,0.182	0.0,0.0	0.091
3401	ENSG00000005007	UPF1	chr19	+	18865288	18865778	18865560	18865778	18864169	18864251	3401	449441	0,1	426458	0,0	300	150	1	1	1.0,0.995	1.0,1.0	-0.002
3402	ENSG00000164080	RAD54L2	chr3	+	51633901	51634035	51633916	51634035	51633576	51633759	3402	96106	0,0	124118	1,2	164	150	1	1	1.0,1.0	0.991,0.982	0.014
3405	ENSG00000127419	TMEM175	chr4	+	950420	950518	950423	950518	948115	948154	3405	18,11	1,0	28,20	0,0	152	150	1	1	0.947,1.0	1.0,1.0	-0.026
3407	ENSG00000127419	TMEM175	chr4	+	951645	951717	951681	951717	951206	951258	3407	2,4	36,25	9,16	58,40	185	150	0.0196596	0.20074	0.043,0.115	0.112,0.245	-0.099
3412	ENSG00000106290	TAF6	chr7	-	100113348	100113769	100113348	100113405	100113867	100113954	3412	297314	0,3	292284	2,3	300	150	0.610908	1	1.0,0.981	0.986,0.979	0.008
3413	ENSG00000106290	TAF6	chr7	-	100114053	100114268	100114053	100114231	100119328	100119364	3413	10,0	0,0	11,6	2,0	186	150	1	1	1.0,NA	0.816,1.0	0.092
3414	ENSG00000142330	CAPN10	chr2	+	240595933	240596521	240596318	240596521	240595023	240595304	3414	8,5	35,54	7,9	54,60	300	150	0.971683	1	0.103,0.044	0.061,0.07	0.008
3415	ENSG00000142330	CAPN10	chr2	+	240596680	240596942	240596849	240596942	240596318	240596521	3415	110127	2,2	112,96	4,5	300	150	0.0693077	0.430604	0.965,0.969	0.933,0.906	0.047
3417	ENSG00000101938	CHRDL1	chrX	-	110721384	110721530	110721384	110721527	110759660	110759754	3417	2,10	0,0	20,15	2,4	152	150	0.00132739	0.0360211	1.0,1.0	0.908,0.787	0.152
3418	ENSG00000146966	DENND2A	chr7	-	140527317	140527495	140527317	140527437	140544617	140544766	3418	127134	0,0	42,51	0,2	207	150	0.404029	1	1.0,1.0	1.0,0.949	0.026
3420	ENSG00000197056	ZMYM1	chr1	+	35111771	35111912	35111775	35111912	35110293	35110447	3420	58,80	0,0	42,57	0,3	153	150	0.430774	1	1.0,1.0	1.0,0.949	0.026
3422	ENSG00000135919	SERPINE2	chr2	-	223980310	223980400	223980310	223980397	223982680	223982781	3422	29,36	115105	121102	413366	152	150	0.936741	1	0.199,0.253	0.224,0.216	0.006
3424	ENSG00000165275	TRMT10B	chr9	+	37762542	37762685	37762576	37762685	37761902	37762117	3424	0,5	41,32	0,3	21,17	183	150	0.834467	1	0.0,0.114	0.0,0.126	-0.006
3426	ENSG00000165275	TRMT10B	chr9	+	37769940	37770019	37769944	37770019	37768075	37768228	3426	16,19	1,4	30,22	0,0	153	150	0.00591781	0.0998393	0.94,0.823	1.0,1.0	-0.119
3427	ENSG00000161904	LEMD2	chr6	-	33771201	33772778	33771201	33772775	33776953	33777056	3427	173212	0,2	182182	0,0	152	150	1	1	1.0,0.991	1.0,1.0	-0.004
3429	ENSG00000143702	CEP170	chr1	-	243156220	243156455	243156220	243156347	243164283	243166116	3429	547571	104116	721723	215181	257	150	0.0146441	0.167158	0.754,0.742	0.662,0.7	0.067
3430	ENSG00000163389	POGLUT1	chr3	+	119479907	119480172	119480050	119480172	119477312	119477448	3430	0,0	45,58	4,0	69,47	292	150	0.562971	1	0.0,0.0	0.029,0.0	-0.015
3431	ENSG00000163389	POGLUT1	chr3	+	119479907	119480172	119480050	119480172	119478333	119478474	3431	0,3	4,4	2,2	3,8	292	150	0.805642	1	0.0,0.278	0.255,0.114	-0.045
3434	ENSG00000122515	ZMIZ2	chr7	+	44756946	44757149	44757042	44757149	44756424	44756539	3434	64,94	8,6	104,69	6,13	245	150	0.582706	1	0.83,0.906	0.914,0.765	0.028
3435	ENSG00000122515	ZMIZ2	chr7	+	44756974	44757149	44757042	44757149	44756424	44756539	3435	7,14	8,6	19,12	6,13	217	150	0.836416	1	0.377,0.617	0.686,0.39	-0.041
3436	ENSG00000249915	PDCD6	chr5	+	304176	306754	306601	306754	272710	272772	3436	707677	2,0	705775	5,0	300	150	1	1	0.994,1.0	0.986,1.0	0.004
3437	ENSG00000091140	DLD	chr7	+	107904862	107905058	107904957	107905058	107903477	107903547	3437	0,3	428467	7,1	484514	244	150	1	1	0.0,0.004	0.009,0.001	-0.003
3438	ENSG00000091140	DLD	chr7	+	107906266	107906368	107906270	107906368	107905360	107905504	3438	376367	0,2	429461	0,0	153	150	1	1	1.0,0.994	1.0,1.0	-0.003
3440	ENSG00000091136	LAMB1	chr7	-	107932173	107932493	107932173	107932377	107935414	107935656	3440	7,0	438512	2,0	640634	265	150	1	1	0.009,0.0	0.002,0.0	0.003
3441	ENSG00000120451	SNX19	chr11	-	130905952	130906133	130905952	130906082	130906624	130906721	3441	322326	8,2	367303	5,7	200	150	0.700425	1	0.968,0.992	0.982,0.97	0.004
3442	ENSG00000177565	TBL1XR1	chr3	-	177026372	177026474	177026372	177026470	177032970	177033136	3442	508622	3,2	625549	0,6	153	150	1	1	0.994,0.997	1.0,0.989	0.001
3443	ENSG00000177565	TBL1XR1	chr3	-	177038312	177038434	177038312	177038428	177046128	177046189	3443	443433	0,6	450448	0,0	155	150	1	1	1.0,0.986	1.0,1.0	-0.007
3444	ENSG00000090861	AARS	chr16	-	70262345	70262524	70262345	70262484	70267658	70267809	3444	78,63	0,1	21,21	0,0	189	150	1	1	1.0,0.98	1.0,1.0	-0.01
3445	ENSG00000283515	AC020915.5	chr19	+	58246710	58246794	58246745	58246794	58246300	58246427	3445	163173	98133	182159	138131	184	150	0.356017	1	0.576,0.515	0.518,0.497	0.038
3446	ENSG00000104731	KLHDC4	chr16	-	87707811	87708075	87707811	87708072	87708349	87708466	3446	86,88	33,27	44,71	20,10	152	150	0.38548	1	0.72,0.763	0.685,0.875	-0.038
3448	ENSG00000104731	KLHDC4	chr16	-	87761948	87762040	87761948	87762036	87765791	87765992	3448	160132	3,4	73105	3,0	153	150	0.35483	1	0.981,0.97	0.96,1.0	-0.004
3449	ENSG00000081923	ATP8B1	chr18	-	57731626	57731832	57731626	57731829	57801931	57801988	3449	0,0	3,0	1,4	4,4	152	150	1	1	0.0,NA	0.198,0.497	-0.348
3452	ENSG00000125633	CCDC93	chr2	-	117958364	117958481	117958364	117958478	117973907	117973994	3452	119128	12,6	135125	6,8	152	150	0.407587	1	0.907,0.955	0.957,0.939	-0.017
3455	ENSG00000228794	LINC01128	chr1	+	850177	850351	850180	850351	849483	849602	3455	2,0	0,1	0,2	4,1	152	150	0.600546	1	1.0,0.0	0.0,0.664	0.168
3456	ENSG00000128951	DUT	chr15	+	48341462	48341585	48341514	48341585	48341288	48341363	3456	5,4	17341985	0,0	14901387	201	150	1	1	0.002,0.002	0.0,0.0	0.002
3464	ENSG00000141458	NPC1	chr18	-	23533354	23534559	23533354	23533517	23535468	23535700	3464	161171	0,0	290251	2,0	300	150	1	1	1.0,1.0	0.986,1.0	0.007
3465	ENSG00000141458	NPC1	chr18	-	23556242	23556664	23556242	23556613	23557116	23557190	3465	12,4	68,87	20,19	114,78	200	150	0.0271875	0.248269	0.117,0.033	0.116,0.154	-0.06
3467	ENSG00000215559	ANKRD20A11P	chr21	-	13945038	13945143	13945038	13945109	13951066	13951139	3467	0,1	10,7	0,0	21,4	183	150	1	1	0.0,0.105	0.0,0.0	0.052
3468	ENSG00000140365	COMMD4	chr15	+	75338575	75338685	75338645	75338685	75338354	75338420	3468	5,9	1012960	5,2	938900	219	150	1	1	0.003,0.006	0.004,0.002	0.002
3469	ENSG00000140365	COMMD4	chr15	+	75338984	75339104	75339036	75339104	75338645	75338685	3469	12461134	14,14	11201136	14,4	201	150	0.220298	0.828466	0.985,0.984	0.984,0.995	-0.005
3470	ENSG00000066926	FECH	chr18	-	57571391	57571603	57571391	57571540	57573245	57573365	3470	1,4	350411	5,5	379399	212	150	1	1	0.002,0.007	0.009,0.009	-0.004
3473	ENSG00000183207	RUVBL2	chr19	+	49004206	49004418	49004276	49004418	49003278	49003334	3473	12,4	12261317	5,11	9711171	219	150	1	1	0.007,0.002	0.004,0.006	0
3474	ENSG00000150760	DOCK1	chr10	+	127012231	127012374	127012294	127012374	127008731	127008804	3474	107120	227216	85,58	188223	212	150	0.0243278	0.23277	0.25,0.282	0.242,0.155	0.068
3478	ENSG00000170264	FAM161A	chr2	-	61839420	61840581	61839420	61840525	61842121	61842360	3478	31,33	3,0	24,23	4,1	205	150	0.202456	0.786486	0.883,1.0	0.814,0.944	0.063
3480	ENSG00000106049	HIBADH	chr7	-	27632335	27632445	27632335	27632441	27649472	27649633	3480	383401	0,4	368290	0,0	153	150	1	1	1.0,0.99	1.0,1.0	-0.005
3481	ENSG00000138688	KIAA1109	chr4	+	122224497	122224677	122224500	122224677	122220332	122220470	3481	52,37	3,4	93,46	11,13	152	150	0.0377165	0.298875	0.945,0.901	0.893,0.777	0.088
3487	ENSG00000169682	SPNS1	chr16	+	28975100	28975392	28975183	28975392	28974771	28974863	3487	16,20	2,0	5,5	0,0	232	150	0.886379	1	0.838,1.0	1.0,1.0	-0.081
3488	ENSG00000169682	SPNS1	chr16	+	28975100	28975392	28975187	28975392	28974771	28974863	3488	16,20	5,0	5,5	0,6	236	150	0.423276	1	0.67,1.0	1.0,0.346	0.162
3489	ENSG00000169682	SPNS1	chr16	+	28975183	28975392	28975187	28975392	28974771	28974863	3489	2,0	5,0	0,0	0,6	153	150	1	1	0.282,NA	NA,0.0	0.282
3490	ENSG00000169682	SPNS1	chr16	+	28975183	28975392	28975187	28975392	28974793	28975100	3490	6,12	25,17	9,2	10,13	153	150	0.993107	1	0.19,0.409	0.469,0.131	-0.001
3491	ENSG00000169682	SPNS1	chr16	+	28981454	28981615	28981469	28981615	28979404	28979471	3491	2,2	189201	4,2	157171	164	150	0.681974	1	0.01,0.009	0.023,0.011	-0.008
3492	ENSG00000204843	DCTN1	chr2	-	74366243	74366620	74366243	74366375	74366782	74366932	3492	689623	6,4	711616	5,2	300	150	0.638791	1	0.983,0.987	0.986,0.994	-0.005
3493	ENSG00000168724	DNAJC21	chr5	+	34937325	34937630	34937329	34937630	34936143	34936266	3493	402425	2,0	517555	6,10	153	150	0.380659	1	0.995,1.0	0.988,0.982	0.013
3494	ENSG00000168724	DNAJC21	chr5	+	34945721	34945803	34945760	34945803	34944866	34945025	3494	8,19	343381	10,11	524495	188	150	0.0604655	0.398774	0.018,0.038	0.015,0.017	0.012
3495	ENSG00000142784	WDTC1	chr1	+	27297047	27297156	27297050	27297156	27296325	27296401	3495	81133	6,7	123141	4,4	152	150	0.112616	0.565833	0.93,0.949	0.968,0.972	-0.03
3496	ENSG00000142784	WDTC1	chr1	+	27303620	27305193	27305000	27305193	27301225	27301461	3496	66,46	2,0	81,67	5,0	300	150	0.365604	1	0.943,1.0	0.89,1.0	0.026
3497	ENSG00000142784	WDTC1	chr1	+	27305000	27305193	27305058	27305193	27303620	27303795	3497	79,79	1,1	100,93	10,8	207	150	6.39859e-05	0.00438227	0.983,0.983	0.879,0.894	0.096
3498	ENSG00000015171	ZMYND11	chr10	+	240055	240111	240058	240111	239437	239525	3498	226258	0,8	334326	6,17	152	150	0.0390717	0.303435	1.0,0.97	0.982,0.95	0.019
3500	ENSG00000227954	TARID	chr6	-	133888603	133889430	133888603	133888743	133891686	133892802	3500	1,0	0,0	0,0	2,2	300	150	1	1	1.0,NA	0.0,0.0	1
3501	ENSG00000227954	TARID	chr6	-	133888603	133889430	133888603	133889212	133891686	133892802	3501	1,0	0,0	0,0	4,5	300	150	1	1	1.0,NA	0.0,0.0	1
3504	ENSG00000117640	MTFR1L	chr1	+	25822995	25823128	25823018	25823128	25819928	25820029	3504	0,1	127129	4,2	124115	172	150	0.625588	1	0.0,0.007	0.027,0.015	-0.017
3505	ENSG00000117640	MTFR1L	chr1	+	25823239	25823439	25823345	25823439	25823018	25823128	3505	1,2	2,0	0,4	0,0	255	150	1	1	0.227,1.0	NA,1.0	-0.386
3506	ENSG00000117640	MTFR1L	chr1	+	25823620	25823748	25823643	25823748	25823018	25823128	3506	0,6	220210	4,5	190220	172	150	0.382236	1	0.0,0.024	0.018,0.019	-0.006
3507	ENSG00000117640	MTFR1L	chr1	+	25823620	25823748	25823643	25823748	25823237	25823323	3507	1,0	5,0	4,1	2,7	172	150	1	1	0.149,NA	0.636,0.111	-0.225
3508	ENSG00000117640	MTFR1L	chr1	+	25829508	25829830	25829544	25829830	25826614	25826826	3508	138117	13,10	139136	33,12	185	150	0.0569651	0.385553	0.896,0.905	0.774,0.902	0.063
3509	ENSG00000117640	MTFR1L	chr1	+	25829508	25829830	25829617	25829830	25826614	25826826	3509	138117	30,37	139136	36,14	258	150	0.144361	0.647511	0.728,0.648	0.692,0.85	-0.083
3510	ENSG00000117640	MTFR1L	chr1	+	25829544	25829830	25829617	25829830	25826614	25826826	3510	13,10	30,37	33,12	36,14	222	150	0.00275929	0.0586763	0.226,0.154	0.382,0.367	-0.184
3513	ENSG00000144134	RABL2A	chr2	+	113628549	113628713	113628553	113628713	113627243	113627400	3513	6,0	12,2	6,0	5,6	153	150	0.911324	1	0.329,0.0	0.541,0.0	-0.106
3520	ENSG00000183010	PYCR1	chr17	-	81934925	81935147	81934925	81935144	81935336	81935516	3520	521428	19,17	261269	20,18	152	150	0.0161844	0.179747	0.964,0.961	0.928,0.936	0.03
3523	ENSG00000146733	PSPH	chr7	-	56031928	56032054	56031928	56031977	56033960	56034106	3523	180143	0,0	137127	5,3	226	150	0.0130539	0.159655	1.0,1.0	0.948,0.966	0.043
3524	ENSG00000146733	PSPH	chr7	-	56033960	56034106	56033960	56034103	56043147	56043261	3524	0,1	0,0	0,0	2,0	152	150	1	1	NA,1.0	0.0,NA	1
3525	ENSG00000146733	PSPH	chr7	-	56033960	56034154	56033960	56034103	56043147	56043261	3525	13,6	0,0	4,8	2,0	200	150	0.558296	1	1.0,1.0	0.6,1.0	0.2
3526	ENSG00000146733	PSPH	chr7	-	56033960	56034154	56033960	56034106	56043147	56043261	3526	13,6	0,1	4,8	0,0	197	150	1	1	1.0,0.82	1.0,1.0	-0.09
3527	ENSG00000146733	PSPH	chr7	-	56033960	56034154	56033960	56034106	56051137	56051604	3527	64,51	8,4	57,57	9,7	197	150	0.435758	1	0.859,0.907	0.828,0.861	0.038
3528	ENSG00000146733	PSPH	chr7	-	56033960	56034106	56033960	56034103	56051313	56051467	3528	4,0	0,0	0,0	4,4	152	150	1	1	1.0,NA	0.0,0.0	1
3529	ENSG00000146733	PSPH	chr7	-	56033960	56034154	56033960	56034103	56051313	56051467	3529	4,0	0,0	1,1	4,4	200	150	1	1	1.0,NA	0.158,0.158	0.842
3530	ENSG00000146733	PSPH	chr7	-	56033960	56034154	56033960	56034106	56051313	56051467	3530	4,0	4,0	1,1	0,0	197	150	1	1	0.432,NA	1.0,1.0	-0.568
3531	ENSG00000172890	NADSYN1	chr11	+	71476032	71477438	71477344	71477438	71474394	71474526	3531	0,0	4,3	1,0	0,1	300	150	1	1	0.0,0.0	1.0,0.0	-0.5
3532	ENSG00000172890	NADSYN1	chr11	+	71481922	71482025	71482000	71482025	71481355	71481404	3532	202217	1,4	171187	0,0	227	150	0.625032	1	0.993,0.973	1.0,1.0	-0.017
3537	ENSG00000166946	CCNDBP1	chr15	+	43194080	43194461	43194414	43194461	43192742	43192803	3537	11,6	398315	11,15	357413	300	150	0.264397	0.916247	0.014,0.009	0.015,0.018	-0.005
3538	ENSG00000148288	GBGT1	chr9	-	133155177	133155349	133155177	133155312	133155900	133155936	3538	0,0	58,69	0,2	26,25	186	150	0.374434	1	0.0,0.0	0.0,0.061	-0.03
3539	ENSG00000148288	GBGT1	chr9	-	133155900	133156065	133155900	133155936	133161466	133161532	3539	37,49	0,6	12,21	0,2	278	150	0.210236	0.802849	1.0,0.815	1.0,0.85	-0.018
3540	ENSG00000148288	GBGT1	chr9	-	133156014	133156102	133156014	133156065	133161466	133161532	3540	11,9	33,49	4,5	12,17	186	150	0.877988	1	0.212,0.129	0.212,0.192	-0.032
[truncated: 3,754 more rows]

## Sheet: A5SS.MATS.JC
ID	GeneID	geneSymbol	chr	strand	longExonStart_0base	longExonEnd	shortES	shortEE	flankingES	flankingEE	ID	IJC_SAMPLE_1	SJC_SAMPLE_1	IJC_SAMPLE_2	SJC_SAMPLE_2	IncFormLen	SkipFormLen	PValue	FDR	IncLevel1	IncLevel2	IncLevelDifference
0	ENSG00000179195	ZNF664	chr12	+	123973218	123973352	123973218	123973303	123973885	123974553	0	90112	38,42	98101	34,37	198	150	0.619778	1	0.642,0.669	0.686,0.674	-0.025
1	ENSG00000170946	DNAJC24	chr11	+	31426286	31426480	31426286	31426355	31430270	31431849	1	2,4	73,94	3,2	94110	274	150	0.559708	1	0.015,0.023	0.017,0.01	0.005
2	ENSG00000075711	DLG1	chr3	-	197085295	197085756	197085579	197085756	197081050	197081117	2	1,0	11221216	4,0	13811269	300	150	1	1	0.0,0.0	0.001,0.0	-0.001
4	ENSG00000167543	TP53I13	chr17	+	29568277	29568548	29568277	29568508	29569017	29569086	4	6,7	22,36	8,5	22,26	189	150	0.712706	1	0.178,0.134	0.224,0.132	-0.022
5	ENSG00000170291	ELP5	chr17	+	7254582	7254803	7254582	7254766	7256856	7257038	5	271280	4,14	253232	0,0	186	150	0.000220452	0.0115164	0.982,0.942	1.0,1.0	-0.038
6	ENSG00000116857	TMEM9	chr1	-	201146739	201146848	201146770	201146848	201143819	201143951	6	579632	2,2	647710	4,0	180	150	1	1	0.996,0.996	0.993,1.0	0
7	ENSG00000116857	TMEM9	chr1	-	201153782	201153959	201153848	201153959	201151760	201151852	7	2,0	10,19	2,0	10,5	215	150	0.672328	1	0.122,0.0	0.122,0.0	0
8	ENSG00000116857	TMEM9	chr1	-	201153782	201153959	201153857	201153959	201151760	201151852	8	6,0	455446	2,0	542567	224	150	1	1	0.009,0.0	0.002,0.0	0.003
9	ENSG00000116857	TMEM9	chr1	-	201153848	201153959	201153857	201153959	201151760	201151852	9	14,19	455446	10,5	542567	158	150	0.00133688	0.0346881	0.028,0.039	0.017,0.008	0.021
10	ENSG00000136925	TSTD2	chr9	-	97627305	97627612	97627397	97627612	97625680	97625997	10	0,0	55,66	0,12	82,55	241	150	0.000898145	0.0277081	0.0,0.0	0.0,0.12	-0.06
11	ENSG00000135047	CTSL	chr9	+	87726139	87726308	87726139	87726253	87727593	87727729	11	173160	165174	181190	301321	204	150	0.000452091	0.017197	0.435,0.403	0.307,0.303	0.114
12	ENSG00000135047	CTSL	chr9	+	87726139	87726308	87726139	87726253	87728026	87728149	12	0,3	4,0	4,0	5,6	204	150	0.782901	1	0.0,1.0	0.37,0.0	0.315
13	ENSG00000196576	PLXNB2	chr22	-	50294718	50294778	50294725	50294778	50289516	50290597	13	142146	50,78	193175	88,91	156	150	0.582538	1	0.732,0.643	0.678,0.649	0.024
20	ENSG00000006757	PNPLA4	chrX	-	7927670	7927739	7927685	7927739	7925939	7926132	20	10,3	4,1	4,8	6,2	164	150	0.481986	1	0.696,0.733	0.379,0.785	0.132
21	ENSG00000168028	RPSA	chr3	+	39408605	39408739	39408605	39408724	39410753	39410999	21	19,10	1387212844	15,12	1186811739	164	150	1	1	0.001,0.001	0.001,0.001	0
30	ENSG00000205250	E2F4	chr16	+	67192760	67192870	67192760	67192824	67193008	67193170	30	900953	4,7	774684	0,2	195	150	1	1	0.994,0.991	1.0,0.996	-0.006
31	ENSG00000186866	POFUT2	chr21	-	45283351	45283527	45283382	45283527	45282348	45282459	31	5,5	70,76	11,4	115112	180	150	0.838628	1	0.056,0.052	0.074,0.029	0.003
32	ENSG00000186866	POFUT2	chr21	-	45283351	45283527	45283382	45283527	45282368	45282398	32	3,11	4,5	4,4	5,11	180	150	0.0894789	0.495167	0.385,0.647	0.4,0.233	0.2
33	ENSG00000186866	POFUT2	chr21	-	45283351	45283527	45283382	45283527	45282803	45282938	33	0,2	0,0	0,1	4,0	180	150	1	1	NA,1.0	0.0,1.0	0.5
34	ENSG00000129219	PLD2	chr17	+	4808273	4808451	4808273	4808416	4809099	4809205	34	2,0	133154	0,0	136140	184	150	1	1	0.012,0.0	0.0,0.0	0.006
35	ENSG00000129219	PLD2	chr17	+	4819428	4819582	4819428	4819549	4821792	4821907	35	74,61	38,40	71,57	25,28	182	150	0.160384	0.679869	0.616,0.557	0.701,0.627	-0.077
36	ENSG00000229117	RPL41	chr12	+	56116774	56116829	56116774	56116799	56117188	56117211	36	39,40	1934919155	26,42	1653618228	179	150	1	1	0.002,0.002	0.001,0.002	0.001
37	ENSG00000229117	RPL41	chr12	+	56116774	56116930	56116774	56116799	56117188	56117211	37	87,66	1934919155	50,73	1653618228	280	150	1	1	0.002,0.002	0.002,0.002	0
38	ENSG00000229117	RPL41	chr12	+	56116774	56116930	56116774	56116829	56117188	56117211	38	86,66	38,40	48,73	24,42	250	150	0.81941	1	0.576,0.497	0.545,0.51	0.009
40	ENSG00000137955	RABGGTB	chr1	+	75786699	75786865	75786699	75786797	75787496	75787604	40	22,33	12,13	39,12	30,12	217	150	0.0685455	0.416374	0.559,0.637	0.473,0.409	0.157
41	ENSG00000137955	RABGGTB	chr1	+	75787496	75790517	75787496	75787604	75791284	75791337	41	34122	4,0	95,65	0,0	300	150	0.189918	0.755565	0.81,1.0	1.0,1.0	-0.095
42	ENSG00000137955	RABGGTB	chr1	+	75789158	75790517	75789158	75789356	75791284	75791337	42	33109	0,3	84,61	1,1	300	150	0.551204	1	1.0,0.948	0.977,0.968	0.002
43	ENSG00000137955	RABGGTB	chr1	+	75789951	75790274	75789951	75790057	75791284	75791337	43	8,9	248456	5,3	520469	300	150	0.907586	1	0.016,0.01	0.005,0.003	0.009
44	ENSG00000023287	RB1CC1	chr8	-	52628031	52628168	52628040	52628168	52624716	52624787	44	59,74	38,59	103,78	63,63	158	150	0.855111	1	0.596,0.544	0.608,0.54	-0.004
45	ENSG00000104870	FCGRT	chr19	+	49525456	49525573	49525456	49525561	49526009	49526333	45	386334	1,0	432386	0,0	161	150	1	1	0.997,1.0	1.0,1.0	-0.002
52	ENSG00000100814	CCNB1IP1	chr14	-	20329173	20329373	20329223	20329373	20326715	20326793	52	159137	0,0	135113	4,0	199	150	0.545184	1	1.0,1.0	0.962,1.0	0.019
53	ENSG00000103174	NAGPA	chr16	-	5027134	5027379	5027277	5027379	5024871	5025685	53	107114	1,0	114,94	0,0	292	150	1	1	0.982,1.0	1.0,1.0	-0.009
57	ENSG00000184634	MED12	chrX	+	71137186	71137392	71137186	71137383	71137557	71137635	57	28,18	14,18	35,33	15,20	158	150	0.393796	1	0.655,0.487	0.689,0.61	-0.079
58	ENSG00000184634	MED12	chrX	+	71137186	71137392	71137186	71137383	71137560	71137635	58	0,0	0,1	0,1	2,0	158	150	1	1	NA,0.0	0.0,1.0	-0.5
59	ENSG00000141480	ARRB2	chr17	+	4716411	4716671	4716411	4716608	4717216	4717276	59	0,2	58,63	0,2	61,61	212	150	1	1	0.0,0.022	0.0,0.023	-0.001
60	ENSG00000141480	ARRB2	chr17	+	4719282	4719420	4719282	4719289	4720215	4720299	60	415401	1,3	318302	0,0	280	150	1	1	0.996,0.986	1.0,1.0	-0.009
61	ENSG00000174306	ZHX3	chr20	-	41268978	41269083	41268989	41269083	41202056	41205066	61	20,49	64,38	28,43	82,51	160	150	0.702745	1	0.227,0.547	0.242,0.441	0.045
62	ENSG00000174306	ZHX3	chr20	-	41268978	41269083	41268989	41269083	41238726	41238796	62	2,7	2,5	1,5	5,2	160	150	0.563637	1	0.484,0.568	0.158,0.701	0.097
64	ENSG00000174306	ZHX3	chr20	-	41268978	41269083	41268989	41269083	41267462	41267612	64	4,10	2,2	11,11	11,9	160	150	0.0304807	0.26657	0.652,0.824	0.484,0.534	0.229
65	ENSG00000171204	TMEM126B	chr11	+	85629131	85629262	85629131	85629203	85631144	85631316	65	38,47	0,0	42,40	2,0	208	150	0.350796	1	1.0,1.0	0.938,1.0	0.031
66	ENSG00000171204	TMEM126B	chr11	+	85629131	85629262	85629131	85629203	85631686	85631808	66	34,51	6,0	45,47	0,0	208	150	0.00636459	0.0981751	0.803,1.0	1.0,1.0	-0.099
67	ENSG00000171204	TMEM126B	chr11	+	85634085	85634279	85634085	85634176	85635666	85635778	67	309321	12,18	290303	8,5	252	150	0.0157616	0.170895	0.939,0.914	0.956,0.973	-0.038
68	ENSG00000123815	COQ8B	chr19	-	40703368	40703622	40703540	40703622	40702599	40702693	68	0,3	24,30	0,1	28,22	300	150	0.477934	1	0.0,0.048	0.0,0.022	0.013
71	ENSG00000120705	ETF1	chr5	-	138542633	138542936	138542704	138542936	138518691	138518867	71	21,28	18,22	20,22	8,11	220	150	0.0847385	0.477706	0.443,0.465	0.63,0.577	-0.149
72	ENSG00000120705	ETF1	chr5	-	138542633	138542936	138542832	138542936	138518691	138518867	72	29,36	10901116	21,27	966934	300	150	0.476485	1	0.013,0.016	0.011,0.014	0.002
73	ENSG00000120705	ETF1	chr5	-	138542704	138542936	138542832	138542936	138518691	138518867	73	26,30	10901116	9,16	966934	277	150	0.134917	0.619702	0.013,0.014	0.005,0.009	0.007
74	ENSG00000120705	ETF1	chr5	-	138542704	138542936	138542832	138542936	138529554	138529678	74	9,11	20,24	1,5	33,20	277	150	0.0021027	0.0468089	0.196,0.199	0.016,0.119	0.13
75	ENSG00000115875	SRSF7	chr2	-	38748046	38748157	38748055	38748157	38746693	38746747	75	19031868	132158	16961667	97105	158	150	0.072676	0.434062	0.932,0.918	0.943,0.938	-0.015
78	ENSG00000115875	SRSF7	chr2	-	38748046	38748157	38748055	38748157	38747061	38747130	78	51,66	0,0	50,53	0,2	158	150	0.781884	1	1.0,1.0	1.0,0.962	0.019
79	ENSG00000119705	SLIRP	chr14	+	77710837	77710896	77710837	77710880	77715771	77715879	79	20362302	18,21	21962283	7,16	165	150	1	1	0.99,0.99	0.997,0.992	-0.004
82	ENSG00000105486	LIG1	chr19	-	48120166	48121322	48121169	48121322	48119136	48119190	82	5,2	130170	2,4	159125	300	150	0.957488	1	0.019,0.006	0.006,0.016	0.002
83	ENSG00000146054	TRIM7	chr5	-	181203476	181203640	181203544	181203640	181199850	181200081	83	45,45	64,48	31,43	38,40	217	150	0.502762	1	0.327,0.393	0.361,0.426	-0.033
84	ENSG00000136450	SRSF1	chr17	-	58006906	58007261	58006943	58007261	58006342	58006527	84	0,0	22362374	2,0	19622196	186	150	1	1	0.0,0.0	0.001,0.0	-0.001
85	ENSG00000076067	RBMS2	chr12	+	56587553	56587664	56587553	56587659	56588293	56588374	85	160171	28,20	171158	21,16	154	150	0.301388	0.9924	0.848,0.893	0.888,0.906	-0.026
86	ENSG00000204463	BAG6	chr6	-	31652399	31652700	31652423	31652700	31651655	31651776	86	180187	307313	177127	350275	173	150	0.149645	0.657566	0.337,0.341	0.305,0.286	0.044
87	ENSG00000141456	PELP1	chr17	-	4676356	4676507	4676500	4676507	4676035	4676162	87	346328	3,7	312295	9,10	293	150	0.0470466	0.336366	0.983,0.96	0.947,0.938	0.029
92	ENSG00000079841	RIMS1	chr6	+	72390597	72390885	72390597	72390736	72392697	72392810	92	0,0	4,11	2,0	33,36	298	150	1	1	0.0,0.0	0.03,0.0	-0.015
93	ENSG00000197102	DYNC1H1	chr14	+	102049439	102049611	102049439	102049582	102049713	102049882	93	0,0	702688	1,0	816613	178	150	1	1	0.0,0.0	0.001,0.0	-0.001
94	ENSG00000177225	GATD1	chr11	-	773427	773629	773521	773629	772426	772521	94	3,6	304323	1,2	219166	243	150	1	1	0.006,0.011	0.003,0.007	0.004
95	ENSG00000124333	VAMP7	chrX	+	155889457	155889608	155889457	155889547	155895622	155895680	95	103152	4,11	150137	12,19	210	150	0.0484959	0.338591	0.948,0.908	0.899,0.837	0.06
96	ENSG00000124333	VAMP7	chrX	+	155889457	155889612	155889457	155889547	155895622	155895680	96	435495	4,11	497505	12,19	214	150	0.0322099	0.274487	0.987,0.969	0.967,0.949	0.02
97	ENSG00000124333	VAMP7	chrX	+	155889457	155889633	155889457	155889547	155895622	155895680	97	122171	4,11	167155	12,19	235	150	0.0401194	0.31188	0.951,0.908	0.899,0.839	0.06
98	ENSG00000124333	VAMP7	chrX	+	155889457	155889612	155889457	155889608	155895622	155895680	98	332344	0,1	350369	3,1	153	150	1	1	1.0,0.997	0.991,0.997	0.004
99	ENSG00000124333	VAMP7	chrX	+	155889457	155889633	155889457	155889608	155895622	155895680	99	19,20	0,1	20,19	3,1	174	150	0.0382942	0.300674	1.0,0.945	0.852,0.942	0.075
100	ENSG00000124333	VAMP7	chrX	+	155889457	155889633	155889457	155889612	155895622	155895680	100	19,20	332344	20,19	350369	170	150	0.818458	1	0.048,0.049	0.048,0.043	0.003
101	ENSG00000124333	VAMP7	chrX	+	155889457	155889608	155889457	155889547	155898111	155898249	101	106152	1,2	150136	7,4	210	150	0.0170535	0.180096	0.987,0.982	0.939,0.96	0.035
102	ENSG00000124333	VAMP7	chrX	+	155889457	155889612	155889457	155889547	155898111	155898249	102	120179	1,2	174178	7,4	214	150	0.0222006	0.213714	0.988,0.984	0.946,0.969	0.028
103	ENSG00000124333	VAMP7	chrX	+	155889457	155889633	155889457	155889547	155898111	155898249	103	103152	1,2	150142	7,4	235	150	0.0194622	0.197035	0.985,0.98	0.932,0.958	0.037
104	ENSG00000124333	VAMP7	chrX	+	155889457	155889612	155889457	155889608	155898111	155898249	104	17,28	3,1	27,42	3,0	153	150	0.364218	1	0.847,0.965	0.898,1.0	-0.043
105	ENSG00000124333	VAMP7	chrX	+	155889457	155889633	155889457	155889608	155898111	155898249	105	0,1	3,1	3,6	3,0	174	150	0.000310978	0.0141676	0.0,0.463	0.463,1.0	-0.5
106	ENSG00000124333	VAMP7	chrX	+	155889457	155889633	155889457	155889612	155898111	155898249	106	0,1	17,28	3,6	27,42	170	150	0.00305571	0.0617126	0.0,0.031	0.089,0.112	-0.085
107	ENSG00000004766	VPS50	chr7	+	93239865	93239950	93239865	93239934	93252652	93252775	107	0,2	54110	0,3	96,80	165	150	0.866285	1	0.0,0.016	0.0,0.033	-0.009
109	ENSG00000140416	TPM1	chr15	+	63043705	63044152	63043705	63043831	63056984	63057118	109	53545014	122139	68766816	156165	300	150	0.604274	1	0.956,0.947	0.957,0.954	-0.004
110	ENSG00000140416	TPM1	chr15	+	63061197	63062277	63061197	63061273	63062575	63062645	110	58166038	0,2	81248010	4,0	300	150	1	1	1.0,0.999	0.999,1.0	0
111	ENSG00000140416	TPM1	chr15	+	63064063	63064190	63064063	63064142	63065895	63066093	111	6,9	89,69	16,9	123105	197	150	0.621805	1	0.049,0.09	0.09,0.061	-0.006
113	ENSG00000181991	MRPS11	chr15	+	88467907	88469145	88467907	88468024	88472354	88472620	113	1,6	19,15	4,3	25,21	300	150	0.893493	1	0.026,0.167	0.074,0.067	0.026
114	ENSG00000181991	MRPS11	chr15	+	88467907	88469145	88467907	88468024	88472626	88472725	114	7,12	630560	17,3	623567	300	150	0.880587	1	0.006,0.011	0.013,0.003	0.001
115	ENSG00000145390	USP53	chr4	+	119267319	119267482	119267319	119267435	119268267	119268420	115	111170	1,0	137155	0,1	196	150	1	1	0.988,1.0	1.0,0.992	-0.002
116	ENSG00000145390	USP53	chr4	+	119267319	119267482	119267319	119267435	119269690	119269837	116	11,22	0,2	14,17	0,0	196	150	0.48027	1	1.0,0.894	1.0,1.0	-0.053
118	ENSG00000124155	PIGT	chr20	+	45416516	45416664	45416516	45416654	45418851	45418979	118	20,22	0,0	23,26	3,2	159	150	0.00972669	0.127883	1.0,1.0	0.879,0.925	0.098
119	ENSG00000124155	PIGT	chr20	+	45416516	45416694	45416516	45416654	45418851	45418979	119	545594	0,0	881764	3,2	189	150	1	1	1.0,1.0	0.996,0.997	0.004
121	ENSG00000124155	PIGT	chr20	+	45416516	45416694	45416516	45416654	45419294	45419395	121	45,47	14,14	45,61	22,22	189	150	0.276377	0.958122	0.718,0.727	0.619,0.688	0.069
122	ENSG00000124155	PIGT	chr20	+	45416516	45418979	45416516	45416654	45419294	45419395	122	621638	14,14	920924	22,22	300	150	0.733469	1	0.957,0.958	0.954,0.955	0.003
123	ENSG00000124155	PIGT	chr20	+	45416516	45418979	45416516	45416694	45419294	45419395	123	598611	22,20	895895	20,32	300	150	0.477406	1	0.931,0.939	0.957,0.933	-0.01
125	ENSG00000124155	PIGT	chr20	+	45420527	45421583	45420527	45420693	45424215	45424381	125	649614	18,11	813931	9,9	300	150	0.0101212	0.130443	0.947,0.965	0.978,0.981	-0.024
126	ENSG00000124155	PIGT	chr20	+	45421382	45421583	45421382	45421533	45424215	45424381	126	649614	4,2	813931	2,2	199	150	1	1	0.992,0.996	0.997,0.997	-0.003
130	ENSG00000125434	SLC25A35	chr17	-	8290602	8290678	8290614	8290678	8289853	8289984	130	0,3	0,0	1,1	0,2	161	150	1	1	NA,1.0	1.0,0.318	0.341
133	ENSG00000142227	EMP3	chr19	+	48327520	48327664	48327520	48327623	48329351	48329492	133	0,0	795797	2,8	14061383	190	150	1	1	0.0,0.0	0.001,0.005	-0.003
135	ENSG00000013375	PGM3	chr6	-	83169062	83169323	83169241	83169323	83166129	83166466	135	114126	13,6	181227	15,5	300	150	0.216739	0.819675	0.814,0.913	0.858,0.958	-0.044
136	ENSG00000183426	NPIPA1	chr16	+	14929250	14930031	14929250	14929421	14930165	14930322	136	0,0	10,4	0,1	2,6	300	150	1	1	0.0,0.0	0.0,0.077	-0.038
137	ENSG00000183426	NPIPA1	chr16	+	14935159	14935397	14935159	14935276	14937564	14937650	137	43,75	0,1	78,59	1,0	270	150	1	1	1.0,0.977	0.977,1.0	0
138	ENSG00000183426	NPIPA1	chr16	+	14948929	14949936	14948929	14949037	14950049	14950110	138	1,0	7,6	0,0	5,4	300	150	1	1	0.067,0.0	0.0,0.0	0.034
139	ENSG00000122026	RPL21	chr13	+	27255241	27255354	27255241	27255349	27256183	27256334	139	1081710973	93,72	87658673	0,0	154	150	1	1	0.991,0.993	1.0,1.0	-0.008
140	ENSG00000167721	TSR1	chr17	-	2335259	2335394	2335307	2335394	2334471	2334896	140	819804	4,5	761761	7,10	197	150	0.418282	1	0.994,0.992	0.988,0.983	0.007
141	ENSG00000232956	SNHG15	chr7	-	44985881	44986097	44986020	44986097	44984356	44984426	141	63,74	174180	55,42	193279	288	150	0.000499957	0.0188349	0.159,0.176	0.129,0.073	0.066
142	ENSG00000137494	ANKRD42	chr11	+	83198478	83198642	83198478	83198558	83206057	83206165	142	88,82	6,5	94,78	7,2	233	150	0.608238	1	0.904,0.913	0.896,0.962	-0.02
144	ENSG00000170954	ZNF415	chr19	-	53132748	53132900	53132855	53132900	53116312	53116433	144	0,2	0,0	0,0	0,2	256	150	1	1	NA,1.0	NA,0.0	1
146	ENSG00000170954	ZNF415	chr19	-	53132748	53132875	53132855	53132875	53122661	53122743	146	10,9	1,6	13,9	6,10	256	150	0.229351	0.852559	0.854,0.468	0.559,0.345	0.209
148	ENSG00000106397	PLOD3	chr7	-	101211540	101211716	101211590	101211716	101210531	101210673	148	2,1	220233	6,7	404365	199	150	0.851598	1	0.007,0.003	0.011,0.014	-0.008
149	ENSG00000106397	PLOD3	chr7	-	101216162	101216326	101216196	101216326	101215907	101216020	149	286299	10,14	578543	12,7	183	150	0.00776509	0.110631	0.959,0.946	0.975,0.985	-0.028
150	ENSG00000197472	ZNF695	chr1	-	246988120	246988255	246988124	246988255	246967694	246967792	150	73,70	2,0	113,71	0,1	153	150	1	1	0.973,1.0	1.0,0.986	-0.007
151	ENSG00000197472	ZNF695	chr1	-	246999911	247000074	246999947	247000074	246999347	246999440	151	88104	54,36	78,65	37,54	185	150	0.273694	0.95234	0.569,0.701	0.631,0.494	0.073
152	ENSG00000093144	ECHDC1	chr6	-	127326997	127327144	127327001	127327144	127314815	127314896	152	1,0	59116	0,2	171156	153	150	1	1	0.016,0.0	0.0,0.012	0.002
153	ENSG00000115392	FANCL	chr2	-	58198578	58198662	58198593	58198662	58165723	58165874	153	10,19	53,57	15,19	96,74	164	150	0.409387	1	0.147,0.234	0.125,0.19	0.033
154	ENSG00000115392	FANCL	chr2	-	58198578	58198662	58198593	58198662	58194228	58194273	154	3,3	16,32	12,5	19,24	164	150	0.0219898	0.212909	0.146,0.079	0.366,0.16	-0.151
155	ENSG00000077514	POLD3	chr11	+	74592604	74593037	74592604	74592718	74594060	74594116	155	0,4	212249	3,0	204171	300	150	1	1	0.0,0.008	0.007,0.0	0.001
156	ENSG00000163939	PBRM1	chr3	-	52563282	52563493	52563363	52563493	52561766	52561968	156	243239	4,0	296248	0,0	230	150	0.939285	1	0.975,1.0	1.0,1.0	-0.012
158	ENSG00000160285	LSS	chr21	-	46222629	46222738	46222662	46222738	46221853	46221975	158	225224	22,23	248246	27,20	182	150	0.837439	1	0.894,0.889	0.883,0.91	-0.005
159	ENSG00000160285	LSS	chr21	-	46228433	46228824	46228731	46228824	46227551	46227690	159	313261	2,0	310277	1,0	300	150	1	1	0.987,1.0	0.994,1.0	-0.003
161	ENSG00000104129	DNAJC17	chr15	-	40779083	40779310	40779222	40779310	40776541	40776627	161	4,4	211229	4,2	207187	288	150	1	1	0.01,0.009	0.01,0.006	0.001
163	ENSG00000123349	PFDN5	chr12	+	53296429	53296551	53296429	53296467	53297849	53297924	163	4,6	1,0	10,11	9,1	233	150	0.00337452	0.066439	0.72,1.0	0.417,0.876	0.214
164	ENSG00000123349	PFDN5	chr12	+	53296429	53297924	53296429	53296551	53298044	53298150	164	21652226	0,1	25262483	0,0	300	150	1	1	1.0,0.999	1.0,1.0	0
165	ENSG00000178719	GRINA	chr8	+	143991877	143992078	143991877	143991949	143992244	143992373	165	835840	0,1	708691	4,0	278	150	1	1	1.0,0.998	0.99,1.0	0.004
166	ENSG00000092439	TRPM7	chr15	-	50578558	50578664	50578638	50578664	50575868	50575919	166	9,10	155188	8,9	242179	229	150	0.386014	1	0.037,0.034	0.021,0.032	0.009
168	ENSG00000251022	THAP9-AS1	chr4	-	82900333	82900569	82900371	82900569	82900076	82900223	168	214327	10,36	541414	37,17	187	150	0.0984555	0.519878	0.945,0.879	0.921,0.951	-0.024
169	ENSG00000142731	PLK4	chr4	+	127885707	127886728	127885707	127886626	127887395	127887496	169	131159	18,17	189184	34,35	251	150	0.0659246	0.40612	0.813,0.848	0.769,0.759	0.067
171	ENSG00000142731	PLK4	chr4	+	127892364	127892514	127892364	127892398	127893512	127893604	171	60,73	0,0	88111	0,1	265	150	1	1	1.0,1.0	1.0,0.984	0.008
173	ENSG00000090316	MAEA	chr4	+	1311978	1312238	1311978	1312161	1315396	1315600	173	0,0	466537	0,4	482463	226	150	1	1	0.0,0.0	0.0,0.006	-0.003
175	ENSG00000156990	RPUSD3	chr3	-	9838984	9839171	9839031	9839171	9837848	9838207	175	12,7	234234	0,6	205235	196	150	0.00982501	0.128315	0.038,0.022	0.0,0.019	0.02
176	ENSG00000182944	EWSR1	chr22	+	29288605	29288786	29288605	29288755	29292136	29292169	176	2,0	11,3	12,8	5,4	180	150	6.25988e-06	0.00111483	0.132,0.0	0.667,0.625	-0.58
177	ENSG00000182944	EWSR1	chr22	+	29288605	29291599	29288605	29288755	29292136	29292169	177	10531147	11,3	8701020	5,4	300	150	0.892599	1	0.98,0.995	0.989,0.992	-0.003
178	ENSG00000182944	EWSR1	chr22	+	29288605	29291599	29288605	29288786	29292136	29292169	178	10531147	2,0	8701020	12,8	300	150	0.0236519	0.223297	0.996,1.0	0.973,0.985	0.019
183	ENSG00000111319	SCNN1A	chr12	-	6362050	6362241	6362067	6362241	6355776	6355880	183	6,2	0,2	0,1	0,0	166	150	1	1	1.0,0.475	NA,1.0	-0.262
187	ENSG00000169246	NPIPB3	chr16	-	21425289	21425378	21425299	21425378	21424978	21425136	187	2,2	0,2	5,3	2,0	159	150	0.752398	1	1.0,0.485	0.702,1.0	-0.109
189	ENSG00000137404	NRM	chr6	-	30690024	30690243	30690046	30690243	30688046	30688942	189	14,8	33,37	5,10	19,18	171	150	0.627623	1	0.271,0.159	0.188,0.328	-0.043
190	ENSG00000137404	NRM	chr6	-	30690024	30690243	30690046	30690243	30689275	30689452	190	2,15	60,72	3,5	96,87	171	150	0.0162897	0.174379	0.028,0.155	0.027,0.048	0.054
194	ENSG00000172663	TMEM134	chr11	-	67467164	67467388	67467311	67467388	67465055	67465100	194	5,1	52,33	0,1	34,38	296	150	0.117229	0.57082	0.046,0.015	0.0,0.013	0.024
195	ENSG00000172663	TMEM134	chr11	-	67467164	67467388	67467311	67467388	67465055	67465267	195	4,1	9,7	0,1	10,6	296	150	1	1	0.184,0.068	0.0,0.078	0.087
196	ENSG00000172663	TMEM134	chr11	-	67468016	67468092	67468027	67468092	67467500	67467563	196	10,4	36,21	4,6	24,16	160	150	0.849802	1	0.207,0.152	0.135,0.26	-0.018
197	ENSG00000172663	TMEM134	chr11	-	67468016	67468092	67468027	67468092	67467500	67467590	197	6,3	50,54	6,6	27,44	160	150	0.150978	0.659454	0.101,0.05	0.172,0.113	-0.067
198	ENSG00000213471	TTLL13P	chr15	+	90253248	90253367	90253248	90253360	90257636	90257722	198	2,0	0,0	1,0	0,2	156	150	1	1	1.0,NA	1.0,0.0	0.5
199	ENSG00000186001	LRCH3	chr3	+	197835673	197835822	197835673	197835738	197839320	197839397	199	215232	0,3	260240	1,3	233	150	1	1	1.0,0.98	0.994,0.981	0.002
203	ENSG00000105939	ZC3HAV1	chr7	-	139079103	139080243	139079469	139080243	139078551	139078653	203	20,32	137162	81,70	350293	300	150	0.103488	0.534209	0.068,0.09	0.104,0.107	-0.026
204	ENSG00000118263	KLF7	chr2	-	207123773	207124404	207123975	207124404	207088457	207088581	204	88121	5,0	164133	0,0	300	150	0.121921	0.583254	0.898,1.0	1.0,1.0	-0.051
205	ENSG00000118263	KLF7	chr2	-	207123773	207124404	207124343	207124404	207088457	207088581	205	156171	2,5	286235	14,9	300	150	0.0440391	0.326342	0.975,0.945	0.911,0.929	0.04
206	ENSG00000118263	KLF7	chr2	-	207123975	207124404	207124343	207124404	207088457	207088581	206	73,50	2,5	122102	14,9	300	150	0.108952	0.548683	0.948,0.833	0.813,0.85	0.059
207	ENSG00000171469	ZNF561	chr19	-	9617044	9617171	9617048	9617171	9614020	9614103	207	82118	0,0	148118	7,3	153	150	0.0110102	0.135654	1.0,1.0	0.954,0.975	0.036
208	ENSG00000171469	ZNF561	chr19	-	9620915	9621231	9621161	9621231	9619431	9619582	208	16,10	40,49	24,33	42,60	300	150	0.0212303	0.207433	0.167,0.093	0.222,0.216	-0.089
209	ENSG00000177595	PIDD1	chr11	-	800332	800451	800383	800451	800130	800244	209	41,59	13,15	38,39	8,7	200	150	0.282186	0.960559	0.703,0.747	0.781,0.807	-0.069
210	ENSG00000177595	PIDD1	chr11	-	800984	801120	801001	801120	800761	800912	210	38,54	2,2	30,32	0,0	166	150	0.382822	1	0.945,0.961	1.0,1.0	-0.047
211	ENSG00000177595	PIDD1	chr11	-	800984	801120	801017	801120	800761	800912	211	47,60	2,0	31,36	0,0	182	150	0.599659	1	0.951,1.0	1.0,1.0	-0.024
212	ENSG00000177595	PIDD1	chr11	-	801001	801120	801017	801120	800761	800912	212	11,8	2,0	1,4	0,0	165	150	0.747287	1	0.833,1.0	1.0,1.0	-0.084
214	ENSG00000183763	TRAIP	chr3	-	49848136	49848200	49848142	49848200	49847524	49847608	214	0,2	92,98	0,0	103,82	155	150	1	1	0.0,0.019	0.0,0.0	0.009
216	ENSG00000165730	STOX1	chr10	+	68884259	68886618	68884259	68884459	68892588	68893060	216	4,0	0,2	5,8	0,0	300	150	0.0289727	0.25509	1.0,0.0	1.0,1.0	-0.5
217	ENSG00000184937	WT1	chr11	-	32391971	32392064	32391980	32392064	32387774	32389179	217	3,5	4,1	14,10	5,9	158	150	0.886305	1	0.416,0.826	0.727,0.513	0.001
223	ENSG00000099840	IZUMO4	chr19	+	2097928	2098127	2097928	2097955	2098286	2098334	223	2,2	1,0	2,0	1,0	300	150	1	1	0.5,1.0	0.5,NA	0.25
224	ENSG00000137409	MTCH1	chr6	-	36972651	36972796	36972702	36972796	36970646	36970694	224	456459	697736	599549	876846	200	150	0.714628	1	0.329,0.319	0.339,0.327	-0.009
227	ENSG00000261556	SMG1P7	chr16	-	70231322	70231523	70231436	70231523	70230993	70231158	227	1,0	2,6	4,0	1,13	263	150	0.0748199	0.442404	0.222,0.0	0.695,0.0	-0.236
228	ENSG00000137200	CMTR1	chr6	+	37475320	37475916	37475320	37475412	37476125	37476194	228	6,11	212205	4,7	169161	300	150	0.54643	1	0.014,0.026	0.012,0.021	0.003
230	ENSG00000040275	SPDL1	chr5	+	169588393	169588575	169588393	169588490	169591047	169591224	230	561618	0,1	671652	0,0	234	150	1	1	1.0,0.997	1.0,1.0	-0.002
234	ENSG00000129187	DCTD	chr4	-	182916285	182916539	182916418	182916539	182915880	182915888	234	0,1	0,0	0,3	1,0	282	150	1	1	NA,1.0	0.0,1.0	0.5
235	ENSG00000129187	DCTD	chr4	-	182916672	182916857	182916722	182916857	182916418	182916539	235	42,32	0,0	25,53	0,2	199	150	0.346685	1	1.0,1.0	1.0,0.952	0.024
236	ENSG00000092094	OSGEP	chr14	-	20448901	20449013	20448963	20449013	20448732	20448811	236	5,6	295360	12,9	245261	211	150	0.0141771	0.160426	0.012,0.012	0.034,0.024	-0.017
237	ENSG00000092094	OSGEP	chr14	-	20451973	20452149	20451994	20452149	20451256	20451452	237	9,9	0,0	0,13	1,0	170	150	1	1	1.0,1.0	0.0,1.0	0.5
238	ENSG00000224078	SNHG14	chr15	+	25087466	25089866	25087466	25087599	25091589	25091719	238	37,43	1,0	59,43	0,0	300	150	1	1	0.949,1.0	1.0,1.0	-0.026
239	ENSG00000224078	SNHG14	chr15	+	25095626	25095828	25095626	25095728	25097320	25097439	239	31,38	4,11	77,48	5,0	249	150	0.000719217	0.0240846	0.824,0.675	0.903,1.0	-0.202
240	ENSG00000224078	SNHG14	chr15	+	25099144	25102147	25099144	25099278	25103858	25103970	240	2,0	48,48	0,0	68,38	300	150	1	1	0.02,0.0	0.0,0.0	0.01
241	ENSG00000224078	SNHG14	chr15	+	25103858	25106294	25103858	25103970	25107471	25107588	241	69,72	0,0	115,84	2,0	300	150	0.829381	1	1.0,1.0	0.966,1.0	0.017
242	ENSG00000113240	CLK4	chr5	-	178617343	178618778	178618555	178618778	178616881	178616948	242	48,66	5,11	36,42	20,27	300	150	4.40939e-06	0.000897382	0.828,0.75	0.474,0.438	0.333
243	ENSG00000032444	PNPLA6	chr19	+	7535126	7535213	7535126	7535202	7535508	7535577	243	4,5	2,3	11,0	0,2	160	150	0.554399	1	0.652,0.61	1.0,0.0	0.131
244	ENSG00000032444	PNPLA6	chr19	+	7542760	7543084	7542760	7542928	7549906	7550112	244	228252	1,1	344311	2,0	300	150	1	1	0.991,0.992	0.989,1.0	-0.003
245	ENSG00000160408	ST6GALNAC6	chr9	-	127890636	127891043	127890655	127891043	127887483	127887591	245	276295	38,27	350402	38,52	168	150	0.784871	1	0.866,0.907	0.892,0.873	0.004
246	ENSG00000160408	ST6GALNAC6	chr9	-	127897825	127898010	127897955	127898010	127896241	127896332	246	5,3	215222	2,1	287238	279	150	1	1	0.012,0.007	0.004,0.002	0.006
247	ENSG00000265681	RPL17	chr18	-	49491351	49491445	49491404	49491445	49490792	49490927	247	37,32	1130112423	16,27	1037110435	202	150	1	1	0.002,0.002	0.001,0.002	0.001
248	ENSG00000265681	RPL17	chr18	-	49491735	49491833	49491745	49491833	49491531	49491584	248	102130	25,40	202156	51,49	159	150	0.965784	1	0.794,0.754	0.789,0.75	0.004
249	ENSG00000196975	ANXA4	chr2	+	69806384	69806498	69806384	69806432	69807905	69807996	249	317322	11,10	484521	10,17	215	150	0.58807	1	0.953,0.957	0.971,0.955	-0.008
250	ENSG00000196975	ANXA4	chr2	+	69810593	69811456	69810593	69810673	69812652	69812709	250	0,0	255225	2,0	417374	300	150	1	1	0.0,0.0	0.002,0.0	-0.001
251	ENSG00000160256	FAM207A	chr21	+	44943683	44943837	44943683	44943792	44960099	44960168	251	306290	173211	255279	177146	194	150	0.661075	1	0.578,0.515	0.527,0.596	-0.015
253	ENSG00000088179	PTPN4	chr2	+	119915178	119916690	119915178	119915242	119920068	119920241	253	7,16	22,40	17,11	51,31	300	150	0.852916	1	0.137,0.167	0.143,0.151	0.005
254	ENSG00000145216	FIP1L1	chr4	+	53452919	53453142	53452919	53453133	53458652	53458790	254	0,5	384420	5,13	402382	158	150	0.0306685	0.267615	0.0,0.011	0.012,0.031	-0.016
255	ENSG00000164733	CTSB	chr8	-	11861360	11861479	11861405	11861479	11853328	11853479	255	0,0	2,2	0,5	12,11	194	150	0.00817905	0.114448	0.0,0.0	0.0,0.26	-0.13
256	ENSG00000102030	NAA10	chrX	-	153932070	153932431	153932315	153932431	153930762	153930847	256	15741611	3,10	14241453	2,7	300	150	1	1	0.996,0.988	0.997,0.99	-0.002
257	ENSG00000102030	NAA10	chrX	-	153933942	153934001	153933960	153934001	153932538	153932584	257	1150976	21,21	9171022	15,19	167	150	0.621743	1	0.98,0.977	0.982,0.98	-0.003
260	ENSG00000158545	ZC3H18	chr16	+	88577109	88577726	88577109	88577375	88586599	88586684	260	177167	6,16	158114	8,12	300	150	0.713119	1	0.937,0.839	0.908,0.826	0.021
262	ENSG00000128944	KNSTRN	chr15	+	40387158	40387218	40387158	40387206	40389505	40389611	262	4,0	766839	2,2	1059975	161	150	1	1	0.005,0.0	0.002,0.002	0.001
263	ENSG00000110321	EIF4G2	chr11	-	10801660	10802209	10802048	10802209	10800961	10801087	263	30133057	986934	38722878	1126975	300	150	0.941567	1	0.604,0.621	0.632,0.596	-0.001
265	ENSG00000092148	HECTD1	chr14	-	31122913	31123047	31122919	31123047	31121382	31121505	265	338388	62,49	409325	52,67	155	150	0.72292	1	0.841,0.885	0.884,0.824	0.009
269	ENSG00000162961	DPY30	chr2	-	32039592	32039805	32039732	32039805	32039420	32039492	269	22,29	297326	42,33	334371	289	150	0.204577	0.790468	0.037,0.044	0.061,0.044	-0.012
274	ENSG00000129158	SERGEF	chr11	-	18010070	18010139	18010074	18010139	18007940	18008076	274	10,17	3,5	14,15	8,3	153	150	0.77762	1	0.766,0.769	0.632,0.831	0.036
275	ENSG00000110801	PSMD9	chr12	+	121899633	121899889	121899633	121899845	121903005	121903107	275	0,2	703727	9,10	661672	193	150	0.832195	1	0.0,0.002	0.01,0.011	-0.009
276	ENSG00000138286	FAM149B1	chr10	+	73228059	73228184	73228059	73228160	73230421	73230525	276	41,50	35,20	74,38	31,26	173	150	0.686127	1	0.504,0.684	0.674,0.559	-0.022
277	ENSG00000138286	FAM149B1	chr10	+	73232938	73233197	73232938	73233163	73234816	73234940	277	0,7	87,58	1,1	92,79	183	150	0.0616167	0.388751	0.0,0.09	0.009,0.01	0.035
278	ENSG00000138386	NAB1	chr2	+	190655976	190656159	190655976	190656153	190659157	190659995	278	2,0	25,22	0,0	28,18	155	150	0.385624	1	0.072,0.0	0.0,0.0	0.036
280	ENSG00000149925	ALDOA	chr16	+	30067233	30067366	30067233	30067333	30067449	30067661	280	1168611082	0,11	78158214	3,7	182	150	1	1	1.0,0.999	1.0,0.999	0
281	ENSG00000149925	ALDOA	chr16	+	30067449	30068978	30067449	30067661	30069305	30069389	281	99629130	3,0	71757070	0,5	300	150	1	1	0.999,1.0	1.0,0.999	0
282	ENSG00000149925	ALDOA	chr16	+	30068817	30068990	30068817	30068978	30069305	30069389	282	5,11	99629125	8,5	71757070	161	150	1	1	0.0,0.001	0.001,0.001	-0.001
283	ENSG00000168078	PBK	chr8	-	27833041	27833133	27833055	27833133	27828104	27828198	283	2,1	303363	0,6	497471	163	150	1	1	0.006,0.003	0.0,0.012	-0.001
286	ENSG00000166979	EVA1C	chr21	+	32501414	32501495	32501414	32501486	32503925	32504015	286	13,17	0,7	19,36	0,0	158	150	0.0003085	0.0141676	1.0,0.697	1.0,1.0	-0.151
287	ENSG00000166979	EVA1C	chr21	+	32501414	32501538	32501414	32501486	32503925	32504015	287	8,5	0,7	6,3	0,0	201	150	0.00147791	0.0371184	1.0,0.348	1.0,1.0	-0.326
288	ENSG00000166979	EVA1C	chr21	+	32501414	32501538	32501414	32501495	32503925	32504015	288	8,4	13,16	3,3	16,36	192	150	0.0182134	0.189788	0.325,0.163	0.128,0.061	0.149
290	ENSG00000125375	ATP5S	chr14	+	50322510	50322806	50322510	50322719	50323944	50324116	290	1,3	43,43	1,3	56,36	236	150	0.93986	1	0.015,0.042	0.011,0.05	-0.002
294	ENSG00000184497	TMEM255B	chr13	+	113800826	113800912	113800826	113800865	113801652	113801812	294	18,15	3,0	11,11	0,0	196	150	0.240744	0.874176	0.821,1.0	1.0,1.0	-0.09
295	ENSG00000144320	LNPK	chr2	-	175995552	175995646	175995557	175995646	175993181	175993223	295	0,3	124171	4,2	229187	154	150	0.717083	1	0.0,0.017	0.017,0.01	-0.005
296	ENSG00000144320	LNPK	chr2	-	175995552	175995646	175995557	175995646	175994133	175994280	296	0,0	10,19	2,0	22,26	154	150	0.491328	1	0.0,0.0	0.081,0.0	-0.041
298	ENSG00000156253	RWDD2B	chr21	-	29008239	29008621	29008394	29008621	29007760	29008123	298	132141	12,14	96120	8,11	300	150	0.764742	1	0.846,0.834	0.857,0.845	-0.011
299	ENSG00000156253	RWDD2B	chr21	-	29009594	29009692	29009626	29009692	29008394	29008621	299	6,0	6,8	14,13	4,0	181	150	8.65583e-05	0.0057183	0.453,0.0	0.744,1.0	-0.645
302	ENSG00000103034	NDRG4	chr16	+	58503797	58503957	58503797	58503903	58504153	58504274	302	1,1	12,16	0,0	7,15	203	150	0.3594	1	0.058,0.044	0.0,0.0	0.051
303	ENSG00000166435	XRRA1	chr11	-	74933800	74933872	74933824	74933872	74930299	74930372	303	18,24	0,2	29,19	1,3	173	150	0.264477	0.928513	1.0,0.912	0.962,0.846	0.052
306	ENSG00000141127	PRPSAP2	chr17	+	18856298	18856476	18856298	18856429	18865801	18865952	306	0,7	7,0	0,0	10,9	196	150	0.00643727	0.0985203	0.0,1.0	0.0,0.0	0.5
307	ENSG00000160710	ADAR	chr1	-	154590183	154590409	154590261	154590409	154589756	154589928	307	843684	115,95	836718	192136	227	150	0.00215296	0.0473893	0.829,0.826	0.742,0.777	0.068
308	ENSG00000165916	PSMC3	chr11	-	47424045	47424183	47424108	47424183	47422829	47422973	308	47004524	20,8	43214509	12,20	212	150	1	1	0.994,0.998	0.996,0.994	0.001
309	ENSG00000072135	PTPN18	chr2	+	130370556	130370782	130370556	130370623	130370874	130370964	309	35,46	3,3	35,36	0,2	300	150	0.0447308	0.328325	0.854,0.885	1.0,0.9	-0.081
312	ENSG00000139998	RAB15	chr14	-	64950578	64951151	64951073	64951151	64950324	64950414	312	1,4	73,47	7,2	61,68	300	150	0.291672	0.97629	0.007,0.041	0.054,0.014	-0.01
313	ENSG00000139998	RAB15	chr14	-	64950942	64951151	64951073	64951151	64950324	64950414	313	7,10	73,47	21,6	61,68	280	150	0.272267	0.948216	0.049,0.102	0.156,0.045	-0.025
316	ENSG00000142303	ADAMTS10	chr19	-	8595761	8595903	8595772	8595903	8592762	8592870	316	0,0	0,4	0,2	0,0	160	150	1	1	NA,0.0	NA,1.0	-1
317	ENSG00000092208	GEMIN2	chr14	+	39114305	39114475	39114305	39114395	39114828	39114913	317	274325	0,0	238272	2,3	229	150	0.639754	1	1.0,1.0	0.987,0.983	0.015
320	ENSG00000108465	CDK5RAP3	chr17	+	47971121	47971171	47971121	47971152	47971361	47971407	320	0,1	81,67	0,0	91,83	168	150	1	1	0.0,0.013	0.0,0.0	0.006
321	ENSG00000108465	CDK5RAP3	chr17	+	47973518	47973693	47973518	47973650	47973930	47974031	321	15,4	209244	9,3	289260	192	150	0.0810217	0.462745	0.053,0.013	0.024,0.009	0.017
324	ENSG00000108465	CDK5RAP3	chr17	+	47973930	47974035	47973930	47974031	47974399	47974448	324	1,0	233255	3,1	290266	153	150	1	1	0.004,0.0	0.01,0.004	-0.005
325	ENSG00000108465	CDK5RAP3	chr17	+	47974399	47975337	47974399	47974448	47975513	47975653	325	279182	1,0	268260	0,0	300	150	1	1	0.993,1.0	1.0,1.0	-0.004
326	ENSG00000108465	CDK5RAP3	chr17	+	47975513	47975653	47975513	47975638	47975868	47976013	326	280223	11,22	283296	34,21	164	150	0.121237	0.581402	0.959,0.903	0.884,0.928	0.025
333	ENSG00000089123	TASP1	chr20	-	13528432	13528511	13528445	13528511	13483226	13483337	333	66,48	0,3	41,77	1,4	162	150	0.393305	1	1.0,0.937	0.974,0.947	0.008
334	ENSG00000138592	USP8	chr15	+	50424381	50424654	50424381	50424514	50439008	50439177	334	57,57	81122	63,55	137157	289	150	0.0768097	0.448792	0.268,0.195	0.193,0.154	0.058
335	ENSG00000138592	USP8	chr15	+	50476848	50476997	50476848	50476993	50477275	50477499	335	0,1	135168	1,7	192201	153	150	0.432209	1	0.0,0.006	0.005,0.033	-0.016
336	ENSG00000002919	SNX11	chr17	+	48112030	48112111	48112030	48112085	48112573	48112660	336	10,14	86110	30,25	108146	175	150	0.027908	0.250788	0.091,0.098	0.192,0.128	-0.066
340	ENSG00000101901	ALG13	chrX	+	111681178	111681424	111681178	111681299	111682131	111682294	340	80109	124189	120117	246219	274	150	0.281928	0.960516	0.261,0.24	0.211,0.226	0.032
341	ENSG00000101901	ALG13	chrX	+	111682131	111682294	111682131	111682235	111684964	111685103	341	313473	6,9	526541	12,3	208	150	0.463718	1	0.974,0.974	0.969,0.992	-0.006
342	ENSG00000101901	ALG13	chrX	+	111682131	111682300	111682131	111682235	111684964	111685103	342	49,90	6,9	71,79	12,3	214	150	0.885151	1	0.851,0.875	0.806,0.949	-0.014
343	ENSG00000101901	ALG13	chrX	+	111682131	111682300	111682131	111682294	111684964	111685103	343	0,2	264385	0,1	455463	155	150	1	1	0.0,0.005	0.0,0.002	0.002
344	ENSG00000105135	ILVBL	chr19	-	15116000	15116321	15116151	15116321	15115849	15115921	344	111118	6,3	162119	5,2	300	150	0.362407	1	0.902,0.952	0.942,0.967	-0.027
345	ENSG00000072310	SREBF1	chr17	-	17817547	17817916	17817695	17817916	17817255	17817457	345	4,11	182198	2,1	142,78	297	150	0.10486	0.538455	0.011,0.027	0.007,0.006	0.012
346	ENSG00000072310	SREBF1	chr17	-	17819537	17819725	17819543	17819725	17819319	17819454	346	165202	3,5	107111	6,3	155	150	0.237997	0.870709	0.982,0.975	0.945,0.973	0.019
351	ENSG00000106603	COA1	chr7	-	43650492	43650712	43650611	43650712	43648599	43648652	351	52,32	60,30	48,34	75,54	268	150	0.0912301	0.499915	0.327,0.374	0.264,0.261	0.088
353	ENSG00000198909	MAP3K3	chr17	+	63685516	63685590	63685516	63685578	63688526	63688594	353	108,96	82,59	142143	93,78	161	150	0.4335	1	0.551,0.603	0.587,0.631	-0.032
361	ENSG00000108094	CUL2	chr10	-	35090178	35090642	35090429	35090642	35071198	35071339	361	112142	410464	143161	492518	300	150	0.790172	1	0.12,0.133	0.127,0.135	-0.005
362	ENSG00000173193	PARP14	chr3	+	122720254	122721653	122720254	122720388	122727811	122727986	362	0,0	190215	3,2	164185	300	150	1	1	0.0,0.0	0.009,0.005	-0.007
363	ENSG00000234545	FAM133B	chr7	-	92577654	92578182	92578149	92578182	92577102	92577195	363	130171	2,0	133125	2,0	300	150	1	1	0.97,1.0	0.971,1.0	-0.001
364	ENSG00000140682	TGFB1I1	chr16	+	31473440	31473734	31473440	31473556	31473834	31473977	364	906806	3,0	660676	0,0	300	150	1	1	0.993,1.0	1.0,1.0	-0.004
365	ENSG00000140682	TGFB1I1	chr16	+	31473681	31473977	31473681	31473734	31474151	31474239	365	484557	1,0	497427	0,0	300	150	1	1	0.996,1.0	1.0,1.0	-0.002
366	ENSG00000157470	FAM81A	chr15	+	59458549	59458646	59458549	59458617	59459932	59460206	366	17,11	0,2	10,10	0,0	178	150	0.797785	1	1.0,0.823	1.0,1.0	-0.089
368	ENSG00000141380	SS18	chr18	-	26091003	26091192	26091095	26091192	26087500	26087577	368	5,6	54,52	6,11	44,41	241	150	0.106718	0.543214	0.054,0.067	0.078,0.143	-0.05
370	ENSG00000105202	FBL	chr19	-	39840616	39840787	39840619	39840787	39840413	39840515	370	4,4	0,0	4,6	1,0	152	150	1	1	1.0,1.0	0.798,1.0	0.101
373	ENSG00000125124	BBS2	chr16	-	56502672	56502808	56502701	56502808	56502316	56502456	373	191177	0,0	194197	0,1	178	150	1	1	1.0,1.0	1.0,0.994	0.003
375	ENSG00000197530	MIB2	chr1	+	1623388	1623699	1623388	1623482	1623773	1623945	375	4,9	8,7	33,23	6,5	300	150	0.000412224	0.015991	0.2,0.391	0.733,0.697	-0.419
376	ENSG00000197530	MIB2	chr1	+	1623430	1623679	1623430	1623482	1623773	1623945	376	2,3	8,7	13,9	6,5	300	150	0.000937984	0.0283727	0.111,0.176	0.52,0.474	-0.354
377	ENSG00000197530	MIB2	chr1	+	1623430	1623699	1623430	1623679	1623773	1623945	377	2,6	0,0	21,14	1,0	169	150	1	1	1.0,1.0	0.949,1.0	0.026
378	ENSG00000197530	MIB2	chr1	+	1625545	1626754	1625545	1625653	1626836	1626999	378	18,8	3,0	20,25	2,1	300	150	0.612806	1	0.75,1.0	0.833,0.926	-0.004
380	ENSG00000143369	ECM1	chr1	+	150509660	150510002	150509660	150509762	150510101	150510182	380	7,8	0,0	75,47	1,0	300	150	1	1	1.0,1.0	0.974,1.0	0.013
385	ENSG00000115317	HTRA2	chr2	+	74531338	74531411	74531338	74531371	74531596	74531702	385	5,8	236242	12,12	220231	189	150	0.0485676	0.338591	0.017,0.026	0.041,0.04	-0.019
386	ENSG00000149743	TRPT1	chr11	-	64224794	64224970	64224800	64224970	64224542	64224717	386	7,0	291271	6,4	181209	155	150	0.155621	0.666619	0.023,0.0	0.031,0.018	-0.013
387	ENSG00000197885	NKIRAS1	chr3	-	23900803	23901049	23900807	23901049	23892309	23893333	387	71,93	0,0	72,99	0,2	153	150	1	1	1.0,1.0	1.0,0.98	0.01
389	ENSG00000065357	DGKA	chr12	+	55939414	55940170	55939414	55939529	55940313	55940433	389	67,70	0,1	120124	2,2	300	150	0.45053	1	1.0,0.972	0.968,0.969	0.018
391	ENSG00000175294	CATSPER1	chr11	-	66018787	66018902	66018826	66018902	66017059	66017174	391	72,79	23,29	32,34	11,6	188	150	0.322394	1	0.714,0.685	0.699,0.819	-0.059
392	ENSG00000149115	TNKS1BP1	chr11	-	57320064	57320712	57320078	57320712	57317817	57317887	392	0,4	86,82	0,0	65,57	163	150	0.548335	1	0.0,0.043	0.0,0.0	0.021
393	ENSG00000197563	PIGN	chr18	-	62088390	62088842	62088755	62088842	62085208	62085264	393	0,2	162167	2,0	226236	300	150	1	1	0.0,0.006	0.004,0.0	0.001
394	ENSG00000197563	PIGN	chr18	-	62186843	62187077	62187022	62187077	62161132	62161385	394	77,68	0,0	82,68	5,0	300	150	0.0449166	0.328327	1.0,1.0	0.891,1.0	0.054
395	ENSG00000283782	AC116366.3	chr5	+	132579316	132580066	132579316	132579502	132587561	132587690	395	177266	0,1	282232	0,1	300	150	1	1	1.0,0.993	1.0,0.991	0.001
396	ENSG00000099250	NRP1	chr10	-	33202890	33202995	33202911	33202995	33197649	33197709	396	210196	41,52	476445	96,70	170	150	0.17928	0.730927	0.819,0.769	0.814,0.849	-0.037
398	ENSG00000164896	FASTK	chr7	-	151076912	151077236	151077100	151077236	151076625	151076832	398	250275	39,45	300268	28,38	300	150	0.109859	0.551124	0.762,0.753	0.843,0.779	-0.053
399	ENSG00000164896	FASTK	chr7	-	151077309	151077780	151077620	151077780	151076625	151076832	399	14,22	2,0	23,20	0,0	300	150	0.745723	1	0.778,1.0	1.0,1.0	-0.111
400	ENSG00000164896	FASTK	chr7	-	151077100	151077401	151077309	151077401	151076912	151077027	400	215189	1,2	197195	2,2	300	150	0.741045	1	0.991,0.979	0.98,0.98	0.005
401	ENSG00000164896	FASTK	chr7	-	151078841	151079021	151078922	151079021	151078561	151078701	401	227212	37,44	253250	39,38	230	150	0.347358	1	0.8,0.759	0.809,0.811	-0.03
402	ENSG00000125459	MSTO1	chr1	+	155611215	155611355	155611215	155611291	155611548	155611603	402	18,15	3,0	14,22	1,10	213	150	0.0547827	0.364323	0.809,1.0	0.908,0.608	0.147
404	ENSG00000125459	MSTO1	chr1	+	155611688	155611852	155611688	155611827	155611982	155612100	404	8,0	7,7	0,0	16,15	174	150	0.000600466	0.0214882	0.496,0.0	0.0,0.0	0.248
405	ENSG00000125459	MSTO1	chr1	+	155613656	155613766	155613656	155613733	155614058	155614935	405	4,3	2,2	4,2	4,0	182	150	0.584534	1	0.622,0.553	0.452,1.0	-0.138
406	ENSG00000074416	MGLL	chr3	-	127822308	127823185	127823083	127823185	127821693	127821838	406	458453	231276	385314	210240	300	150	0.290611	0.97629	0.498,0.451	0.478,0.395	0.038
407	ENSG00000167962	ZNF598	chr16	-	2000390	2000481	2000408	2000481	1999495	2000256	407	191189	175207	172135	132135	167	150	0.353147	1	0.495,0.451	0.539,0.473	-0.033
408	ENSG00000167962	ZNF598	chr16	-	2001582	2001700	2001591	2001700	2001003	2001191	408	384378	119128	362352	61,60	158	150	3.10018e-05	0.00296256	0.754,0.737	0.849,0.848	-0.103
409	ENSG00000078687	TNRC6C	chr17	+	78048844	78051457	78048844	78051448	78064721	78064937	409	0,1	24,17	4,0	29,33	158	150	0.135313	0.620065	0.0,0.053	0.116,0.0	-0.032
410	ENSG00000173171	MTX1	chr1	+	155210345	155210435	155210345	155210415	155210547	155210627	410	0,2	664550	2,2	597576	169	150	1	1	0.0,0.003	0.003,0.003	-0.002
411	ENSG00000173171	MTX1	chr1	+	155210547	155212219	155210547	155210627	155212384	155212567	411	306244	54,57	292307	48,45	300	150	0.142446	0.637833	0.739,0.682	0.753,0.773	-0.052
412	ENSG00000101464	PIGU	chr20	-	34588452	34588607	34588539	34588607	34585436	34585480	412	114,76	0,1	111120	0,0	236	150	1	1	1.0,0.98	1.0,1.0	-0.01
413	ENSG00000101464	PIGU	chr20	-	34588452	34588607	34588539	34588607	34585436	34585580	413	340319	1,0	357365	0,0	236	150	1	1	0.995,1.0	1.0,1.0	-0.002
416	ENSG00000125454	SLC25A19	chr17	-	75288387	75288591	75288497	75288591	75286632	75286802	416	44,38	5,4	21,45	3,6	259	150	0.688323	1	0.836,0.846	0.802,0.813	0.033
417	ENSG00000125454	SLC25A19	chr17	-	75288387	75288591	75288501	75288591	75286632	75286802	417	44,38	24,17	21,45	22,15	263	150	0.684278	1	0.511,0.56	0.353,0.631	0.044
418	ENSG00000125454	SLC25A19	chr17	-	75288497	75288591	75288501	75288591	75286632	75286802	418	5,4	24,17	3,6	22,15	153	150	0.906214	1	0.17,0.187	0.118,0.282	-0.021
419	ENSG00000102984	ZNF821	chr16	-	71867892	71868037	71867911	71868037	71864137	71864242	419	4,0	0,0	6,0	2,0	168	150	1	1	1.0,NA	0.728,NA	0.272
420	ENSG00000102984	ZNF821	chr16	-	71867892	71868037	71867911	71868037	71864902	71865048	420	34,13	13,17	14,8	19,20	168	150	0.0483401	0.338591	0.7,0.406	0.397,0.263	0.223
422	ENSG00000005812	FBXL3	chr13	-	77021512	77021861	77021656	77021861	77018599	77018722	422	173268	7,4	309270	26,18	293	150	0.000347203	0.0147863	0.927,0.972	0.859,0.885	0.078
423	ENSG00000141179	PCTP	chr17	+	55771105	55771201	55771105	55771185	55773723	55773895	423	0,1	114108	2,0	143152	165	150	1	1	0.0,0.008	0.013,0.0	-0.002
425	ENSG00000134575	ACP2	chr11	-	47247640	47248133	47248037	47248133	47245681	47245834	425	221181	0,0	339314	0,1	300	150	1	1	1.0,1.0	1.0,0.994	0.003
427	ENSG00000154265	ABCA5	chr17	-	69273942	69274128	69273958	69274128	69271161	69271289	427	7,22	58,54	16,21	45,29	165	150	0.0620527	0.390872	0.099,0.27	0.244,0.397	-0.136
428	ENSG00000107959	PITRM1	chr10	-	3148167	3148291	3148170	3148291	3147986	3148063	428	15,6	316304	4,13	297331	152	150	0.495061	1	0.045,0.019	0.013,0.037	0.007
429	ENSG00000107959	PITRM1	chr10	-	3156929	3157531	3157434	3157531	3155590	3155729	429	546545	0,0	624611	3,0	300	150	1	1	1.0,1.0	0.99,1.0	0.005
433	ENSG00000127837	AAMP	chr2	-	218265578	218266587	218266442	218266587	218265370	218265461	433	558547	0,2	582585	0,0	300	150	1	1	1.0,0.993	1.0,1.0	-0.004
435	ENSG00000176853	FAM91A1	chr8	+	123779984	123780082	123779984	123780075	123780479	123780542	435	0,0	200270	0,3	248271	156	150	1	1	0.0,0.0	0.0,0.011	-0.005
437	ENSG00000221914	PPP2R2A	chr8	+	26293665	26293860	26293665	26293740	26338889	26338987	437	2,2	97105	0,0	130107	269	150	1	1	0.011,0.011	0.0,0.0	0.011
438	ENSG00000177683	THAP5	chr7	-	108565829	108566022	108565951	108566022	108564992	108565105	438	116159	8,9	155171	19,15	271	150	0.0812969	0.462967	0.889,0.907	0.819,0.863	0.057
439	ENSG00000105865	DUS4L	chr7	+	107573703	107573883	107573703	107573821	107575187	107575310	439	8,20	30,55	1,5	51,55	211	150	1.17906e-05	0.00159295	0.159,0.205	0.014,0.061	0.144
440	ENSG00000167550	RHEBL1	chr12	-	49066955	49067035	49066967	49067035	49066618	49066701	440	2,2	25,20	2,0	28,33	161	150	0.143357	0.640449	0.069,0.085	0.062,0.0	0.046
441	ENSG00000089060	SLC8B1	chr12	-	113332722	113332960	113332748	113332960	113318963	113319071	441	3,0	0,0	0,0	0,2	175	150	1	1	1.0,NA	NA,0.0	1
442	ENSG00000089060	SLC8B1	chr12	-	113332722	113332960	113332748	113332960	113321195	113321348	442	104,82	9,4	56,76	4,7	175	150	0.772709	1	0.908,0.946	0.923,0.903	0.014
443	ENSG00000166479	TMX3	chr18	-	68697930	68698031	68697931	68698031	68697225	68697303	443	1,0	295339	0,0	448478	150	150	1	1	0.003,0.0	0.0,0.0	0.002
444	ENSG00000105372	RPS19	chr19	+	41860254	41860445	41860254	41860289	41860774	41860845	444	65,20	48284275	43,78	43674825	300	150	1	1	0.007,0.002	0.005,0.008	-0.002
446	ENSG00000071894	CPSF1	chr8	-	144393882	144394160	144394112	144394160	144393666	144393796	446	280266	0,6	224203	0,0	300	150	0.590606	1	1.0,0.957	1.0,1.0	-0.022
447	ENSG00000112139	MDGA1	chr6	-	37646197	37646375	37646267	37646375	37645932	37645956	447	7,13	0,0	23,15	0,1	219	150	1	1	1.0,1.0	1.0,0.911	0.044
449	ENSG00000169592	INO80E	chr16	+	29996243	29996617	29996243	29996391	29996807	29996860	449	675665	0,0	563577	0,2	300	150	1	1	1.0,1.0	1.0,0.993	0.004
450	ENSG00000100209	HSCB	chr22	+	28743881	28743978	28743881	28743923	28744614	28744704	450	235244	0,1	213225	3,4	204	150	0.439843	1	1.0,0.994	0.981,0.976	0.019
452	ENSG00000100209	HSCB	chr22	+	28744614	28744709	28744614	28744704	28745863	28746008	452	19,24	138,98	27,38	77,90	154	150	0.00190973	0.0440136	0.118,0.193	0.255,0.291	-0.118
453	ENSG00000100209	HSCB	chr22	+	28744614	28744709	28744614	28744704	28751240	28751288	453	1,0	16,21	5,14	19,15	154	150	3.2593e-06	0.000751173	0.057,0.0	0.204,0.476	-0.311
454	ENSG00000100209	HSCB	chr22	+	28744614	28744709	28744614	28744704	28757077	28757510	454	0,1	0,0	1,2	1,0	154	150	1	1	NA,1.0	0.493,1.0	0.254
456	ENSG00000137656	BUD13	chr11	-	116762552	116763266	116762954	116763266	116760734	116760952	456	230197	4,0	174166	0,0	300	150	0.554224	1	0.966,1.0	1.0,1.0	-0.017
457	ENSG00000121022	COPS5	chr8	-	67047684	67047859	67047767	67047859	67045811	67045960	457	2,7	1,0	12,6	0,0	232	150	1	1	0.564,1.0	1.0,1.0	-0.218
459	ENSG00000157353	FUK	chr16	+	70466881	70467471	70466881	70466954	70468848	70468968	459	3,6	3,0	0,3	0,0	300	150	1	1	0.333,1.0	NA,1.0	-0.334
461	ENSG00000157353	FUK	chr16	+	70478550	70479403	70478550	70478650	70479578	70480274	461	18,30	0,1	16,26	0,0	300	150	1	1	1.0,0.938	1.0,1.0	-0.031
463	ENSG00000138346	DNA2	chr10	-	68431856	68431971	68431861	68431971	68430435	68430660	463	3,0	97102	3,3	88,97	154	150	0.19816	0.774842	0.029,0.0	0.032,0.029	-0.016
464	ENSG00000172613	RAD9A	chr11	+	67396110	67396175	67396110	67396171	67396262	67396400	464	80,65	3,1	35,49	3,6	153	150	0.0153809	0.169804	0.963,0.985	0.92,0.889	0.069
465	ENSG00000133818	RRAS2	chr11	-	14358237	14358485	14358256	14358485	14295767	14295855	465	2,4	34,25	1,0	18,18	168	150	0.0199235	0.198627	0.05,0.125	0.047,0.0	0.064
466	ENSG00000133818	RRAS2	chr11	-	14358237	14358485	14358256	14358485	14356685	14356769	466	4,0	2,0	0,2	0,0	168	150	1	1	0.641,NA	NA,1.0	-0.359
467	ENSG00000185122	HSF1	chr8	+	144309771	144311249	144309771	144309896	144311320	144311382	467	342290	5,0	293252	2,1	300	150	0.621767	1	0.972,1.0	0.987,0.992	-0.004
469	ENSG00000164808	SPIDR	chr8	+	47279861	47280017	47279861	47279980	47284027	47284094	469	204232	11,14	260197	5,6	186	150	0.0129438	0.151384	0.937,0.93	0.977,0.964	-0.037
470	ENSG00000088247	KHSRP	chr19	-	6415533	6415734	6415608	6415734	6415379	6415457	470	495478	90,77	468346	61,73	224	150	0.840138	1	0.786,0.806	0.837,0.76	-0.002
472	ENSG00000007541	PIGQ	chr16	+	578378	578505	578378	578462	578784	578938	472	189186	0,2	175126	1,0	192	150	1	1	1.0,0.986	0.993,1.0	-0.003
476	ENSG00000001460	STPG1	chr1	-	24383866	24384003	24383901	24384003	24379652	24379823	476	0,1	56,62	4,2	65,64	184	150	0.106241	0.543133	0.0,0.013	0.048,0.025	-0.03
477	ENSG00000175390	EIF3F	chr11	+	7991780	7991971	7991780	7991851	7992083	7992163	477	45,48	17511564	23,27	14101312	269	150	0.0348157	0.285372	0.014,0.017	0.009,0.011	0.006
479	ENSG00000131089	ARHGEF9	chrX	-	63754303	63755113	63754920	63755113	63706257	63706449	479	0,0	0,3	2,0	0,0	300	150	1	1	NA,0.0	1.0,NA	-1
480	ENSG00000163636	PSMD6	chr3	-	64022642	64022801	64022738	64022801	64022317	64022523	480	58,75	3,4	69,48	6,5	245	150	0.209887	0.803066	0.922,0.92	0.876,0.855	0.056
481	ENSG00000197045	GMFB	chr14	-	54482121	54482202	54482152	54482202	54481394	54481458	481	0,11	209436	9,5	509457	180	150	0.879017	1	0.0,0.021	0.015,0.009	-0.001
483	ENSG00000188603	CLN3	chr16	-	28482104	28482382	28482326	28482382	28477736	28477877	483	184175	0,3	121145	0,0	300	150	0.681861	1	1.0,0.967	1.0,1.0	-0.016
484	ENSG00000188603	CLN3	chr16	-	28482476	28482672	28482607	28482672	28482326	28482382	484	141177	0,0	126118	4,1	280	150	0.23979	0.873872	1.0,1.0	0.944,0.984	0.036
485	ENSG00000188603	CLN3	chr16	-	28491481	28491835	28491713	28491835	28489289	28489386	485	160170	10,17	103148	8,18	300	150	0.458656	1	0.889,0.833	0.866,0.804	0.026
488	ENSG00000273136	NBPF26	chr1	+	120805417	120805458	120805417	120805453	120805555	120805765	488	8,19	0,2	24,32	3,7	154	150	0.0328603	0.277471	1.0,0.902	0.886,0.817	0.1
489	ENSG00000119778	ATAD2B	chr2	-	23786026	23786223	23786041	23786223	23782868	23783028	489	17,26	1,12	29,19	10,16	164	150	0.143198	0.640449	0.94,0.665	0.726,0.521	0.179
490	ENSG00000198258	UBL5	chr19	+	9827891	9828064	9827891	9827984	9828326	9828393	490	166121	885898	128140	700943	229	150	0.869359	1	0.109,0.081	0.107,0.089	-0.003
492	ENSG00000198258	UBL5	chr19	+	9828326	9828393	9828326	9828389	9828591	9828675	492	16341668	9,3	13571575	16,19	153	150	0.565701	1	0.994,0.998	0.988,0.988	0.008
493	ENSG00000105193	RPS16	chr19	-	39433493	39433569	39433521	39433569	39433206	39433418	493	17,10	78887762	14,14	70427466	177	150	1	1	0.002,0.001	0.002,0.002	-0.001
494	ENSG00000105193	RPS16	chr19	-	39433521	39433761	39433664	39433761	39433206	39433418	494	78897764	4,2	70427469	0,1	292	150	1	1	0.999,0.999	1.0,1.0	-0.001
495	ENSG00000105193	RPS16	chr19	-	39433664	39435708	39435606	39435708	39433521	39433569	495	65826635	0,3	58286638	0,0	300	150	1	1	1.0,0.999	1.0,1.0	0
496	ENSG00000105193	RPS16	chr19	-	39435606	39435708	39435657	39435708	39433664	39433761	496	79808196	74,78	70547952	67,78	200	150	0.903249	1	0.988,0.987	0.987,0.987	0.001
497	ENSG00000168101	NUDT16L1	chr16	+	4693977	4694308	4693977	4694238	4694957	4695859	497	17,13	176148	6,43	159154	219	150	0.130024	0.605747	0.062,0.057	0.025,0.161	-0.034
500	ENSG00000198198	SZT2	chr1	+	43419733	43419961	43419733	43419944	43420152	43420323	500	1,0	27,28	0,4	39,44	166	150	0.232388	0.85573	0.032,0.0	0.0,0.076	-0.022
501	ENSG00000144120	TMEM177	chr2	+	119679166	119679617	119679166	119679225	119680831	119682118	501	14,9	21,14	5,9	12,17	300	150	0.427832	1	0.25,0.243	0.172,0.209	0.056
503	ENSG00000135018	UBQLN1	chr9	-	83666349	83669327	83669184	83669327	83665029	83665145	503	703697	104121	14611319	270226	300	150	0.422922	1	0.772,0.742	0.73,0.745	0.019
504	ENSG00000106268	NUDT1	chr7	+	2242904	2243048	2242904	2242975	2244562	2244726	504	12,6	54,41	14,4	49,54	222	150	0.869863	1	0.131,0.09	0.162,0.048	0.005
505	ENSG00000141428	C18orf21	chr18	+	35972624	35972840	35972624	35972805	35974895	35975095	505	18,30	5,0	34,25	6,0	184	150	0.882827	1	0.746,1.0	0.822,1.0	-0.038
507	ENSG00000131408	NR1H2	chr19	+	50376472	50376826	50376472	50376576	50377586	50377648	507	187222	0,0	319344	2,0	300	150	1	1	1.0,1.0	0.988,1.0	0.006
508	ENSG00000131408	NR1H2	chr19	+	50378148	50378439	50378148	50378312	50378521	50378796	508	39,46	0,0	68,85	1,1	276	150	0.531935	1	1.0,1.0	0.974,0.979	0.024
510	ENSG00000273000	AP000347.2	chr22	-	23686830	23686995	23686837	23686995	23683724	23683867	510	12,12	11,2	3,4	5,8	156	150	0.0275112	0.247791	0.512,0.852	0.366,0.325	0.336
511	ENSG00000126709	IFI6	chr1	-	27669220	27669346	27669232	27669346	27668457	27668535	511	5,9	43,50	8,5	35,38	161	150	0.732454	1	0.098,0.144	0.176,0.109	-0.021
512	ENSG00000126709	IFI6	chr1	-	27669220	27669346	27669244	27669346	27668457	27668535	512	12,21	253219	17,13	210210	173	150	0.946361	1	0.04,0.077	0.066,0.051	0
513	ENSG00000126709	IFI6	chr1	-	27669232	27669346	27669244	27669346	27668457	27668535	513	50,62	253219	44,46	210210	161	150	0.56942	1	0.155,0.209	0.163,0.169	0.016
518	ENSG00000068885	IFT80	chr3	-	160366042	160366152	160366092	160366152	160357488	160357578	518	64123	1,0	156127	0,0	199	150	1	1	0.98,1.0	1.0,1.0	-0.01
520	ENSG00000148187	MRRF	chr9	+	122265461	122265780	122265461	122265545	122270863	122271075	520	56,56	14,23	43,27	16,17	300	150	0.2721	0.948216	0.667,0.549	0.573,0.443	0.1
521	ENSG00000148187	MRRF	chr9	+	122265461	122265780	122265461	122265545	122270952	122271075	521	41,25	2,0	22,16	0,0	300	150	0.424732	1	0.911,1.0	1.0,1.0	-0.044
522	ENSG00000148187	MRRF	chr9	+	122265461	122265780	122265461	122265545	122280442	122280598	522	38,22	0,1	21,17	0,0	300	150	1	1	1.0,0.917	1.0,1.0	-0.041
523	ENSG00000148187	MRRF	chr9	+	122285168	122285946	122285168	122285287	122286038	122286166	523	30,51	20,30	52,41	15,18	300	150	0.059761	0.381963	0.429,0.459	0.634,0.532	-0.139
527	ENSG00000120265	PCMT1	chr6	+	149802199	149802416	149802199	149802369	149810615	149811420	527	206196	232300	291307	434501	196	150	0.212864	0.808924	0.405,0.333	0.339,0.319	0.04
528	ENSG00000213614	HEXA	chr15	-	72353690	72355624	72355558	72355624	72353067	72353178	528	742647	21,18	9251068	34,24	300	150	0.831458	1	0.946,0.947	0.932,0.957	0.002
529	ENSG00000124486	USP9X	chrX	+	41229566	41229827	41229566	41229779	41230500	41230596	529	26,17	374387	21,28	505509	197	150	0.539026	1	0.05,0.032	0.031,0.04	0.005
530	ENSG00000163644	PPM1K	chr4	-	88278143	88278642	88278535	88278642	88277142	88277243	530	50,62	2,0	57,65	0,0	300	150	0.460471	1	0.926,1.0	1.0,1.0	-0.037
532	ENSG00000242193	CRYZL2P	chr1	-	178026071	178026255	178026154	178026255	178022439	178022668	532	0,0	5,1	0,1	0,0	232	150	1	1	0.0,0.0	NA,1.0	-1
535	ENSG00000105854	PON2	chr7	-	95416171	95416297	95416241	95416297	95412311	95412461	535	8,21	0,1	14,18	0,0	219	150	1	1	1.0,0.935	1.0,1.0	-0.032
536	ENSG00000105854	PON2	chr7	-	95416171	95416297	95416241	95416297	95412311	95412477	536	6,27	335408	30,22	476534	219	150	0.48315	1	0.012,0.043	0.041,0.027	-0.007
537	ENSG00000126746	ZNF384	chr12	-	6689097	6689510	6689367	6689510	6688166	6688226	537	19,16	7,2	24,14	2,7	300	150	0.934312	1	0.576,0.8	0.857,0.5	0.009
538	ENSG00000008283	CYB561	chr17	-	63436006	63436152	63436053	63436152	63435687	63435791	538	3,1	56,25	0,0	27,25	196	150	0.628391	1	0.039,0.03	0.0,0.0	0.035
539	ENSG00000197308	GATA3-AS1	chr10	-	8051248	8051578	8051273	8051578	8050475	8050724	539	0,1	0,0	1,2	4,0	174	150	1	1	NA,1.0	0.177,1.0	0.411
541	ENSG00000166716	ZNF592	chr15	+	84790704	84790883	84790704	84790872	84797868	84798045	541	71,54	1,0	97100	0,1	160	150	1	1	0.985,1.0	1.0,0.989	-0.002
543	ENSG00000067225	PKM	chr15	-	72230899	72231386	72231115	72231386	72218943	72219110	543	39,20	1498415608	13,17	1350814103	300	150	1	1	0.001,0.001	0.0,0.001	0.001
544	ENSG00000067225	PKM	chr15	-	72230899	72231386	72231115	72231386	72221167	72221284	544	1,2	30,13	2,2	21,23	300	150	0.646374	1	0.016,0.071	0.045,0.042	0
546	ENSG00000100139	MICALL1	chr22	+	37927410	37927826	37927410	37927820	37931798	37931933	546	257208	12,16	213238	16,14	155	150	0.73414	1	0.954,0.926	0.928,0.943	0.004
549	ENSG00000177156	TALDO1	chr11	+	763746	763944	763746	763940	764287	764433	549	21492169	41,29	17991874	20,18	153	150	0.0408788	0.314663	0.981,0.987	0.989,0.99	-0.006
551	ENSG00000164877	MICALL2	chr7	-	1437433	1437608	1437534	1437608	1436741	1436856	551	1,0	6,2	3,0	13,18	250	150	0.555246	1	0.091,0.0	0.122,0.0	-0.015
552	ENSG00000164403	SHROOM1	chr5	-	132823849	132824419	132824280	132824419	132823622	132823764	552	59,79	0,0	61,68	2,0	300	150	0.381917	1	1.0,1.0	0.938,1.0	0.031
555	ENSG00000160014	CALM3	chr19	+	46608196	46608340	46608196	46608327	46608481	46608981	555	17721691	4,5	17801802	0,0	162	150	1	1	0.998,0.997	1.0,1.0	-0.002
557	ENSG00000125885	MCM8	chr20	+	5950651	5951077	5950651	5951023	5952010	5952163	557	221358	110148	296298	221218	203	150	0.000363608	0.0149581	0.598,0.641	0.497,0.503	0.119
558	ENSG00000171877	FRMD5	chr15	-	43885667	43885755	43885680	43885755	43884726	43884795	558	0,1	51,42	2,3	96109	162	150	0.806835	1	0.0,0.022	0.019,0.025	-0.011
559	ENSG00000171877	FRMD5	chr15	-	43888808	43888872	43888823	43888872	43888174	43888266	559	47,48	0,0	79,89	6,0	164	150	0.0874111	0.488032	1.0,1.0	0.923,1.0	0.038
560	ENSG00000109452	INPP4B	chr4	-	142208424	142208529	142208446	142208529	142193086	142193195	560	62,72	0,0	135106	2,2	171	150	0.539043	1	1.0,1.0	0.983,0.979	0.019
561	ENSG00000051180	RAD51	chr15	+	40695173	40695425	40695173	40695321	40698756	40698845	561	128116	1,4	97107	0,0	253	150	0.306686	1	0.987,0.945	1.0,1.0	-0.034
563	ENSG00000109736	MFSD10	chr4	-	2931824	2932153	2932044	2932153	2931374	2931465	563	6,31	0,0	25,38	0,4	300	150	0.04813	0.338591	1.0,1.0	1.0,0.826	0.087
564	ENSG00000109736	MFSD10	chr4	-	2932599	2933209	2933105	2933209	2932350	2932512	564	270260	0,1	332306	0,0	300	150	1	1	1.0,0.992	1.0,1.0	-0.004
566	ENSG00000225190	PLEKHM1	chr17	-	45477899	45478147	45478100	45478147	45475887	45476073	566	48,43	0,0	84,83	0,2	300	150	0.541716	1	1.0,1.0	1.0,0.954	0.023
567	ENSG00000137074	APTX	chr9	-	32987543	32987842	32987759	32987842	32985970	32986030	567	322348	4,0	324345	0,0	300	150	1	1	0.976,1.0	1.0,1.0	-0.012
568	ENSG00000137074	APTX	chr9	-	32988078	32988129	32988082	32988129	32987543	32987731	568	3,3	39,44	3,3	69,57	153	150	0.561106	1	0.07,0.063	0.041,0.049	0.022
569	ENSG00000137074	APTX	chr9	-	32988078	32988129	32988082	32988129	32987759	32987842	569	1,3	4,0	3,3	9,2	153	150	0.319538	1	0.197,1.0	0.246,0.595	0.178
570	ENSG00000137074	APTX	chr9	-	33001515	33001612	33001566	33001612	32989758	32989895	570	5,13	98,89	4,11	95107	200	150	0.474262	1	0.037,0.099	0.031,0.072	0.017
571	ENSG00000167554	ZNF610	chr19	+	52347706	52347944	52347706	52347831	52349153	52349235	571	2,1	0,0	1,0	1,2	262	150	2.20195e-06	0.00056096	1.0,1.0	0.364,0.0	0.818
573	ENSG00000255036	AL512590.3	chr9	+	97347313	97347666	97347313	97347489	97349110	97349291	573	0,5	0,6	2,7	0,0	300	150	1	1	NA,0.294	1.0,1.0	-0.706
575	ENSG00000173846	PLK3	chr1	+	44804338	44804779	44804338	44804501	44805265	44805379	575	28,25	10,9	47,41	4,5	300	150	0.00273914	0.0564654	0.583,0.581	0.855,0.804	-0.248
576	ENSG00000077152	UBE2T	chr1	-	202334988	202335818	202335641	202335818	202333449	202333555	576	530575	3,6	600555	8,8	300	150	0.165533	0.689957	0.989,0.98	0.974,0.972	0.011
577	ENSG00000077152	UBE2T	chr1	-	202334988	202335818	202335645	202335818	202333449	202333555	577	530575	20,9	600555	27,21	300	150	0.0638284	0.397324	0.93,0.97	0.917,0.93	0.026
578	ENSG00000077152	UBE2T	chr1	-	202335641	202335818	202335645	202335818	202333449	202333555	578	3,6	20,9	8,8	27,21	153	150	0.819752	1	0.128,0.395	0.225,0.272	0.013
579	ENSG00000077152	UBE2T	chr1	-	202335641	202335818	202335645	202335818	202334988	202335058	579	13,6	724802	22,10	705853	153	150	0.088614	0.49183	0.017,0.007	0.03,0.011	-0.008
580	ENSG00000152527	PLEKHH2	chr2	+	43740945	43741126	43740945	43741043	43742740	43742918	580	0,0	2,0	0,1	11,19	232	150	1	1	0.0,NA	0.0,0.033	-0.017
581	ENSG00000134058	CDK7	chr5	+	69254601	69254669	69254601	69254667	69255459	69255528	581	285302	15,10	338343	12,9	151	150	0.307766	1	0.95,0.968	0.965,0.974	-0.011
582	ENSG00000159882	ZNF230	chr19	+	44008789	44008991	44008789	44008916	44009083	44009170	582	1,1	37,19	0,0	31,41	224	150	0.53899	1	0.018,0.034	0.0,0.0	0.026
583	ENSG00000151612	ZNF827	chr4	-	145764978	145765165	145764987	145765165	145763089	145763122	583	7,0	10,22	0,0	27,25	158	150	0.00103886	0.0297099	0.399,0.0	0.0,0.0	0.2
584	ENSG00000066322	ELOVL1	chr1	-	43364541	43364647	43364614	43364647	43364323	43364460	584	829788	7,7	904886	8,2	222	150	0.872448	1	0.988,0.987	0.987,0.997	-0.004
585	ENSG00000066322	ELOVL1	chr1	-	43364541	43364647	43364618	43364647	43364323	43364460	585	878858	3,10	981990	8,2	226	150	0.892607	1	0.995,0.983	0.988,0.997	-0.003
586	ENSG00000066322	ELOVL1	chr1	-	43364614	43364647	43364618	43364647	43364323	43364460	586	56,77	3,10	85106	8,2	153	150	0.164912	0.689153	0.948,0.883	0.912,0.981	-0.031
589	ENSG00000140553	UNC45A	chr15	+	90935284	90935375	90935284	90935330	90935543	90935705	589	124148	148198	152155	140142	194	150	0.0342786	0.282335	0.393,0.366	0.456,0.458	-0.078
590	ENSG00000140553	UNC45A	chr15	+	90948141	90948794	90948141	90948283	90949315	90949443	590	508488	2,0	483545	0,0	300	150	1	1	0.992,1.0	1.0,1.0	-0.004
591	ENSG00000114670	NEK11	chr3	+	131026878	131028002	131026878	131027006	131029612	131029878	591	21,1	4,7	11,2	12,16	300	150	0.338569	1	0.724,0.067	0.314,0.059	0.209
593	ENSG00000048140	TSPAN17	chr5	+	176652742	176655020	176652742	176652913	176656077	176656125	593	273308	6,0	222271	7,2	300	150	0.260254	0.918628	0.958,1.0	0.941,0.985	0.016
594	ENSG00000048140	TSPAN17	chr5	+	176656077	176656134	176656077	176656125	176656699	176656816	594	2,5	329297	3,3	248300	158	150	1	1	0.006,0.016	0.011,0.009	0.001
595	ENSG00000048140	TSPAN17	chr5	+	176656894	176656956	176656894	176656924	176657517	176659053	595	320279	39,49	267297	25,38	181	150	0.158501	0.675008	0.872,0.825	0.898,0.866	-0.033
596	ENSG00000213297	ZNF625-ZNF20	chr19	-	12147675	12147802	12147679	12147802	12147394	12147455	596	102,84	2,0	82,57	0,0	153	150	1	1	0.98,1.0	1.0,1.0	-0.01
597	ENSG00000147548	NSD3	chr8	-	38281466	38281583	38281499	38281583	38279539	38279681	597	42,49	14,12	41,40	9,5	182	150	0.146981	0.651437	0.712,0.771	0.79,0.868	-0.087
598	ENSG00000116288	PARK7	chr1	+	7961662	7961793	7961662	7961735	7962762	7962875	598	390364	524546	303367	425476	207	150	0.672854	1	0.35,0.326	0.341,0.358	-0.012
599	ENSG00000147862	NFIB	chr9	-	14116180	14116346	14116207	14116346	14112998	14113081	599	21,41	19,27	27,32	10,27	176	150	0.52859	1	0.485,0.564	0.697,0.503	-0.076
600	ENSG00000147862	NFIB	chr9	-	14306988	14307520	14307213	14307520	14179726	14179780	600	76,92	4,6	95,92	6,0	300	150	0.204232	0.789913	0.905,0.885	0.888,1.0	-0.049
602	ENSG00000087263	OGFOD1	chr16	+	56453262	56453408	56453262	56453380	56458547	56458594	602	413353	0,1	384352	2,2	177	150	1	1	1.0,0.997	0.994,0.993	0.005
603	ENSG00000167969	ECI1	chr16	-	2243317	2243439	2243368	2243439	2243045	2243224	603	755671	5,4	470464	2,1	200	150	1	1	0.991,0.992	0.994,0.997	-0.004
607	ENSG00000104960	PTOV1	chr19	+	49850734	49851096	49850734	49850955	49854405	49854543	607	5,3	0,2	0,5	2,0	290	150	0.313665	1	1.0,0.437	0.0,1.0	0.219
608	ENSG00000072682	P4HA2	chr5	-	132226696	132227221	132226931	132227221	132218544	132218644	608	2,0	1,2	0,2	3,4	300	150	0.59784	1	0.5,0.0	0.0,0.2	0.15
609	ENSG00000072682	P4HA2	chr5	-	132226696	132227221	132227085	132227221	132218544	132218644	609	2,0	18,19	0,2	40,36	300	150	0.456707	1	0.053,0.0	0.0,0.027	0.013
610	ENSG00000072682	P4HA2	chr5	-	132226931	132227221	132227085	132227221	132218544	132218644	610	1,2	18,19	3,4	40,36	300	150	0.518227	1	0.027,0.05	0.036,0.053	-0.006
612	ENSG00000005700	IBTK	chr6	-	82191072	82191879	82191786	82191879	82181878	82182028	612	226309	2,0	347389	1,5	300	150	0.662325	1	0.983,1.0	0.994,0.975	0.007
613	ENSG00000005700	IBTK	chr6	-	82227163	82227302	82227191	82227302	82225476	82225647	613	0,2	118213	0,0	217251	177	150	1	1	0.0,0.008	0.0,0.0	0.004
614	ENSG00000103245	NARFL	chr16	-	739539	739738	739642	739738	737185	737329	614	0,0	117128	2,1	84,91	252	150	1	1	0.0,0.0	0.014,0.006	-0.01
615	ENSG00000104164	BLOC1S6	chr15	+	45597879	45597996	45597879	45597891	45603099	45603187	615	18,9	2,5	27,10	0,0	254	150	2.69372e-05	0.00284957	0.842,0.515	1.0,1.0	-0.322
616	ENSG00000110171	TRIM3	chr11	-	6458064	6458296	6458069	6458296	6457695	6457847	616	84,85	7,4	88,90	6,9	154	150	0.494633	1	0.921,0.954	0.935,0.907	0.016
617	ENSG00000204498	NFKBIL1	chr6	+	31557627	31557849	31557627	31557804	31558021	31558829	617	57,39	23,13	59,74	17,17	194	150	0.19053	0.755565	0.657,0.699	0.729,0.771	-0.072
619	ENSG00000137817	PARP6	chr15	-	72260477	72260688	72260537	72260688	72259607	72259661	619	27,44	47,55	21,33	65,60	209	150	0.0642121	0.397479	0.292,0.365	0.188,0.283	0.093
620	ENSG00000137817	PARP6	chr15	-	72265269	72265473	72265412	72265473	72265080	72265171	620	2,12	75,90	10,3	93107	292	150	0.548201	1	0.014,0.064	0.052,0.014	0.006
624	ENSG00000039650	PNKP	chr19	-	49861607	49861881	49861771	49861881	49861448	49861510	624	79,88	3,7	111110	2,10	300	150	0.872206	1	0.929,0.863	0.965,0.846	-0.009
628	ENSG00000141101	NOB1	chr16	-	69748917	69749118	69748950	69749118	69748231	69748329	628	291265	7,2	152168	0,1	182	150	0.34332	1	0.972,0.991	1.0,0.993	-0.015
629	ENSG00000103037	SETD6	chr16	+	58515790	58516097	58515790	58515880	58516201	58516343	629	31,31	1,0	17,29	0,2	300	150	1	1	0.939,1.0	1.0,0.879	0.03
630	ENSG00000163565	IFI16	chr1	+	159051678	159053724	159051678	159052098	159054820	159055151	630	168164	0,0	165188	0,2	300	150	1	1	1.0,1.0	1.0,0.979	0.01
631	ENSG00000116641	DOCK7	chr1	-	62485658	62489065	62488933	62489065	62477699	62477834	631	0,0	196201	1,0	231221	300	150	1	1	0.0,0.0	0.002,0.0	-0.001
632	ENSG00000116641	DOCK7	chr1	-	62513443	62513606	62513470	62513606	62510576	62510673	632	41,38	224305	46,57	364332	176	150	0.977783	1	0.135,0.096	0.097,0.128	0.003
637	ENSG00000127990	SGCE	chr7	-	94597748	94598004	94597929	94598004	94588688	94588732	637	3,1	0,0	2,2	0,2	300	150	0.294919	0.985074	1.0,1.0	1.0,0.333	0.334
639	ENSG00000127990	SGCE	chr7	-	94599696	94600857	94600645	94600857	94598774	94598963	639	221182	10,10	227258	17,5	300	150	0.846681	1	0.917,0.901	0.87,0.963	-0.007
640	ENSG00000127990	SGCE	chr7	-	94622515	94622626	94622545	94622626	94618757	94618956	640	0,0	0,4	2,0	4,4	179	150	1	1	NA,0.0	0.295,0.0	-0.147
642	ENSG00000129317	PUS7L	chr12	-	43754335	43755261	43755216	43755261	43748449	43748609	642	110185	5,4	171200	5,0	300	150	0.110519	0.553561	0.917,0.959	0.945,1.0	-0.034
644	ENSG00000076242	MLH1	chr3	+	36994829	36994953	36994829	36994903	36996618	36996709	644	2,2	0,0	0,0	0,1	199	150	1	1	1.0,1.0	NA,0.0	1
645	ENSG00000076242	MLH1	chr3	+	37000954	37001053	37000954	37001048	37004400	37004474	645	254220	15,5	196205	11,19	154	150	0.0577396	0.372799	0.943,0.977	0.946,0.913	0.03
647	ENSG00000243989	ACY1	chr3	+	51986987	51987453	51986987	51987061	51987555	51987624	647	125113	5,0	79,84	5,3	300	150	0.122229	0.584018	0.926,1.0	0.888,0.933	0.052
648	ENSG00000074755	ZZEF1	chr17	-	4070683	4070924	4070810	4070924	4067162	4067242	648	110133	7,11	148139	19,12	276	150	0.212329	0.808021	0.895,0.868	0.809,0.863	0.045
649	ENSG00000148362	PAXX	chr9	+	136992639	136992974	136992639	136992700	136993052	136993243	649	185202	6,1	134124	4,6	300	150	0.133215	0.614764	0.939,0.99	0.944,0.912	0.036
654	ENSG00000198901	PRC1	chr15	-	90969446	90969623	90969523	90969623	90969078	90969120	654	665758	84,91	665776	80,76	226	150	0.410439	1	0.84,0.847	0.847,0.871	-0.016
655	ENSG00000185825	BCAP31	chrX	-	153702934	153703058	153703039	153703058	153702006	153702107	655	42893968	4,11	43174314	6,4	254	150	1	1	0.998,0.995	0.998,0.998	-0.002
656	ENSG00000237765	FAM200B	chr4	+	15681755	15681901	15681755	15681784	15686235	15686462	656	60,61	0,4	96,81	5,2	266	150	0.547375	1	1.0,0.896	0.915,0.958	0.011
657	ENSG00000237765	FAM200B	chr4	+	15681755	15681968	15681755	15681784	15686235	15686462	657	70,55	0,4	68,88	5,2	300	150	0.415213	1	1.0,0.873	0.872,0.957	0.022
658	ENSG00000237765	FAM200B	chr4	+	15681755	15681968	15681755	15681901	15686235	15686462	658	70,55	60,61	68,88	96,81	216	150	0.458723	1	0.448,0.385	0.33,0.43	0.036
660	ENSG00000166986	MARS	chr12	+	57489266	57489558	57489266	57489345	57489895	57489971	660	737732	0,1	585608	4,2	300	150	1	1	1.0,0.997	0.987,0.993	0.008
661	ENSG00000166986	MARS	chr12	+	57515919	57516158	57515919	57515991	57516244	57516337	661	4,6	793801	6,4	666669	300	150	1	1	0.003,0.004	0.004,0.003	0
662	ENSG00000173209	AHSA2P	chr2	+	61184711	61184924	61184711	61184800	61185501	61185618	662	0,0	50,69	2,0	47,42	273	150	1	1	0.0,0.0	0.023,0.0	-0.011
664	ENSG00000181555	SETD2	chr3	-	47080800	47081083	47080915	47081083	47067069	47067118	664	1,6	0,2	14,7	2,6	264	150	0.182739	0.740731	1.0,0.63	0.799,0.399	0.216
666	ENSG00000162734	PEA15	chr1	+	160211542	160211716	160211542	160211650	160213109	160213265	666	19401816	43,39	28932821	39,45	215	150	0.037376	0.296894	0.969,0.97	0.981,0.978	-0.01
668	ENSG00000188976	NOC2L	chr1	-	945041	945146	945056	945146	944203	944800	668	232269	712732	245234	591544	164	150	0.11493	0.564474	0.23,0.252	0.275,0.282	-0.037
669	ENSG00000070010	UFD1	chr22	-	19475469	19475602	19475495	19475602	19475067	19475100	669	725696	20,10	716923	39,34	175	150	0.000941413	0.0283727	0.969,0.984	0.94,0.959	0.027
670	ENSG00000061273	HDAC7	chr12	-	47785710	47785885	47785751	47785885	47785386	47785471	670	0,4	232212	1,0	181241	190	150	1	1	0.0,0.015	0.004,0.0	0.005
675	ENSG00000158773	USF1	chr1	-	161042554	161042670	161042585	161042670	161042115	161042217	675	253259	119128	307305	135,97	180	150	0.10369	0.534549	0.639,0.628	0.655,0.724	-0.056
676	ENSG00000158773	USF1	chr1	-	161043252	161043360	161043267	161043360	161042832	161042882	676	5,6	322308	11,13	451394	164	150	0.139204	0.629067	0.014,0.018	0.022,0.029	-0.01
677	ENSG00000100462	PRMT5	chr14	-	22920839	22921056	22920987	22921056	22920528	22920731	677	306325	30,25	268267	51,27	297	150	0.0287413	0.25509	0.837,0.868	0.726,0.833	0.073
678	ENSG00000100462	PRMT5	chr14	-	22926505	22926555	22926523	22926555	22926132	22926296	678	699791	0,0	712695	1,0	167	150	1	1	1.0,1.0	0.998,1.0	0.001
683	ENSG00000169660	HEXDC	chr17	+	82439630	82440334	82439630	82439713	82440996	82441075	683	1,2	36,38	16,0	35,22	300	150	0.000868533	0.0272233	0.014,0.026	0.186,0.0	-0.073
685	ENSG00000133195	SLC39A11	chr17	-	72849593	72849804	72849633	72849804	72736649	72736719	685	0,0	23,21	0,2	18,34	189	150	0.391877	1	0.0,0.0	0.0,0.045	-0.022
[truncated: 3,479 more rows]

## Sheet: MXE.MATS.JC
ID	GeneID	geneSymbol	chr	strand	1stExonStart_0base	1stExonEnd	2ndExonStart_0base	2ndExonEnd	upstreamES	upstreamEE	downstreamES	downstreamEE	ID	IJC_SAMPLE_1	SJC_SAMPLE_1	IJC_SAMPLE_2	SJC_SAMPLE_2	IncFormLen	SkipFormLen	PValue	FDR	IncLevel1	IncLevel2	IncLevelDifference
[truncated: 11,297 more rows]

[truncated: 2 more sheets: RI.MATS.JC, SE.MATS.JC]
