# Supplementary material for: Transcriptomic Analysis of Gene Networks Regulated by U11 Small Nuclear RNA in Bladder Cancer
Source: Front Genet. 2021 Jul 2;12:695597. doi: 10.3389/fgene.2021.695597 (PMC8283811; doi:10.3389/fgene.2021.695597)
Supplement: Supplementary file 2 [file Table_2.xlsx]

## Sheet: A3SS.MATS.JC
ID	GeneID	geneSymbol	chr	strand	longExonStart_0base	longExonEnd	shortES	shortEE	flankingES	flankingEE	ID	IJC_SAMPLE_1	SJC_SAMPLE_1	IJC_SAMPLE_2	SJC_SAMPLE_2	IncFormLen	SkipFormLen	PValue	FDR	IncLevel1	IncLevel2	IncLevelDifference
0	ENSG00000179195	ZNF664	chr12	+	123988042	123988138	123988045	123988138	123973885	123974020	0	1.82155e+17	62,98,55,82,44,55	122125	31,81	152	150	0.95794	1	0.743,0.61,0.754,0.615,0.721,0.748	0.795,0.604	-0.001
1	ENSG00000075711	DLG1	chr3	-	197076585	197076685	197076585	197076682	197081050	197081117	1	6.1184e+17	2.74447e+17	457713	193292	152	150	0.337429	1	0.688,0.649,0.679,0.683,0.715,0.688	0.7,0.707	-0.02
2	ENSG00000075711	DLG1	chr3	-	197076585	197076685	197076585	197076682	197085579	197085756	2	9,14,33,17,27,16	4,0,0,0,0,0	21,21	0,0	152	150	1	1	0.689,1.0,1.0,1.0,1.0,1.0	1.0,1.0	-0.052
3	ENSG00000185728	YTHDF3	chr8	+	63169386	63169411	63169388	63169411	63168686	63168901	3	2.48308e+17	0,0,0,0,0,0	177272	0,1	151	150	1	1	1.0,1.0,1.0,1.0,1.0,1.0	1.0,0.996	0.002
4	ENSG00000185728	YTHDF3	chr8	+	63175330	63175416	63175336	63175416	63169386	63169411	4	2.34297e+17	0,2,0,0,4,0	178280	0,3	155	150	1	1	1.0,0.993,1.0,1.0,0.982,1.0	1.0,0.989	0.001
5	ENSG00000167543	TP53I13	chr17	+	29571831	29572057	29571856	29572057	29571590	29571719	5	17,16,11,14,14,15	2.48342e+17	5,11	237396	174	150	0.00572085	0.143367	0.056,0.039,0.033,0.044,0.041,0.047	0.018,0.023	0.023
8	ENSG00000196576	PLXNB2	chr22	-	50284131	50284244	50284131	50284213	50284572	50284665	8	21,13,10,13,10,13	5.78598e+17	18,21	364579	180	150	0.0298437	0.367285	0.029,0.018,0.015,0.022,0.02,0.024	0.04,0.029	-0.013
9	ENSG00000162746	FCRLB	chr1	+	161726702	161726993	161726806	161726993	161725820	161726087	9	1,0,1,0,0,0	0,0,0,0,0,0	0,0	2,0	253	150	1	1	1.0,NA,1.0,NA,NA,NA	0.0,NA	1
12	ENSG00000131018	SYNE1	chr6	-	152283977	152284184	152283977	152284172	152293587	152293749	12	9,7,4,9,5,8	23,35,16,12,23,31	5,11	16,34	161	150	0.945101	1	0.267,0.157,0.189,0.411,0.168,0.194	0.225,0.232	0.002
16	ENSG00000170364	SETMAR	chr3	+	4313646	4313761	4313666	4313761	4312897	4313229	16	3,14,8,8,5,8	0,2,0,0,0,0	4,13	0,0	169	150	1	1	1.0,0.861,1.0,1.0,1.0,1.0	1.0,1.0	-0.023
17	ENSG00000120963	ZNF706	chr8	-	101202332	101202452	101202332	101202447	101205434	101205732	17	0,2,0,0,0,0	1,1,1,0,0,1	0,2	0,5	154	150	1	1	0.0,0.661,0.0,NA,NA,0.0	NA,0.28	-0.115
18	ENSG00000006125	AP2B1	chr17	+	35600936	35601071	35600985	35601071	35598229	35598335	18	0,9,2,1,0,1	0,5,4,1,0,4	0,3	0,2	198	150	1	1	NA,0.577,0.275,0.431,NA,0.159	NA,0.532	-0.172
20	ENSG00000006125	AP2B1	chr17	+	35650529	35650789	35650602	35650789	35641876	35641975	20	1.08614e+23	0,0,0,0,0,0	10331458	0,15	222	150	0.791381	1	1.0,1.0,1.0,1.0,1.0,1.0	1.0,0.985	0.008
25	ENSG00000186866	POFUT2	chr21	-	45263927	45267713	45263927	45265635	45269838	45270019	25	119,161,103,99,60,62	0,0,0,2,0,2	68133	0,0	300	150	1	1	1.0,1.0,1.0,0.961,1.0,0.939	1.0,1.0	-0.017
28	ENSG00000129219	PLD2	chr17	+	4807983	4808416	4808273	4808416	4807771	4807881	28	142,174,143,88,117,89	3,0,0,0,0,1	76114	0,0	300	150	1	1	0.959,1.0,1.0,1.0,1.0,0.978	1.0,1.0	-0.011
29	ENSG00000129219	PLD2	chr17	+	4814366	4814501	4814417	4814501	4809876	4810029	29	6,7,3,1,0,1	2,2,0,0,0,0	6,1	0,0	200	150	1	1	0.692,0.724,1.0,1.0,NA,1.0	1.0,1.0	-0.117
30	ENSG00000129219	PLD2	chr17	+	4818001	4818385	4818296	4818385	4817145	4817259	30	1.39175e+17	0,0,0,0,0,0	99153	2,0	300	150	1	1	1.0,1.0,1.0,1.0,1.0,1.0	0.961,1.0	0.02
32	ENSG00000100307	CBX7	chr22	-	39134400	39134752	39134400	39134473	39138635	39138702	32	22,21,11,6,17,3	0,0,0,2,0,1	11,10	0,0	300	150	1	1	1.0,1.0,1.0,0.6,1.0,0.6	1.0,1.0	-0.133
42	ENSG00000129566	TEP1	chr14	-	20369343	20369576	20369343	20369554	20369673	20369779	42	33,96,22,25,47,49	0,0,0,0,3,0	28,58	0,0	171	150	1	1	1.0,1.0,1.0,1.0,0.932,1.0	1.0,1.0	-0.011
43	ENSG00000129566	TEP1	chr14	-	20371488	20371632	20371488	20371607	20372732	20372857	43	28,54,19,13,34,26	0,2,0,2,2,1	20,20	0,0	174	150	0.801165	1	1.0,0.959,1.0,0.849,0.936,0.957	1.0,1.0	-0.05
46	ENSG00000167775	CD320	chr19	-	8303854	8304088	8303854	8303973	8305030	8305156	46	7.10867e+17	0,0,2,4,2,0	562725	0,7	264	150	0.944028	1	1.0,1.0,0.994,0.988,0.994,1.0	1.0,0.983	0.004
47	ENSG00000122565	CBX3	chr7	+	26208392	26208555	26208465	26208555	26202970	26203022	47	5.5073e+17	0,0,0,0,0,1	420708	0,0	222	150	1	1	1.0,1.0,1.0,1.0,1.0,0.997	1.0,1.0	-0.001
48	ENSG00000122565	CBX3	chr7	+	26208392	26208555	26208465	26208555	26206367	26206510	48	2.50735e+23	71,71,69,81,65,87	20933268	47,76	222	150	0.291365	1	0.96,0.971,0.961,0.959,0.968,0.955	0.968,0.967	-0.005
49	ENSG00000126351	THRA	chr17	+	40093019	40093867	40093136	40093867	40089205	40089333	49	15,29,25,11,16,17	0,2,0,1,2,1	3,11	2,3	266	150	0.000488501	0.0278535	1.0,0.891,1.0,0.861,0.819,0.906	0.458,0.674	0.347
50	ENSG00000163931	TKT	chr3	-	53234982	53235174	53234982	53235064	53237796	53237921	50	1.08513e+22	7,4,2,2,7,2	8841141	0,0	259	150	1	1	0.989,0.995,0.998,0.997,0.989,0.996	1.0,1.0	-0.006
51	ENSG00000163931	TKT	chr3	-	53234982	53235174	53234982	53235064	53240250	53240348	51	3.81049e+23	0,0,0,0,1,0	30114384	0,0	259	150	1	1	1.0,1.0,1.0,1.0,1.0,1.0	1.0,1.0	0
52	ENSG00000163931	TKT	chr3	-	53237796	53237921	53237796	53237820	53240250	53240348	52	26,57,56,47,20,33	13,4,3,10,1,1	28,55	0,2	250	150	0.00144263	0.0574049	0.545,0.895,0.918,0.738,0.923,0.952	1.0,0.943	-0.143
54	ENSG00000023330	ALAS1	chr3	+	52199209	52199440	52199220	52199440	52198671	52198848	54	30,51,18,26,29,17	1,4,0,0,2,4	11,28	4,1	160	150	0.218345	1	0.966,0.923,1.0,1.0,0.931,0.799	0.721,0.963	0.095
55	ENSG00000103174	NAGPA	chr16	-	5027134	5027379	5027134	5027198	5027845	5027893	55	1.21186e+17	2,0,0,0,0,1	115142	1,0	300	150	1	1	0.968,1.0,1.0,1.0,1.0,0.983	0.983,1.0	0
56	ENSG00000103174	NAGPA	chr16	-	5028296	5028398	5028296	5028365	5028879	5029008	56	9,3,5,0,1,3	10,14,0,3,1,3	0,10	0,1	182	150	1	1	0.426,0.15,1.0,0.0,0.452,0.452	NA,0.892	-0.479
57	ENSG00000101310	SEC23B	chr20	+	18524432	18524669	18524486	18524669	18515649	18515736	57	4.28493e+17	0,0,5,0,30,0	389500	0,0	203	150	0.0430512	0.448768	1.0,1.0,0.984,1.0,0.9,1.0	1.0,1.0	-0.019
62	ENSG00000184634	MED12	chrX	+	71137557	71137635	71137560	71137635	71137186	71137392	62	20,34,17,39,26,30	0,0,0,0,0,0	34,22	2,0	152	150	0.328492	1	1.0,1.0,1.0,1.0,1.0,1.0	0.944,1.0	0.028
64	ENSG00000141480	ARRB2	chr17	+	4720549	4720640	4720585	4720640	4720392	4720472	64	1,15,7,10,9,17	2.53346e+17	4,24	153328	185	150	0.0389421	0.426852	0.003,0.034,0.017,0.028,0.026,0.052	0.021,0.056	-0.012
65	ENSG00000116918	TSNAX	chr1	+	231542459	231542611	231542480	231542611	231537212	231537327	65	0,2,1,0,0,0	3.04421e+17	2,0	170322	170	150	1	1	0.0,0.004,0.003,0.0,0.0,0.0	0.01,0.0	-0.004
67	ENSG00000123815	COQ8B	chr19	-	40705095	40705447	40705095	40705181	40710058	40710136	67	26,27,34,44,19,26	0,0,3,0,0,0	40,35	0,1	300	150	1	1	1.0,1.0,0.85,1.0,1.0,1.0	1.0,0.946	0.002
68	ENSG00000123815	COQ8B	chr19	-	40714066	40714153	40714066	40714133	40714277	40714397	68	0,0,0,0,0,2	26,27,27,30,12,14	0,0	46,24	169	150	1	1	0.0,0.0,0.0,0.0,0.0,0.113	0.0,0.0	0.019
71	ENSG00000115875	SRSF7	chr2	-	38748897	38749346	38748897	38749173	38749528	38749705	71	81,139,62,84,72,68	3,0,0,0,0,0	61117	0,0	300	150	1	1	0.931,1.0,1.0,1.0,1.0,1.0	1.0,1.0	-0.011
72	ENSG00000119705	SLIRP	chr14	+	77717495	77717598	77717501	77717598	77715771	77715879	72	1.02614e+19	18,21,4,10,16,19	6271152	9,12	155	150	0.219242	1	0.982,0.984,0.994,0.989,0.979,0.975	0.985,0.989	-0.003
81	ENSG00000105486	LIG1	chr19	-	48137521	48137759	48137521	48137688	48139970	48140143	81	0,3,0,1,0,0	2.71293e+17	5,0	225255	220	150	1	1	0.0,0.007,0.0,0.003,0.0,0.0	0.015,0.0	-0.006
82	ENSG00000105486	LIG1	chr19	-	48151231	48151339	48151231	48151336	48153871	48153967	82	1.48189e+17	0,71,38,54,32,55	124172	37,54	152	150	0.176861	0.964667	1.0,0.724,0.798,0.746,0.814,0.726	0.768,0.759	0.038
84	ENSG00000146828	SLC12A9	chr7	+	100861011	100861262	100861137	100861262	100860149	100860232	84	0,0,0,1,0,1	43,59,87,49,80,45	0,0	94,95	275	150	1	1	0.0,0.0,0.0,0.011,0.0,0.012	0.0,0.0	0.004
85	ENSG00000091039	OSBPL8	chr12	-	76450850	76450988	76450850	76450979	76487509	76487618	85	141,178,109,117,86,96	54,70,59,67,58,12	79148	40,58	158	150	0.873324	1	0.713,0.707,0.637,0.624,0.585,0.884	0.652,0.708	0.012
88	ENSG00000204463	BAG6	chr6	-	31643889	31643977	31643889	31643974	31644081	31644194	88	3.72454e+17	67,69,81,31,45,45	269377	56,39	152	150	0.830056	1	0.846,0.867,0.833,0.903,0.896,0.855	0.826,0.905	0.001
89	ENSG00000204463	BAG6	chr6	-	31647590	31647844	31647590	31647826	31648676	31648751	89	1,1,0,3,0,4	4.95552e+17	1,6	363512	167	150	1	1	0.002,0.002,0.0,0.007,0.0,0.009	0.002,0.01	-0.003
90	ENSG00000232940	HCG25	chr6	+	33250608	33250711	33250615	33250711	33249789	33249889	90	2,9,0,0,0,5	0,7,0,2,2,0	1,3	2,0	156	150	1	1	1.0,0.553,NA,0.0,0.0,1.0	0.325,1.0	-0.152
93	ENSG00000187742	SECISBP2	chr9	+	89325426	89325676	89325547	89325676	89319651	89319797	93	45,89,51,65,71,84	20,24,15,14,14,31	71,76	7,36	270	150	0.642785	1	0.556,0.673,0.654,0.721,0.738,0.601	0.849,0.54	-0.037
94	ENSG00000187742	SECISBP2	chr9	+	89334521	89334730	89334635	89334730	89332907	89332986	94	26,74,56,36,45,42	32,36,28,42,41,44	33,52	21,48	263	150	0.931334	1	0.317,0.54,0.533,0.328,0.385,0.353	0.473,0.382	-0.018
95	ENSG00000187742	SECISBP2	chr9	+	89334521	89334730	89334635	89334730	89334024	89334155	95	12,24,19,11,20,12	1,0,0,0,0,0	8,21	1,0	263	150	1	1	0.873,1.0,1.0,1.0,1.0,1.0	0.82,1.0	0.069
97	ENSG00000166260	COX11	chr17	-	54961118	54962915	54961118	54961312	54963305	54963431	97	1.85287e+17	15,28,13,11,0,13	154229	18,23	300	150	0.0343211	0.397509	0.86,0.837,0.859,0.878,1.0,0.871	0.811,0.833	0.062
98	ENSG00000170190	SLC16A5	chr17	+	75089113	75089304	75089150	75089304	75087959	75088044	98	0,13,0,21,0,1	2,8,2,6,10,0	2,8	5,0	186	150	0.030214	0.369646	0.0,0.567,0.0,0.738,0.0,1.0	0.244,1.0	-0.238
99	ENSG00000079841	RIMS1	chr6	+	72258124	72258281	72258127	72258281	72252760	72252832	99	10,10,13,20,6,10	14,12,8,2,9,3	5,19	11,16	152	150	0.189371	0.992384	0.413,0.451,0.616,0.908,0.397,0.767	0.31,0.54	0.167
100	ENSG00000079841	RIMS1	chr6	+	72333599	72333835	72333626	72333835	72313505	72313672	100	17,21,36,35,12,8	1,0,2,0,0,2	13,21	0,1	176	150	1	1	0.935,1.0,0.939,1.0,1.0,0.773	1.0,0.947	-0.032
101	ENSG00000197102	DYNC1H1	chr14	+	102049439	102049882	102049713	102049882	102048515	102048669	101	1.25214e+23	0,0,0,0,0,0	8981290	0,2	300	150	1	1	1.0,1.0,1.0,1.0,1.0,1.0	1.0,0.997	0.002
103	ENSG00000107372	ZFAND5	chr9	-	72360627	72360787	72360627	72360784	72364695	72365235	103	65,125,98,90,84,84	2,2,1,1,3,0	55,86	0,2	152	150	1	1	0.97,0.984,0.99,0.989,0.965,1.0	1.0,0.977	-0.005
104	ENSG00000133997	MED6	chr14	-	70592879	70593009	70592879	70592988	70593295	70593378	104	4,17,12,9,2,4	2.44387e+17	7,9	217312	170	150	0.771151	1	0.014,0.037,0.041,0.031,0.006,0.017	0.028,0.025	-0.002
107	ENSG00000133997	MED6	chr14	-	70596610	70596742	70596610	70596702	70597617	70597777	107	0,0,0,0,0,0	3.27393e+17	4,1	223381	189	150	1	1	0.0,0.0,0.0,0.0,0.0,0.0	0.014,0.002	-0.008
108	ENSG00000177225	GATD1	chr11	-	770992	771212	770992	771104	771332	771426	108	8,8,9,3,7,9	2.94292e+17	7,13	219325	257	150	0.230067	1	0.016,0.016,0.016,0.006,0.015,0.023	0.018,0.023	-0.005
109	ENSG00000177225	GATD1	chr11	-	771332	771467	771332	771426	772426	772521	109	10,16,15,11,18,17	2.86331e+17	17,17	257342	190	150	0.668203	1	0.027,0.037,0.033,0.038,0.047,0.06	0.05,0.038	-0.004
116	ENSG00000004766	VPS50	chr7	+	93253859	93253931	93253862	93253931	93252652	93252775	116	28,72,47,53,56,62	0,3,3,0,0,0	22,77	0,0	152	150	1	1	1.0,0.959,0.939,1.0,1.0,1.0	1.0,1.0	-0.017
117	ENSG00000004766	VPS50	chr7	+	93349874	93350033	93349878	93350033	93348710	93348807	117	69,75,53,71,78,65	0,1,0,0,0,1	61,86	0,1	153	150	1	1	1.0,0.987,1.0,1.0,1.0,0.985	1.0,0.988	0.001
118	ENSG00000140416	TPM1	chr15	+	63043468	63043831	63043705	63043831	63042750	63042943	118	1,1,1,1,0,0	59,63,99,64,46,56	5,1	63146	300	150	0.696493	1	0.008,0.008,0.005,0.008,0.0,0.0	0.038,0.003	-0.016
119	ENSG00000181991	MRPS11	chr15	+	88475029	88475239	88475109	88475239	88467907	88468024	119	0,1,0,0,0,0	0,2,7,5,9,1	0,1	10,10	229	150	1	1	NA,0.247,0.0,0.0,0.0,0.0	0.0,0.061	0.019
120	ENSG00000181991	MRPS11	chr15	+	88472235	88472620	88472354	88472620	88467907	88469145	120	0,6,0,1,1,1	0,0,1,0,0,0	0,1	0,0	268	150	1	1	NA,1.0,0.0,1.0,1.0,1.0	NA,1.0	-0.2
121	ENSG00000181991	MRPS11	chr15	+	88475029	88475239	88475109	88475239	88472626	88472725	121	2,1,1,1,0,2	5.56804e+17	1,7	529672	229	150	1	1	0.002,0.001,0.001,0.001,0.0,0.003	0.001,0.007	-0.003
122	ENSG00000181991	MRPS11	chr15	+	88475029	88475239	88475171	88475239	88472626	88472725	122	1.45228e+17	12,3,16,6,6,1	166210	3,19	291	150	0.178196	0.965146	0.862,0.975,0.862,0.946,0.949,0.988	0.966,0.851	0.022
123	ENSG00000181991	MRPS11	chr15	+	88475109	88475239	88475171	88475239	88472626	88472725	123	6.99103e+18	12,3,16,6,6,1	694875	3,19	211	150	0.102671	0.731869	0.976,0.996,0.976,0.991,0.988,0.998	0.994,0.97	0.005
125	ENSG00000141384	TAF4B	chr18	+	26292230	26292381	26292245	26292381	26285881	26286499	125	0,2,0,0,0,0	37,38,30,18,30,39	0,0	30,61	164	150	1	1	0.0,0.046,0.0,0.0,0.0,0.0	0.0,0.0	0.008
126	ENSG00000124155	PIGT	chr20	+	45418771	45418979	45418851	45418979	45416516	45416654	126	1,1,0,0,1,0	0,0,0,2,1,0	0,0	0,3	229	150	1	1	1.0,1.0,NA,0.0,0.396,NA	NA,0.0	0.599
127	ENSG00000124155	PIGT	chr20	+	45418771	45418979	45418851	45418979	45416516	45416694	127	3,1,0,0,4,2	7.2178e+17	4,0	490867	229	150	1	1	0.003,0.001,0.0,0.0,0.004,0.003	0.005,0.0	-0.001
128	ENSG00000124155	PIGT	chr20	+	45419142	45419395	45419277	45419395	45416516	45416694	128	3,4,0,0,2,0	0,3,0,0,6,0	1,2	1,2	284	150	1	1	1.0,0.413,NA,NA,0.15,NA	0.346,0.346	0.175
129	ENSG00000124155	PIGT	chr20	+	45419142	45419395	45419294	45419395	45416516	45416694	129	4,5,0,0,4,1	45,34,23,29,25,25	1,2	10,28	300	150	0.845598	1	0.043,0.068,0.0,0.0,0.074,0.02	0.048,0.034	-0.007
130	ENSG00000124155	PIGT	chr20	+	45419277	45419395	45419294	45419395	45416516	45416694	130	1,4,0,0,8,1	45,34,23,29,25,25	1,2	10,28	166	150	0.373359	1	0.02,0.096,0.0,0.0,0.224,0.035	0.083,0.061	-0.01
131	ENSG00000124155	PIGT	chr20	+	45419503	45419590	45419507	45419590	45416516	45416694	131	23,31,28,25,21,10	0,0,0,4,4,4	31,28	0,0	153	150	0.0070971	0.16098	1.0,1.0,1.0,0.86,0.837,0.71	1.0,1.0	-0.099
132	ENSG00000124155	PIGT	chr20	+	45419503	45419590	45419507	45419590	45418851	45418979	132	21,29,28,25,18,8	0,0,1,0,0,0	31,22	0,0	153	150	1	1	1.0,1.0,0.965,1.0,1.0,1.0	1.0,1.0	-0.006
133	ENSG00000124155	PIGT	chr20	+	45419472	45419590	45419503	45419590	45419294	45419395	133	4,21,13,3,10,13	1.07514e+22	18,17	9461210	180	150	0.280824	1	0.003,0.013,0.009,0.002,0.008,0.012	0.016,0.012	-0.006
134	ENSG00000124155	PIGT	chr20	+	45419472	45419590	45419507	45419590	45419294	45419395	134	25,50,41,28,28,21	6,3,6,3,7,4	49,39	3,2	184	150	0.0255177	0.341794	0.773,0.931,0.848,0.884,0.765,0.811	0.93,0.941	-0.1
135	ENSG00000124155	PIGT	chr20	+	45419503	45419590	45419507	45419590	45419294	45419395	135	1.09614e+22	6,3,6,3,7,4	9771232	3,2	153	150	1	1	0.994,0.998,0.995,0.997,0.994,0.995	0.997,0.998	-0.002
137	ENSG00000124155	PIGT	chr20	+	45420311	45420429	45420331	45420429	45420135	45420223	137	2,0,0,0,0,1	9.40115e+19	0,2	8911120	169	150	1	1	0.002,0.0,0.0,0.0,0.0,0.001	0.0,0.002	-0.001
138	ENSG00000124155	PIGT	chr20	+	45420507	45420693	45420527	45420693	45420331	45420429	138	8,15,33,21,18,20	1.04712e+21	9,27	9071249	169	150	0.664043	1	0.007,0.011,0.024,0.018,0.016,0.021	0.009,0.019	0.002
139	ENSG00000124155	PIGT	chr20	+	45429444	45429670	45429480	45429670	45427421	45427545	139	0,0,2,0,0,0	5,4,6,7,4,4	0,0	6,3	185	150	1	1	0.0,0.0,0.213,0.0,0.0,0.0	0.0,0.0	0.035
147	ENSG00000112640	PPP2R5D	chr6	+	43010633	43010736	43010663	43010736	43010467	43010569	147	9,9,7,9,12,6	3.45546e+17	5,12	249433	179	150	0.957828	1	0.021,0.014,0.018,0.022,0.036,0.015	0.017,0.023	0.001
148	ENSG00000013375	PGM3	chr6	-	83188613	83188798	83188613	83188794	83190808	83191014	148	3.12437e+17	8,8,3,2,0,5	259372	0,8	153	150	0.693774	1	0.975,0.982,0.989,0.992,1.0,0.975	1.0,0.979	-0.004
149	ENSG00000164051	CCDC51	chr3	-	48433706	48433976	48433706	48433871	48434816	48435015	149	1,0,0,1,4,0	1.56222e+17	0,0	173200	254	150	1	1	0.004,0.0,0.0,0.003,0.013,0.0	0.0,0.0	0.003
150	ENSG00000232956	SNHG15	chr7	-	44983821	44984046	44983821	44983957	44984356	44984426	150	2.08249e+17	0,2,0,0,0,0	165234	0,1	238	150	1	1	1.0,0.987,1.0,1.0,1.0,1.0	1.0,0.993	0.001
151	ENSG00000232956	SNHG15	chr7	-	44983821	44984046	44983821	44983957	44986020	44986097	151	17,21,12,7,23,11	0,0,0,1,0,0	9,10	0,0	238	150	1	1	1.0,1.0,1.0,0.815,1.0,1.0	1.0,1.0	-0.031
153	ENSG00000114480	GBE1	chr3	-	81646391	81646504	81646391	81646482	81648855	81648991	153	0,1,0,3,0,0	3.43508e+17	0,0	205346	171	150	1	1	0.0,0.002,0.0,0.008,0.0,0.0	0.0,0.0	0.002
154	ENSG00000137494	ANKRD42	chr11	+	83212652	83215200	83212978	83215200	83211294	83211430	154	11,18,4,23,13,12	6,2,0,4,5,4	10,20	6,4	300	150	0.505467	1	0.478,0.818,1.0,0.742,0.565,0.6	0.455,0.714	0.116
156	ENSG00000170954	ZNF415	chr19	-	53115703	53115924	53115703	53115811	53116312	53116433	156	0,0,0,0,1,2	0,0,1,0,0,0	0,1	0,0	262	150	1	1	NA,NA,0.0,NA,1.0,1.0	NA,1.0	-0.333
157	ENSG00000083290	ULK2	chr17	-	19785936	19786086	19785936	19786005	19795621	19795725	157	43,41,22,13,21,20	2,0,0,1,0,2	23,26	0,0	230	150	1	1	0.933,1.0,1.0,0.894,1.0,0.867	1.0,1.0	-0.051
163	ENSG00000106397	PLOD3	chr7	-	101212841	101213204	101212841	101212943	101215907	101216020	163	5,2,0,3,0,2	1,0,0,0,0,0	1,11	0,0	300	150	1	1	0.714,1.0,NA,1.0,NA,1.0	1.0,1.0	-0.072
164	ENSG00000093144	ECHDC1	chr6	-	127315933	127316081	127315933	127315974	127316449	127316502	164	0,1,0,0,0,0	6,9,4,8,13,11	0,0	7,12	256	150	1	1	0.0,0.061,0.0,0.0,0.0,0.0	0.0,0.0	0.01
165	ENSG00000134986	NREP	chr5	-	111755769	111755926	111755769	111755830	111757135	111757179	165	0,3,2,2,0,0	85,122,22,43,23,38	0,0	37,74	245	150	1	1	0.0,0.015,0.053,0.028,0.0,0.0	0.0,0.0	0.016
167	ENSG00000159082	SYNJ1	chr21	-	32678644	32678810	32678644	32678801	32681495	32681648	167	21,38,29,31,35,29	0,0,0,0,2,0	26,37	0,0	158	150	1	1	1.0,1.0,1.0,1.0,0.943,1.0	1.0,1.0	-0.01
169	ENSG00000103335	PIEZO1	chr16	-	88715932	88716119	88715932	88715977	88716197	88716277	169	1.00711e+19	0,0,0,0,0,1	7241002	0,0	291	150	1	1	1.0,1.0,1.0,1.0,1.0,0.997	1.0,1.0	-0.001
171	ENSG00000164329	PAPD4	chr5	+	79642831	79642910	79642843	79642910	79641104	79641196	171	69,81,46,73,46,57	71,105,49,63,58,52	55,67	52,87	161	150	0.740246	1	0.475,0.418,0.467,0.519,0.425,0.505	0.496,0.418	0.011
172	ENSG00000139974	SLC38A6	chr14	+	61078809	61078927	61078829	61078927	61046066	61046167	172	2,7,5,0,2,2	3,3,1,1,1,0	2,0	2,2	169	150	0.014758	0.247769	0.372,0.674,0.816,0.0,0.64,1.0	0.47,0.0	0.349
173	ENSG00000139974	SLC38A6	chr14	+	61078809	61078927	61078829	61078927	61052040	61052135	173	6,3,3,0,2,4	17,19,0,5,7,5	0,3	0,2	169	150	1	1	0.239,0.123,1.0,0.0,0.202,0.415	NA,0.571	-0.241
174	ENSG00000139974	SLC38A6	chr14	+	61078809	61078927	61078829	61078927	61052348	61052985	174	1,2,3,0,2,1	0,0,1,1,2,2	3,0	3,11	169	150	0.00560421	0.141543	1.0,1.0,0.727,0.0,0.47,0.307	0.47,0.0	0.349
176	ENSG00000160058	BSDC1	chr1	-	32383829	32383939	32383829	32383906	32386778	32386895	176	58,153,63,71,91,94	0,5,2,0,0,0	62,91	0,1	182	150	1	1	1.0,0.962,0.963,1.0,1.0,1.0	1.0,0.987	-0.006
177	ENSG00000160058	BSDC1	chr1	-	32383829	32383997	32383829	32383906	32386778	32386895	177	3.57476e+17	0,5,2,0,0,0	277363	0,1	240	150	1	1	1.0,0.983,0.988,1.0,1.0,1.0	1.0,0.996	-0.003
178	ENSG00000160058	BSDC1	chr1	-	32383829	32384048	32383829	32383906	32386778	32386895	178	1.65251e+17	0,5,2,0,0,0	135158	0,1	291	150	1	1	1.0,0.963,0.965,1.0,1.0,1.0	1.0,0.988	-0.006
179	ENSG00000160058	BSDC1	chr1	-	32383829	32383997	32383829	32383939	32386778	32386895	179	3.03331e+17	4,8,0,4,0,5	215272	0,0	207	150	0.291343	1	0.982,0.968,1.0,0.972,1.0,0.969	1.0,1.0	-0.018
180	ENSG00000160058	BSDC1	chr1	-	32383829	32384048	32383829	32383939	32386778	32386895	180	111,106,43,44,69,58	4,8,0,4,0,5	73,67	0,0	258	150	0.000465837	0.0270577	0.942,0.885,1.0,0.865,1.0,0.871	1.0,1.0	-0.073
181	ENSG00000160058	BSDC1	chr1	-	32383829	32384048	32383829	32383997	32386778	32386895	181	54,48,11,14,17,18	2.46273e+17	28,13	170218	200	150	0.305928	1	0.141,0.117,0.046,0.06,0.065,0.07	0.11,0.043	0.007
183	ENSG00000163939	PBRM1	chr3	-	52587352	52587510	52587352	52587435	52589069	52589255	183	2.13291e+17	2,7,6,13,14,19	152215	2,11	224	150	0.315154	1	0.986,0.965,0.959,0.926,0.897,0.857	0.981,0.929	-0.023
184	ENSG00000163939	PBRM1	chr3	-	52589069	52589255	52589069	52589252	52603520	52603732	184	9.81691e+16	15,24,12,16,15,19	66122	9,16	152	150	0.949822	1	0.866,0.874,0.908,0.895,0.888,0.861	0.879,0.883	0.001
186	ENSG00000163939	PBRM1	chr3	-	52679573	52679726	52679573	52679723	52682091	52682233	186	48,43,33,43,34,25	7,4,5,9,9,6	15,16	4,4	152	150	0.60639	1	0.871,0.914,0.867,0.825,0.788,0.804	0.787,0.798	0.052
189	ENSG00000104129	DNAJC17	chr15	-	40776195	40776401	40776195	40776292	40776541	40776627	189	1,6,2,9,1,7	1.23166e+17	6,17	115162	258	150	0.000602306	0.0325507	0.005,0.021,0.009,0.029,0.005,0.031	0.029,0.058	-0.027
190	ENSG00000149499	EML3	chr11	-	62602758	62602889	62602758	62602779	62603148	62603247	190	3.16335e+17	28,25,14,18,21,13	243341	21,16	259	150	0.919463	1	0.867,0.886,0.938,0.907,0.885,0.928	0.87,0.925	0.004
191	ENSG00000149499	EML3	chr11	-	62603943	62604201	62603943	62604041	62605112	62605180	191	2.41235e+17	0,1,1,0,4,2	239212	0,0	300	150	1	1	1.0,0.992,0.992,1.0,0.97,0.978	1.0,1.0	-0.011
192	ENSG00000149499	EML3	chr11	-	62603943	62604201	62603943	62604041	62605641	62605773	192	6,10,6,7,10,2	0,2,0,0,0,0	5,12	0,0	300	150	1	1	1.0,0.714,1.0,1.0,1.0,1.0	1.0,1.0	-0.048
193	ENSG00000149499	EML3	chr11	-	62610878	62610992	62610878	62610954	62611086	62611344	193	1.63194e+17	0,2,6,0,4,1	149190	3,1	187	150	0.939701	1	1.0,0.987,0.965,1.0,0.969,0.994	0.976,0.993	0.001
194	ENSG00000149499	EML3	chr11	-	62611086	62611347	62611086	62611344	62611424	62611596	194	66,93,89,76,81,81	97,117,136,94,98,92	75102	72125	152	150	0.255102	1	0.402,0.44,0.392,0.444,0.449,0.465	0.507,0.446	-0.045
195	ENSG00000123349	PFDN5	chr12	+	53296429	53297924	53297849	53297924	53295838	53295941	195	20,5,20,12,8,17	0,6,0,0,1,4	9,10	0,7	300	150	0.328539	1	1.0,0.294,1.0,1.0,0.8,0.68	1.0,0.417	0.087
196	ENSG00000123349	PFDN5	chr12	+	53298018	53298150	53298044	53298150	53297849	53297924	196	5,15,14,1,4,6	2.23931e+23	1,8	15342508	175	150	1	1	0.002,0.004,0.006,0.0,0.002,0.002	0.001,0.003	0.001
197	ENSG00000178719	GRINA	chr8	+	143991877	143992373	143992244	143992373	143991691	143991804	197	8.16117e+18	0,0,1,0,0,0	675974	0,2	300	150	1	1	1.0,1.0,0.998,1.0,1.0,1.0	1.0,0.996	0.002
200	ENSG00000092439	TRPM7	chr15	-	50583088	50583159	50583088	50583156	50586391	50586488	200	61,100,119,140,88,74	27,40,48,36,20,26	83122	35,47	152	150	0.344874	1	0.69,0.712,0.71,0.793,0.813,0.737	0.701,0.719	0.033
201	ENSG00000138161	CUZD1	chr10	-	122836830	122837048	122836830	122836899	122837403	122837554	201	0,0,0,0,4,1	0,4,0,2,0,2	3,2	0,2	298	150	1	1	NA,0.0,NA,0.0,1.0,0.201	1.0,0.335	-0.367
202	ENSG00000140545	MFGE8	chr15	-	88901550	88901735	88901550	88901671	88905756	88905901	202	2.79345e+17	0,2,0,0,0,0	297424	0,0	213	150	1	1	1.0,0.992,1.0,1.0,1.0,1.0	1.0,1.0	-0.001
204	ENSG00000064490	RFXANK	chr19	+	19196962	19197046	19196965	19197046	19193938	19194133	204	1.50193e+17	1.4724e+17	115185	121190	152	150	0.312965	1	0.502,0.442,0.508,0.378,0.467,0.432	0.484,0.49	-0.032
205	ENSG00000148516	ZEB1	chr10	+	31495775	31495838	31495778	31495838	31461036	31461237	205	57,78,72,72,43,37	41,54,35,55,52,38	61103	21,56	152	150	0.0128403	0.229318	0.578,0.588,0.67,0.564,0.449,0.49	0.741,0.645	-0.137
206	ENSG00000148516	ZEB1	chr10	+	31502347	31502509	31502353	31502509	31495778	31495838	206	87,163,98,125,87,75	0,0,0,2,0,0	78161	0,0	155	150	1	1	1.0,1.0,1.0,0.984,1.0,1.0	1.0,1.0	-0.003
207	ENSG00000100416	TRMU	chr22	+	46350290	46350463	46350345	46350463	46346421	46346544	207	1.85343e+17	25,35,23,18,14,14	169302	20,34	204	150	0.225844	1	0.845,0.878,0.862,0.909,0.926,0.915	0.861,0.867	0.025
208	ENSG00000100416	TRMU	chr22	+	46350290	46350463	46350349	46350463	46346421	46346544	208	1.86343e+17	12,30,17,20,11,18	173303	18,17	208	150	0.916747	1	0.918,0.892,0.893,0.898,0.94,0.891	0.874,0.928	0.004
209	ENSG00000100416	TRMU	chr22	+	46350345	46350463	46350349	46350463	46346421	46346544	209	26,35,23,18,16,14	12,30,17,20,11,18	24,35	18,17	153	150	0.273254	1	0.68,0.534,0.57,0.469,0.588,0.433	0.567,0.669	-0.072
211	ENSG00000142731	PLK4	chr4	+	127883261	127883357	127883265	127883357	127881830	127881926	211	95,155,92,106,122,108	10,2,4,2,5,4	63100	3,11	153	150	0.032103	0.384432	0.903,0.987,0.958,0.981,0.96,0.964	0.954,0.899	0.032
215	ENSG00000156304	SCAF4	chr21	-	31685048	31685240	31685048	31685174	31685397	31685484	215	1.69163e+17	71,80,61,43,78,55	109133	57,72	215	150	0.736739	1	0.624,0.587,0.536,0.621,0.494,0.617	0.572,0.563	0.012
216	ENSG00000156304	SCAF4	chr21	-	31696568	31696750	31696568	31696736	31700994	31701171	216	1.34167e+17	0,4,0,1,0,0	107129	0,0	163	150	1	1	1.0,0.975,1.0,0.99,1.0,1.0	1.0,1.0	-0.006
223	ENSG00000090316	MAEA	chr4	+	1338421	1338617	1338425	1338617	1336860	1336994	223	4.24497e+17	11,1,1,0,2,0	343490	2,1	153	150	1	1	0.974,0.998,0.998,1.0,0.994,1.0	0.994,0.998	-0.002
224	ENSG00000155974	GRIP1	chr12	-	66455408	66455564	66455408	66455561	66456186	66456342	224	0,0,1,0,0,3	0,0,0,0,1,0	0,3	1,0	152	150	1	1	NA,NA,1.0,NA,0.0,1.0	0.0,1.0	0.167
227	ENSG00000156990	RPUSD3	chr3	-	9840183	9840335	9840183	9840307	9840531	9840616	227	0,0,0,1,0,0	2.37348e+17	0,1	177261	177	150	1	1	0.0,0.0,0.0,0.004,0.0,0.0	0.0,0.003	-0.001
230	ENSG00000206195	DUXAP8	chr22	+	15788551	15788699	15788584	15788699	15787171	15787282	230	46,30,35,43,37,34	7,23,30,30,22,21	23,36	14,38	182	150	0.189019	0.992384	0.844,0.518,0.49,0.542,0.581,0.572	0.575,0.438	0.085
231	ENSG00000206195	DUXAP8	chr22	+	15790660	15790798	15790684	15790798	15788819	15788931	231	13,14,21,8,2,14	1,3,0,0,0,2	5,14	0,1	173	150	1	1	0.919,0.802,1.0,1.0,1.0,0.859	1.0,0.924	-0.032
233	ENSG00000166548	TK2	chr16	-	66513730	66513862	66513730	66513811	66517135	66517215	233	1,0,2,5,0,0	45,43,71,43,55,38	0,0	28,63	200	150	1	1	0.016,0.0,0.021,0.08,0.0,0.0	0.0,0.0	0.019
234	ENSG00000182944	EWSR1	chr22	+	29272379	29272431	29272385	29272431	29272215	29272252	234	1.60122e+23	1,8,0,0,0,1	12602093	0,0	155	150	1	1	0.999,0.996,1.0,1.0,1.0,0.999	1.0,1.0	-0.001
235	ENSG00000182944	EWSR1	chr22	+	29273737	29273864	29273740	29273864	29272379	29272431	235	92,103,76,69,58,65	2.01026e+23	44,87	15862436	152	150	0.0448466	0.456921	0.043,0.038,0.039,0.04,0.034,0.043	0.027,0.034	0.009
237	ENSG00000182944	EWSR1	chr22	+	29291561	29291599	29291564	29291599	29288605	29288786	237	3.57505e+17	3.55427e+17	298480	258407	152	150	0.356045	1	0.498,0.539,0.491,0.483,0.559,0.501	0.533,0.538	-0.024
238	ENSG00000182944	EWSR1	chr22	+	29291561	29291599	29291564	29291599	29288986	29289062	238	22,34,37,22,27,19	0,3,0,0,0,0	43,26	2,2	152	150	0.112485	0.767393	1.0,0.918,1.0,1.0,1.0,1.0	0.955,0.928	0.045
239	ENSG00000182944	EWSR1	chr22	+	29292487	29292606	29292499	29292606	29292158	29292169	239	1.94428e+23	0,2,0,0,0,0	16072438	0,0	161	150	1	1	1.0,0.999,1.0,1.0,1.0,1.0	1.0,1.0	0
240	ENSG00000105185	PDCD5	chr19	+	32584949	32585011	32584954	32585011	32582194	32582232	240	1.78322e+23	0,0,1,2,0,0	14171960	0,0	154	150	1	1	1.0,1.0,0.999,0.999,1.0,1.0	1.0,1.0	0
241	ENSG00000275066	SYNRG	chr17	-	37541971	37542565	37541971	37542430	37553114	37554059	241	75,48,33,57,73,69	8,18,26,17,17,17	37,64	23,4	284	150	0.613716	1	0.832,0.585,0.401,0.639,0.694,0.682	0.459,0.894	-0.038
242	ENSG00000275066	SYNRG	chr17	-	37596222	37596344	37596222	37596341	37600362	37600403	242	33,64,52,36,30,39	22,25,19,14,32,12	49,57	19,14	152	150	0.0963282	0.71086	0.597,0.716,0.73,0.717,0.481,0.762	0.718,0.801	-0.092
243	ENSG00000237491	AL669831.5	chr1	+	803918	804222	803921	804222	779055	779092	243	3,4,1,0,1,2	0,2,0,0,0,0	4,5	0,0	152	150	1	1	1.0,0.664,1.0,NA,1.0,1.0	1.0,1.0	-0.067
247	ENSG00000089486	CDIP1	chr16	-	4512790	4513064	4512790	4512947	4513695	4513851	247	54,50,36,35,56,40	0,0,0,0,0,0	37,55	1,0	266	150	1	1	1.0,1.0,1.0,1.0,1.0,1.0	0.954,1.0	0.023
254	ENSG00000141642	ELAC1	chr18	+	50984095	50984563	50984486	50984563	50974396	50974561	254	40,59,42,34,36,44	17,20,17,11,18,11	17,41	28,28	300	150	0.00101774	0.0475585	0.541,0.596,0.553,0.607,0.5,0.667	0.233,0.423	0.249
255	ENSG00000114742	WDR48	chr3	+	39065790	39065889	39065810	39065889	39063049	39063190	255	0,0,0,0,1,0	76,149,89,89,66,84	0,0	79106	169	150	1	1	0.0,0.0,0.0,0.0,0.013,0.0	0.0,0.0	0.002
263	ENSG00000177963	RIC8A	chr11	+	209174	209318	209270	209318	208799	208938	263	43,48,27,52,27,26	1.29215e+21	46,39	9471353	245	150	0.414917	1	0.02,0.019,0.015,0.032,0.015,0.018	0.029,0.017	-0.003
264	ENSG00000177963	RIC8A	chr11	+	210570	210662	210574	210662	209406	210000	264	1.16715e+22	11,10,0,7,6,7	9481240	2,6	153	150	1	1	0.99,0.993,1.0,0.993,0.994,0.993	0.998,0.995	-0.003
265	ENSG00000177963	RIC8A	chr11	+	212596	212759	212614	212759	212415	212511	265	25,16,12,7,14,12	1.01413e+20	12,19	8931202	167	150	0.758954	1	0.022,0.011,0.01,0.007,0.013,0.011	0.012,0.014	-0.001
266	ENSG00000169223	LMAN2	chr5	-	177337705	177337785	177337705	177337764	177338487	177338605	266	1.31215e+22	0,0,0,0,0,2	10391372	0,0	170	150	1	1	1.0,1.0,1.0,1.0,1.0,0.998	1.0,1.0	0
267	ENSG00000172663	TMEM134	chr11	-	67465055	67465267	67465055	67465100	67467311	67467388	267	29,47,34,24,17,31	92,122,98,74,63,79	29,33	62,93	300	150	0.420623	1	0.136,0.162,0.148,0.14,0.119,0.164	0.19,0.151	-0.026
268	ENSG00000172663	TMEM134	chr11	-	67467500	67467590	67467500	67467563	67468016	67468092	268	17,28,22,12,17,5	21,4,2,4,0,4	15,18	0,0	176	150	1.18087e-05	0.00244636	0.408,0.856,0.904,0.719,1.0,0.516	1.0,1.0	-0.266
269	ENSG00000172663	TMEM134	chr11	-	67467500	67467590	67467500	67467563	67468027	67468092	269	95,97,85,57,80,72	35,46,28,27,40,34	34,83	35,37	176	150	0.13908	0.853292	0.698,0.642,0.721,0.643,0.63,0.643	0.453,0.657	0.108
271	ENSG00000143442	POGZ	chr1	-	151427822	151428041	151427822	151428014	151428122	151428413	271	1.89265e+17	16,17,24,10,7,16	150208	10,17	176	150	0.918433	1	0.91,0.93,0.895,0.944,0.955,0.908	0.927,0.912	0.004
276	ENSG00000078061	ARAF	chrX	+	47565242	47565350	47565251	47565350	47564984	47565139	276	1,0,16,2,8,1	2.47299e+17	2,5	205236	158	150	0.491035	1	0.004,0.0,0.053,0.011,0.04,0.005	0.009,0.02	0.004
277	ENSG00000205133	TRIQK	chr8	-	92885319	92886735	92885319	92886667	92891988	92892074	277	59,95,69,65,64,63	4,4,12,7,8,2	48,77	16,11	217	150	0.00366824	0.106986	0.911,0.943,0.799,0.865,0.847,0.956	0.675,0.829	0.135
278	ENSG00000205133	TRIQK	chr8	-	92916928	92917010	92916928	92917007	92921502	92921660	278	4,8,3,5,9,6	3,3,1,1,1,2	2,11	0,0	152	150	0.000337013	0.0218997	0.568,0.725,0.748,0.831,0.899,0.748	1.0,1.0	-0.247
280	ENSG00000205133	TRIQK	chr8	-	92916928	92917010	92916928	92917007	92954405	92954564	280	42,74,31,49,30,52	27,16,14,28,37,27	40,63	21,33	152	150	0.929539	1	0.606,0.82,0.686,0.633,0.444,0.655	0.653,0.653	-0.012
281	ENSG00000169062	UPF3A	chr13	+	114286258	114286400	114286301	114286400	114282836	114282943	281	6,16,6,7,4,6	62,96,87,95,89,54	4,16	82118	192	150	0.939695	1	0.07,0.115,0.051,0.054,0.034,0.08	0.037,0.096	0.001
282	ENSG00000169062	UPF3A	chr13	+	114291604	114291792	114291633	114291792	114286518	114286629	282	0,2,0,0,0,2	0,7,0,3,0,0	4,6	8,6	178	150	1	1	NA,0.194,NA,0.0,NA,1.0	0.296,0.457	0.021
283	ENSG00000172375	C2CD2L	chr11	+	119113610	119113712	119113636	119113712	119112327	119112392	283	21,7,12,12,13,12	0,0,0,0,0,0	9,15	1,0	175	150	1	1	1.0,1.0,1.0,1.0,1.0,1.0	0.885,1.0	0.057
284	ENSG00000172375	C2CD2L	chr11	+	119113610	119113712	119113636	119113712	119112481	119112609	284	21,9,11,13,12,12	0,5,2,0,0,0	9,11	2,3	175	150	0.0207734	0.299253	1.0,0.607,0.825,1.0,1.0,1.0	0.794,0.759	0.129
285	ENSG00000172375	C2CD2L	chr11	+	119113610	119113712	119113636	119113712	119112699	119112874	285	98,93,107,81,111,94	6,9,4,8,5,2	101139	0,8	175	150	0.145067	0.872788	0.933,0.899,0.958,0.897,0.95,0.976	1.0,0.937	-0.033
286	ENSG00000172375	C2CD2L	chr11	+	119113851	119113988	119113854	119113988	119113610	119113712	286	22,12,10,10,14,15	63,59,65,53,68,46	11,14	56,75	152	150	0.446138	1	0.256,0.167,0.132,0.157,0.169,0.243	0.162,0.156	0.028
287	ENSG00000083454	P2RX5	chr17	-	3688625	3688759	3688625	3688676	3689491	3689630	287	94,95,84,110,91,98	0,1,0,0,0,2	93130	1,0	232	150	1	1	1.0,0.984,1.0,1.0,1.0,0.969	0.984,1.0	0
288	ENSG00000083454	P2RX5	chr17	-	3689491	3689630	3689491	3689627	3690069	3690150	288	18,50,41,52,33,54	6,19,41,25,33,12	58,70	12,33	152	150	0.167237	0.941541	0.748,0.722,0.497,0.672,0.497,0.816	0.827,0.677	-0.093
290	ENSG00000171469	ZNF561	chr19	-	9617044	9617226	9617044	9617171	9618090	9618179	290	12,10,5,3,7,2	28,44,35,25,45,31	4,7	17,27	204	150	0.60835	1	0.24,0.143,0.095,0.081,0.103,0.045	0.147,0.16	-0.036
291	ENSG00000171469	ZNF561	chr19	-	9617620	9617768	9617620	9617758	9618090	9618179	291	7,3,4,10,4,2	8,7,0,6,14,13	2,3	11,10	159	150	0.0592871	0.542444	0.452,0.288,1.0,0.611,0.212,0.127	0.146,0.221	0.265
292	ENSG00000171469	ZNF561	chr19	-	9618090	9618179	9618090	9618166	9619431	9619582	292	74,71,59,57,76,55	2,3,0,5,0,3	41,56	1,4	162	150	0.462019	1	0.972,0.956,1.0,0.913,1.0,0.944	0.974,0.928	0.013
295	ENSG00000183763	TRAIP	chr3	-	49847524	49847608	49847524	49847560	49848142	49848200	295	89,141,95,99,98,106	4,2,0,0,0,0	96124	0,0	197	150	1	1	0.944,0.982,1.0,1.0,1.0,1.0	1.0,1.0	-0.012
296	ENSG00000140025	EFCAB11	chr14	-	89950096	89950142	89950096	89950138	89953905	89954001	296	1.57211e+17	0,2,0,1,0,0	69137	1,1	153	150	1	1	1.0,0.99,1.0,0.991,1.0,1.0	0.985,0.993	0.008
297	ENSG00000154102	C16orf74	chr16	-	85710163	85710307	85710163	85710285	85735189	85735235	297	171,205,126,99,125,132	134,217,118,77,133,135	91139	54125	171	150	0.176404	0.964667	0.528,0.453,0.484,0.53,0.452,0.462	0.596,0.494	-0.06
298	ENSG00000092201	SUPT16H	chr14	-	21371873	21372044	21371873	21371970	21373337	21373430	298	1.27315e+23	2,1,8,0,0,1	9771375	1,0	223	150	1	1	0.998,0.999,0.991,1.0,1.0,0.999	0.998,1.0	-0.001
309	ENSG00000160613	PCSK7	chr11	-	117208896	117209053	117208896	117209046	117218465	117218568	309	110,76,90,88,78,75	0,2,1,1,0,0	99146	0,0	156	150	1	1	1.0,0.973,0.989,0.988,1.0,1.0	1.0,1.0	-0.008
310	ENSG00000072071	ADGRL1	chr19	-	14152132	14152222	14152132	14152150	14152308	14152437	310	2,1,3,4,3,4	9,10,5,12,5,7	4,2	5,4	221	150	0.3355	1	0.131,0.064,0.289,0.185,0.289,0.279	0.352,0.253	-0.096
311	ENSG00000169629	RGPD8	chr2	-	112401116	112401260	112401116	112401240	112401407	112401583	311	0,0,0,0,2,0	0,2,1,0,2,1	0,0	0,13	169	150	1	1	NA,0.0,0.0,NA,0.47,0.0	NA,0.0	0.117
318	ENSG00000099840	IZUMO4	chr19	+	2098051	2098334	2098286	2098334	2097928	2097955	318	5,6,1,5,6,3	0,1,0,0,0,0	3,2	0,0	300	150	1	1	1.0,0.75,1.0,1.0,1.0,1.0	1.0,1.0	-0.042
322	ENSG00000040275	SPDL1	chr5	+	169596560	169596701	169596584	169596701	169594570	169594681	322	6.40864e+17	30,41,33,29,15,16	482830	38,47	173	150	0.0127704	0.228726	0.949,0.948,0.926,0.947,0.968,0.971	0.917,0.939	0.023
329	ENSG00000170638	TRABD	chr22	+	50197822	50198186	50198074	50198186	50197448	50197588	329	4.33589e+17	2,4,0,1,2,0	299423	2,0	300	150	1	1	0.991,0.987,1.0,0.994,0.989,1.0	0.987,1.0	0
331	ENSG00000092094	OSGEP	chr14	-	20449170	20449301	20449170	20449266	20451973	20452149	331	2,6,12,7,7,2	3.6448e+17	6,1	200334	184	150	0.441296	1	0.004,0.01,0.032,0.026,0.017,0.006	0.024,0.002	0.003
332	ENSG00000224078	SNHG14	chr15	+	25070119	25070259	25070125	25070259	25067411	25067531	332	16,22,15,16,16,0	1,0,0,0,0,0	9,13	0,0	155	150	1	1	0.939,1.0,1.0,1.0,1.0,NA	1.0,1.0	-0.012
333	ENSG00000113240	CLK4	chr5	-	178619837	178620673	178619837	178619896	178622392	178622459	333	3,9,11,3,0,4	0,1,0,0,0,4	5,2	1,1	300	150	1	1	1.0,0.818,1.0,1.0,NA,0.333	0.714,0.5	0.223
334	ENSG00000113240	CLK4	chr5	-	178619837	178620673	178619837	178619896	178623255	178623416	334	3,9,7,3,0,4	8,22,2,9,2,19	4,2	15,6	300	150	0.698067	1	0.158,0.17,0.636,0.143,0.0,0.095	0.118,0.143	0.07
335	ENSG00000032444	PNPLA6	chr19	+	7535788	7536020	7535932	7536020	7535508	7535577	335	33,28,26,15,32,11	97,130,85,67,82,86	18,14	90,99	293	150	0.0409048	0.43606	0.148,0.099,0.135,0.103,0.167,0.061	0.093,0.068	0.038
337	ENSG00000032444	PNPLA6	chr19	+	7542760	7543084	7543006	7543084	7542560	7542670	337	1.25181e+17	0,0,0,0,9,0	116194	0,0	300	150	0.770693	1	1.0,1.0,1.0,1.0,0.87,1.0	1.0,1.0	-0.022
338	ENSG00000032444	PNPLA6	chr19	+	7553871	7554015	7553874	7554015	7551361	7551437	338	64,101,88,44,70,42	86,118,90,80,96,70	70,77	71,96	152	150	0.289357	1	0.423,0.458,0.491,0.352,0.418,0.372	0.493,0.442	-0.049
340	ENSG00000204386	NEU1	chr6	-	31860041	31860264	31860041	31860178	31860438	31860621	340	1.79206e+17	3,0,0,0,0,0	128198	0,0	235	150	1	1	0.974,1.0,1.0,1.0,1.0,1.0	1.0,1.0	-0.004
341	ENSG00000160408	ST6GALNAC6	chr9	-	127885321	127886788	127885321	127886784	127887483	127887591	341	4.345e+17	31,39,18,16,16,20	294392	30,37	153	150	0.0576933	0.533577	0.932,0.926,0.926,0.928,0.954,0.931	0.906,0.912	0.024
342	ENSG00000160408	ST6GALNAC6	chr9	-	127894511	127894691	127894511	127894629	127896241	127896332	342	3.71439e+17	38,42,11,16,17,24	249287	12,38	211	150	0.794994	1	0.874,0.881,0.916,0.857,0.93,0.892	0.937,0.843	0.002
343	ENSG00000176531	PHLDB3	chr19	-	43479376	43479593	43479376	43479491	43486265	43486322	343	10,9,2,2,4,4	2,2,3,0,0,0	2,6	0,0	251	150	0.0697779	0.592445	0.749,0.729,0.285,1.0,1.0,1.0	1.0,1.0	-0.206
344	ENSG00000176531	PHLDB3	chr19	-	43495494	43495620	43495494	43495605	43497117	43497279	344	0,0,2,0,0,0	40,57,32,20,29,22	0,0	15,37	164	150	1	1	0.0,0.0,0.054,0.0,0.0,0.0	0.0,0.0	0.009
345	ENSG00000106330	MOSPD3	chr7	+	100613476	100613706	100613506	100613706	100613193	100613269	345	9.41182e+16	1,1,4,1,2,0	93132	4,2	179	150	0.204425	1	0.987,0.99,0.971,0.99,0.987,1.0	0.951,0.982	0.021
346	ENSG00000189144	ZNF573	chr19	-	37771563	37771696	37771563	37771690	37772937	37772982	346	2,0,2,2,0,4	0,0,0,0,0,0	0,7	0,2	155	150	1	1	1.0,NA,1.0,1.0,NA,1.0	NA,0.772	0.228
347	ENSG00000189144	ZNF573	chr19	-	37771563	37771696	37771563	37771690	37773660	37773751	347	9,31,9,17,13,27	0,1,0,0,4,0	21,20	0,0	155	150	1	1	1.0,0.968,1.0,1.0,0.759,1.0	1.0,1.0	-0.045
348	ENSG00000196268	ZNF493	chr19	+	21405757	21405856	21405760	21405856	21405128	21405255	348	2,7,2,5,3,4	1,2,0,5,0,0	3,1	0,7	152	150	0.125752	0.818007	0.664,0.775,1.0,0.497,1.0,1.0	1.0,0.124	0.261
350	ENSG00000088179	PTPN4	chr2	+	119877442	119877542	119877463	119877542	119877322	119877365	350	6,0,2,2,6,0	18,22,16,28,23,14	0,2	12,16	170	150	0.087822	0.684835	0.227,0.0,0.099,0.059,0.187,0.0	0.0,0.099	0.046
351	ENSG00000088179	PTPN4	chr2	+	119882096	119882149	119882131	119882149	119877463	119877542	351	7,7,10,2,14,12	0,0,0,0,0,1	1,7	0,0	184	150	1	1	1.0,1.0,1.0,1.0,1.0,0.907	1.0,1.0	-0.015
353	ENSG00000166801	FAM111A	chr11	+	59143496	59145856	59145826	59145856	59143082	59143304	353	23,38,21,8,26,21	5,11,0,0,11,0	19,20	5,0	300	150	0.637304	1	0.697,0.633,1.0,1.0,0.542,1.0	0.655,1.0	-0.016
354	ENSG00000166801	FAM111A	chr11	+	59148703	59148953	59148796	59148953	59145826	59145856	354	6,16,6,5,8,17	57,93,31,50,74,70	6,10	55,59	242	150	0.733791	1	0.061,0.096,0.107,0.058,0.063,0.131	0.063,0.095	0.007
355	ENSG00000166801	FAM111A	chr11	+	59148703	59148953	59148835	59148953	59145826	59145856	355	20,40,20,18,25,28	64,102,70,65,132,80	16,24	60,84	281	150	0.752875	1	0.143,0.173,0.132,0.129,0.092,0.157	0.125,0.132	0.009
356	ENSG00000166801	FAM111A	chr11	+	59148796	59148953	59148835	59148953	59145826	59145856	356	71,117,45,63,91,81	64,102,70,65,132,80	65,73	60,84	188	150	0.75034	1	0.47,0.478,0.339,0.436,0.355,0.447	0.464,0.409	-0.016
357	ENSG00000062194	GPBP1	chr5	+	57249408	57249576	57249453	57249576	57247074	57247215	357	2.64486e+17	15,34,15,17,31,15	208347	4,20	194	150	0.0615406	0.550629	0.932,0.917,0.943,0.939,0.883,0.926	0.976,0.931	-0.03
363	ENSG00000175197	DDIT3	chr12	-	57517268	57517438	57517268	57517424	57517705	57517753	363	99,127,133,109,65,88	16,16,29,26,11,9	90113	10,36	163	150	0.394191	1	0.851,0.88,0.808,0.794,0.845,0.9	0.892,0.743	0.029
365	ENSG00000175197	DDIT3	chr12	-	57517268	57517595	57517268	57517424	57517705	57517753	365	4,0,0,0,0,0	16,16,29,26,11,9	0,0	10,36	300	150	1	1	0.111,0.0,0.0,0.0,0.0,0.0	0.0,0.0	0.018
367	ENSG00000175197	DDIT3	chr12	-	57517268	57517595	57517268	57517438	57517705	57517753	367	4,0,0,0,0,0	99,127,133,109,65,88	0,0	90113	300	150	1	1	0.02,0.0,0.0,0.0,0.0,0.0	0.0,0.0	0.003
369	ENSG00000100353	EIF3D	chr22	-	36517300	36517493	36517300	36517431	36518762	36518910	369	8,10,18,2,11,7	2.39633e+23	3,11	17392738	211	150	1	1	0.002,0.002,0.006,0.001,0.004,0.003	0.001,0.003	0.001
370	ENSG00000125447	GGA3	chr17	-	75243062	75243258	75243062	75243166	75243446	75243570	370	6,9,8,11,12,2	1.2317e+17	10,10	101139	241	150	0.31497	1	0.029,0.032,0.039,0.06,0.053,0.011	0.058,0.043	-0.013
371	ENSG00000139641	ESYT1	chr12	+	56134079	56134181	56134109	56134181	56133780	56133873	371	113,172,98,99,124,112	5.09768e+17	79126	478666	179	150	0.409578	1	0.157,0.158,0.105,0.128,0.15,0.153	0.122,0.137	0.012
372	ENSG00000128944	KNSTRN	chr15	+	40386361	40386494	40386404	40386494	40383227	40383322	372	4.48652e+17	10,16,7,14,5,12	498862	24,22	192	150	0.00206367	0.0720544	0.972,0.97,0.987,0.973,0.988,0.973	0.942,0.968	0.022
373	ENSG00000128944	KNSTRN	chr15	+	40389488	40389611	40389505	40389611	40387158	40387206	373	3,4,0,1,5,1	4.32681e+17	3,6	511914	166	150	1	1	0.006,0.005,0.0,0.001,0.007,0.001	0.005,0.006	-0.002
374	ENSG00000144566	RAB5A	chr3	+	19975586	19975752	19975600	19975752	19950805	19951061	374	0,0,0,2,0,0	1.65209e+17	0,0	129260	163	150	1	1	0.0,0.0,0.0,0.01,0.0,0.0	0.0,0.0	0.002
375	ENSG00000144566	RAB5A	chr3	+	19975586	19975752	19975642	19975752	19950805	19951061	375	61,83,44,54,55,61	0,0,1,0,0,1	44,69	0,0	205	150	1	1	1.0,1.0,0.97,1.0,1.0,0.978	1.0,1.0	-0.009
376	ENSG00000144566	RAB5A	chr3	+	19975600	19975752	19975642	19975752	19950805	19951061	376	2.26292e+17	0,0,1,0,0,1	173329	0,0	191	150	1	1	1.0,1.0,0.994,1.0,1.0,0.994	1.0,1.0	-0.002
377	ENSG00000177380	PPFIA3	chr19	+	49150235	49151026	49150256	49151026	49150079	49150151	377	25,20,13,18,8,25	4,0,0,0,0,2	28,28	0,0	170	150	0.748309	1	0.847,1.0,1.0,1.0,1.0,0.917	1.0,1.0	-0.039
380	ENSG00000110321	EIF4G2	chr11	-	10803479	10804050	10803479	10803590	10804136	10804203	380	4.82763e+23	2,0,0,3,1,3	43486046	1,4	300	150	1	1	0.999,1.0,1.0,0.999,1.0,0.999	1.0,0.999	0
381	ENSG00000110321	EIF4G2	chr11	-	10805906	10806047	10805906	10806010	10807254	10807381	381	7.14754e+17	0,0,0,6,0,0	687717	0,0	186	150	1	1	1.0,1.0,1.0,0.989,1.0,1.0	1.0,1.0	-0.002
383	ENSG00000147274	RBMX	chrX	-	136879016	136879158	136879016	136879123	136879318	136879453	383	0,6,4,4,4,4	1.36919e+23	2,7	10461732	184	150	1	1	0.0,0.003,0.003,0.002,0.002,0.002	0.002,0.003	-0.001
384	ENSG00000147274	RBMX	chrX	-	136879016	136879453	136879016	136879123	136880596	136880722	384	9.3712e+18	0,0,0,2,0,0	672947	0,2	300	150	1	1	1.0,1.0,1.0,0.995,1.0,1.0	1.0,0.996	0.001
385	ENSG00000090905	TNRC6A	chr16	+	24805604	24805733	24805673	24805733	24805013	24805151	385	2.99463e+17	8,52,15,8,17,11	248354	9,20	218	150	0.493169	1	0.963,0.86,0.945,0.963,0.919,0.934	0.95,0.924	-0.006
387	ENSG00000092148	HECTD1	chr14	-	31128611	31129448	31128611	31129307	31133237	31133414	387	1.64231e+17	1.23164e+17	85143	110153	290	150	0.126202	0.818007	0.408,0.421,0.323,0.303,0.306,0.363	0.286,0.326	0.048
408	ENSG00000115257	PCSK4	chr19	-	1486852	1487065	1486852	1486973	1487140	1487313	408	0,2,1,1,0,3	0,0,1,0,0,0	0,1	0,4	241	150	1	1	NA,1.0,0.384,1.0,NA,1.0	NA,0.135	0.711
414	ENSG00000110801	PSMD9	chr12	+	121915855	121915944	121915858	121915944	121903005	121903107	414	6.12753e+17	37,48,26,38,34,45	448720	26,30	152	150	0.147142	0.880365	0.942,0.939,0.958,0.937,0.946,0.924	0.944,0.959	-0.011
415	ENSG00000132478	UNK	chr17	+	75822476	75822658	75822560	75822658	75819919	75820108	415	131,130,99,91,94,91	0,0,0,1,6,4	58,80	0,1	233	150	0.773177	1	1.0,1.0,1.0,0.983,0.91,0.936	1.0,0.981	-0.019
418	ENSG00000154814	OXNAD1	chr3	+	16270928	16271071	16270944	16271071	16269125	16269275	418	13,19,8,3,18,20	65,92,46,59,43,40	8,14	38,57	165	150	0.864131	1	0.154,0.158,0.137,0.044,0.276,0.313	0.161,0.183	0.008
419	ENSG00000154814	OXNAD1	chr3	+	16303407	16303592	16303410	16303592	16302639	16302748	419	56,94,43,86,59,54	0,0,0,1,0,0	36,73	0,1	152	150	1	1	1.0,1.0,1.0,0.988,1.0,1.0	1.0,0.986	0.005
420	ENSG00000136715	SAP130	chr2	-	127986784	127986962	127986784	127986959	127989563	127989866	420	1.16154e+17	7,7,20,6,10,2	83,98	4,11	152	150	0.662275	1	0.942,0.956,0.871,0.945,0.914,0.984	0.953,0.898	0.01
421	ENSG00000138386	NAB1	chr2	+	190649830	190649982	190649845	190649982	190648897	190648971	421	2,3,0,2,1,0	3,0,0,6,3,0	5,0	4,4	164	150	1	1	0.379,1.0,NA,0.234,0.234,NA	0.533,0.0	0.195
422	ENSG00000138386	NAB1	chr2	+	190649830	190649982	190649845	190649982	190649232	190649360	422	12,14,3,11,13,4	17,20,15,10,10,3	6,4	9,9	164	150	0.4392	1	0.392,0.39,0.155,0.502,0.543,0.549	0.379,0.289	0.088
423	ENSG00000138386	NAB1	chr2	+	190685475	190685638	190685478	190685638	190673100	190673152	423	10,6,1,4,3,17	2,0,0,1,0,0	8,18	0,0	152	150	1	1	0.831,1.0,1.0,0.798,1.0,1.0	1.0,1.0	-0.062
424	ENSG00000138386	NAB1	chr2	+	190685475	190685638	190685478	190685638	190683737	190683827	424	100,137,132,94,114,79	3,24,22,14,13,14	72104	9,21	152	150	0.381416	1	0.97,0.849,0.856,0.869,0.896,0.848	0.888,0.83	0.022
425	ENSG00000197956	S100A6	chr1	-	153535201	153535375	153535201	153535360	153535788	153535991	425	0,0,0,1,1,0	9,18,14,29,16,18	0,0	20,34	164	150	1	1	0.0,0.0,0.0,0.031,0.054,0.0	0.0,0.0	0.014
427	ENSG00000126246	IGFLR1	chr19	-	35739709	35740088	35739709	35740086	35740379	35740564	427	45,38,21,25,35,20	0,8,4,17,1,1	33,30	0,4	151	150	0.0615331	0.550629	1.0,0.825,0.839,0.594,0.972,0.952	1.0,0.882	-0.077
430	ENSG00000145734	BDP1	chr5	+	71541453	71541682	71541456	71541682	71539556	71539649	430	92,141,69,90,96,77	0,0,0,0,0,4	70,83	0,10	152	150	0.000459676	0.0269518	1.0,1.0,1.0,1.0,1.0,0.95	1.0,0.891	0.046
431	ENSG00000134313	KIDINS220	chr2	-	8812394	8812496	8812394	8812493	8813236	8813335	431	43,72,49,50,38,34	119,122,94,78,95,85	31,44	75,80	152	150	0.990296	1	0.263,0.368,0.34,0.387,0.283,0.283	0.29,0.352	0
433	ENSG00000071537	SEL1L	chr14	-	81506073	81506241	81506073	81506178	81526732	81526964	433	2.49385e+17	18,23,12,9,8,9	248363	3,13	212	150	0.030193	0.369646	0.907,0.922,0.942,0.958,0.95,0.957	0.983,0.952	-0.028
434	ENSG00000100711	ZFYVE21	chr14	+	103727558	103727914	103727745	103727914	103726791	103726842	434	4,6,13,8,8,7	2.30333e+17	3,12	194286	300	150	0.89805	1	0.009,0.009,0.024,0.019,0.017,0.022	0.008,0.021	0.002
437	ENSG00000166924	NYAP1	chr7	+	100490513	100490729	100490516	100490729	100488151	100489666	437	4,0,0,0,2,0	0,1,0,4,2,0	0,1	0,0	152	150	1	1	1.0,0.0,NA,0.0,0.497,NA	NA,1.0	-0.626
440	ENSG00000183569	SERHL2	chr22	+	42555663	42556083	42556063	42556083	42555231	42555345	440	0,0,0,0,0,1	0,0,0,0,0,0	0,0	1,0	300	150	1	1	NA,NA,NA,NA,NA,1.0	0.0,NA	1
442	ENSG00000144320	LNPK	chr2	-	175992230	175992418	175992230	175992273	175995557	175995646	442	90,145,84,102,79,100	1,1,0,0,0,1	60115	0,0	294	150	1	1	0.979,0.987,1.0,1.0,1.0,0.981	1.0,1.0	-0.009
447	ENSG00000181045	SLC26A11	chr17	+	80220915	80221115	80220918	80221115	80220437	80220496	447	16,24,12,15,14,2	0,0,0,0,0,2	9,28	0,0	152	150	1	1	1.0,1.0,1.0,1.0,1.0,0.497	1.0,1.0	-0.084
451	ENSG00000181045	SLC26A11	chr17	+	80223251	80223337	80223290	80223337	80222654	80222847	451	65,68,38,36,45,42	0,0,0,1,0,0	43,37	1,0	188	150	1	1	1.0,1.0,1.0,0.966,1.0,1.0	0.972,1.0	0.008
453	ENSG00000064102	INTS13	chr12	-	26914407	26914578	26914407	26914532	26916001	26916180	453	2.63415e+17	2,8,2,2,3,4	184287	7,4	195	150	0.0937474	0.70623	0.99,0.976,0.988,0.99,0.986,0.979	0.953,0.982	0.017
464	ENSG00000072609	CHFR	chr12	-	132848084	132848223	132848084	132848155	132848640	132848724	464	4,3,6,5,0,5	92,124,63,77,80,48	2,6	58,88	217	150	0.775706	1	0.029,0.016,0.062,0.043,0.0,0.067	0.023,0.045	0.002
465	ENSG00000072609	CHFR	chr12	-	132869618	132869798	132869618	132869675	132870723	132870783	465	74,136,80,64,107,77	0,1,2,0,0,1	83111	6,2	272	150	0.000963511	0.0460632	1.0,0.987,0.957,1.0,1.0,0.977	0.884,0.968	0.061
466	ENSG00000072609	CHFR	chr12	-	132869618	132869834	132869618	132869675	132870723	132870783	466	62,81,53,41,55,42	0,1,2,0,0,1	46,71	6,2	300	150	1	1	1.0,0.976,0.93,1.0,1.0,0.955	0.793,0.947	0.107
467	ENSG00000072609	CHFR	chr12	-	132869618	132869834	132869618	132869798	132870723	132870783	467	19,15,11,5,6,7	31,70,38,28,58,42	12,5	49,45	185	150	0.378422	1	0.332,0.148,0.19,0.126,0.077,0.119	0.166,0.083	0.041
468	ENSG00000077254	USP33	chr1	-	77721830	77721925	77721830	77721901	77722023	77722196	468	1.3412e+17	76,94,42,67,64,73	84136	53,98	173	150	0.160409	0.92561	0.605,0.525,0.686,0.634,0.627,0.609	0.579,0.546	0.052
469	ENSG00000077254	USP33	chr1	-	77740876	77740939	77740876	77740934	77741375	77741429	469	1.85273e+17	0,0,9,7,3,0	155209	5,1	154	150	0.9346	1	1.0,1.0,0.951,0.961,0.98,1.0	0.968,0.995	0
470	ENSG00000141127	PRPSAP2	chr17	+	18867256	18867334	18867281	18867334	18865801	18865952	470	0,0,0,0,2,0	2.29305e+17	0,3	152268	174	150	1	1	0.0,0.0,0.0,0.0,0.008,0.0	0.0,0.01	-0.004
471	ENSG00000100211	CBY1	chr22	+	38670766	38670989	38670883	38670989	38668016	38668132	471	28,31,21,27,4,14	3.29372e+17	16,24	234322	266	150	0.942771	1	0.046,0.045,0.05,0.052,0.009,0.029	0.037,0.04	0
472	ENSG00000085872	CHERP	chr19	-	16530768	16530913	16530768	16530880	16532597	16532749	472	40,38,18,10,17,12	1.69186e+17	26,21	153176	182	150	0.926775	1	0.163,0.144,0.082,0.061,0.088,0.065	0.123,0.09	-0.006
474	ENSG00000050748	MAPK9	chr5	-	180233593	180236531	180233593	180236526	180238331	180238403	474	60,128,70,107,84,88	3.77481e+17	60101	255410	154	150	0.561961	1	0.134,0.206,0.146,0.217,0.177,0.189	0.186,0.194	-0.012
475	ENSG00000050748	MAPK9	chr5	-	180233593	180236531	180233593	180236526	180239923	180239987	475	2,2,0,2,4,1	0,0,0,0,3,0	0,0	0,1	154	150	1	1	1.0,1.0,NA,1.0,0.565,1.0	NA,0.0	0.913
480	ENSG00000167291	TBC1D16	chr17	-	79949716	79949865	79949716	79949823	79950410	79950575	480	220,268,118,99,152,125	0,10,4,0,1,2	124146	6,4	191	150	0.0495396	0.483279	1.0,0.955,0.959,1.0,0.992,0.98	0.942,0.966	0.027
481	ENSG00000167291	TBC1D16	chr17	-	79950410	79950578	79950410	79950575	79951449	79951597	481	110,141,60,69,68,67	52,88,49,60,54,34	82,99	40,41	152	150	0.0305024	0.37171	0.676,0.613,0.547,0.532,0.554,0.66	0.669,0.704	-0.089
482	ENSG00000167291	TBC1D16	chr17	-	79950410	79950594	79950410	79950575	79951449	79951597	482	15,18,7,11,13,10	52,88,49,60,54,34	10,21	40,41	168	150	0.063336	0.556765	0.205,0.154,0.113,0.141,0.177,0.208	0.182,0.314	-0.082
483	ENSG00000167291	TBC1D16	chr17	-	79950410	79950594	79950410	79950578	79951449	79951597	483	15,18,7,11,13,10	110,141,60,69,68,67	10,21	82,99	165	150	0.469035	1	0.11,0.104,0.096,0.127,0.148,0.119	0.1,0.162	-0.014
484	ENSG00000276170	AC244153.1	chr17	-	38451305	38451525	38451305	38451393	38451625	38451827	484	14,23,39,21,28,24	19,22,33,20,21,21	17,28	15,24	281	150	0.841302	1	0.282,0.358,0.387,0.359,0.416,0.379	0.377,0.384	-0.017
489	ENSG00000285238	AC006064.6	chr12	-	6566100	6566336	6566100	6566324	6566528	6566617	489	2.31372e+17	1.78275e+17	203303	161267	161	150	0.611054	1	0.547,0.558,0.53,0.585,0.501,0.517	0.54,0.514	0.013
491	ENSG00000142303	ADAMTS10	chr19	-	8597233	8597322	8597233	8597317	8600927	8601145	491	4,0,1,0,0,1	0,1,0,0,1,0	0,7	0,0	154	150	1	1	1.0,0.0,1.0,NA,0.0,1.0	NA,1.0	-0.4
493	ENSG00000175054	ATR	chr3	-	142562231	142563109	142562231	142562348	142566120	142566261	493	68,90,59,69,71,62	0,0,0,0,0,0	79121	0,1	300	150	1	1	1.0,1.0,1.0,1.0,1.0,1.0	1.0,0.984	0.008
494	ENSG00000108465	CDK5RAP3	chr17	+	47975158	47975337	47975171	47975337	47974399	47974448	494	2.58387e+17	4,1,0,0,0,3	173251	0,0	162	150	1	1	0.984,0.997,1.0,1.0,1.0,0.987	1.0,1.0	-0.005
495	ENSG00000108465	CDK5RAP3	chr17	+	47978828	47978917	47978834	47978917	47977831	47977910	495	3.92559e+17	0,0,0,0,0,0	342482	1,0	155	150	1	1	1.0,1.0,1.0,1.0,1.0,1.0	0.997,1.0	0.002
496	ENSG00000148218	ALAD	chr9	-	113392118	113392335	113392118	113392169	113393446	113393634	496	21,29,13,32,17,23	1.27186e+17	20,19	111167	300	150	0.498299	1	0.076,0.072,0.046,0.117,0.058,0.086	0.083,0.054	0.007
497	ENSG00000184381	PLA2G6	chr22	-	38115526	38115849	38115526	38115681	38116074	38116211	497	2,5,0,0,0,0	5,10,6,4,4,5	0,1	8,2	300	150	0.632082	1	0.167,0.2,0.0,0.0,0.0,0.0	0.0,0.2	-0.039
500	ENSG00000089091	DZANK1	chr20	-	18412645	18412853	18412645	18412835	18414347	18414512	500	8,8,4,4,5,5	5,9,8,11,0,8	5,5	8,16	167	150	0.130415	0.836478	0.59,0.444,0.31,0.246,1.0,0.36	0.36,0.219	0.202
501	ENSG00000147996	CBWD5	chr9	+	65732946	65733122	65732992	65733122	65731801	65731867	501	0,0,0,2,1,1	21,24,18,25,17,13	2,5	34,58	195	150	1	1	0.0,0.0,0.0,0.058,0.043,0.056	0.043,0.062	-0.026
502	ENSG00000173137	ADCK5	chr8	+	144390855	144391056	144390860	144391056	144390670	144390746	502	61,46,54,41,27,41	0,14,0,0,10,11	24,62	0,14	154	150	0.652074	1	1.0,0.762,1.0,1.0,0.725,0.784	1.0,0.812	-0.028
503	ENSG00000239672	NME1	chr17	+	51161097	51161272	51161159	51161272	51159979	51160081	503	16,29,20,15,16,14	4.56063e+23	18,26	33935475	211	150	1	1	0.002,0.003,0.003,0.002,0.003,0.002	0.004,0.003	-0.001
506	ENSG00000204681	GABBR1	chr6	-	29629086	29629247	29629086	29629107	29630457	29630643	506	5,0,0,1,1,3	1,0,2,0,0,0	0,3	0,0	289	150	1	1	0.722,NA,0.0,1.0,1.0,1.0	NA,1.0	-0.256
507	ENSG00000204681	GABBR1	chr6	-	29629086	29629247	29629086	29629107	29631395	29631599	507	1,1,0,1,2,1	4,0,0,0,0,3	0,5	0,1	289	150	1	1	0.115,1.0,NA,1.0,1.0,0.147	NA,0.722	-0.07
508	ENSG00000118762	PKD2	chr4	+	88036135	88036353	88036219	88036353	88019457	88019571	508	0,0,0,0,0,2	110,112,71,73,48,67	0,2	46,59	233	150	1	1	0.0,0.0,0.0,0.0,0.0,0.019	0.0,0.021	-0.007
509	ENSG00000180902	D2HGDH	chr2	+	241743621	241743815	241743638	241743815	241742434	241742574	509	73,100,122,71,84,73	5,12,10,10,14,14	61,86	2,5	166	150	0.0043807	0.119938	0.93,0.883,0.917,0.865,0.844,0.825	0.965,0.94	-0.075
510	ENSG00000180902	D2HGDH	chr2	+	241755044	241756014	241755848	241756014	241754630	241754746	510	4,4,3,7,5,9	0,0,0,0,0,0	2,2	0,2	300	150	0.298792	1	1.0,1.0,1.0,1.0,1.0,1.0	1.0,0.333	0.334
511	ENSG00000180902	D2HGDH	chr2	+	241767709	241768811	241767712	241768811	241755044	241756014	511	69,99,81,62,62,68	0,2,3,2,0,0	60,53	0,0	152	150	1	1	1.0,0.98,0.964,0.968,1.0,1.0	1.0,1.0	-0.015
512	ENSG00000095319	NUP188	chr9	+	128958009	128958054	128958013	128958054	128956951	128957032	512	5.07673e+17	0,0,0,0,0,0	339550	2,2	153	150	1	1	1.0,1.0,1.0,1.0,1.0,1.0	0.994,0.996	0.005
513	ENSG00000095319	NUP188	chr9	+	128990119	128990226	128990152	128990226	128988046	128988186	513	8.31946e+17	29,26,39,18,25,20	694810	14,19	182	150	0.0148851	0.248019	0.959,0.968,0.93,0.953,0.966,0.967	0.976,0.972	-0.017
515	ENSG00000089159	PXN	chr12	-	120215102	120215417	120215102	120215273	120215559	120215661	515	68,71,70,39,54,42	70,62,42,48,47,20	52,35	26,77	293	150	0.51735	1	0.332,0.37,0.46,0.294,0.37,0.518	0.506,0.189	0.043
516	ENSG00000089159	PXN	chr12	-	120215102	120215417	120215102	120215273	120216272	120217116	516	2,0,0,0,0,2	4,5,12,1,3,5	0,4	1,3	293	150	0.0182887	0.276285	0.204,0.0,0.0,0.0,0.0,0.17	0.0,0.406	-0.141
517	ENSG00000089159	PXN	chr12	-	120216272	120217116	120216272	120216581	120219206	120220091	517	0,0,0,0,0,2	0,1,1,0,0,0	0,2	0,0	300	150	1	1	NA,0.0,0.0,NA,NA,1.0	NA,1.0	-0.667
518	ENSG00000089159	PXN	chr12	-	120215102	120215417	120215102	120215273	120221622	120221758	518	1.24137e+17	3.0734e+17	59,98	198302	293	150	0.0906812	0.694068	0.171,0.171,0.136,0.159,0.193,0.169	0.132,0.142	0.029
520	ENSG00000157881	PANK4	chr1	-	2510677	2510782	2510677	2510748	2511337	2511387	520	1.32145e+17	36,32,37,19,21,24	60151	38,29	183	150	0.111927	0.765265	0.75,0.788,0.739,0.858,0.818,0.837	0.564,0.81	0.111
523	ENSG00000197070	ARRDC1	chr9	+	137613412	137613510	137613422	137613510	137612895	137613006	523	13,23,6,6,28,20	0,0,2,0,0,0	19,27	0,2	159	150	0.361722	1	1.0,1.0,0.739,1.0,1.0,1.0	1.0,0.927	-0.007
524	ENSG00000197070	ARRDC1	chr9	+	137613412	137613510	137613459	137613510	137612895	137613006	524	24,26,11,9,33,29	86,115,98,104,171,138	30,42	101141	196	150	0.00908102	0.186266	0.176,0.148,0.079,0.062,0.129,0.139	0.185,0.186	-0.063
525	ENSG00000197070	ARRDC1	chr9	+	137613422	137613510	137613459	137613510	137612895	137613006	525	11,3,7,3,5,9	86,115,98,104,171,138	11,17	101141	186	150	0.00309836	0.0963771	0.094,0.021,0.054,0.023,0.023,0.05	0.081,0.089	-0.041
526	ENSG00000197070	ARRDC1	chr9	+	137614031	137614214	137614139	137614214	137613614	137613769	526	2.44337e+17	2,3,6,1,4,5	313381	1,2	257	150	0.248394	1	0.986,0.985,0.952,0.992,0.985,0.978	0.995,0.991	-0.013
527	ENSG00000182473	EXOC7	chr17	-	76090328	76090481	76090328	76090397	76091142	76091235	527	0,4,0,1,1,1	70,106,38,41,39,46	3,5	43,65	233	150	0.0111768	0.209861	0.0,0.024,0.0,0.015,0.016,0.014	0.043,0.047	-0.033
529	ENSG00000101104	PABPC1L	chr20	+	44930459	44930726	44930517	44930726	44924160	44924256	529	3,9,5,6,10,1	1.43159e+17	6,15	75163	207	150	0.0111196	0.209589	0.015,0.039,0.026,0.029,0.055,0.007	0.055,0.063	-0.03
531	ENSG00000101104	PABPC1L	chr20	+	44933056	44933185	44933071	44933185	44932681	44932713	531	4,10,7,17,3,7	0,0,0,1,1,0	18,19	1,0	164	150	1	1	1.0,1.0,1.0,0.94,0.733,1.0	0.943,1.0	-0.026
532	ENSG00000101104	PABPC1L	chr20	+	44938044	44938191	44938060	44938191	44936636	44936730	532	3,6,2,4,0,2	71,110,95,93,71,82	0,2	68103	165	150	0.126271	0.818007	0.037,0.047,0.019,0.038,0.0,0.022	0.0,0.017	0.019
533	ENSG00000101104	PABPC1L	chr20	+	44938044	44938191	44938101	44938191	44936636	44936730	533	24,41,16,39,48,20	4,4,3,6,4,3	26,29	1,4	206	150	0.369648	1	0.814,0.882,0.795,0.826,0.897,0.829	0.95,0.841	-0.055
534	ENSG00000101104	PABPC1L	chr20	+	44938060	44938191	44938101	44938191	44936636	44936730	534	9.21451e+16	4,4,3,6,4,3	94130	1,4	190	150	0.265675	1	0.948,0.966,0.966,0.944,0.959,0.963	0.987,0.962	-0.017
535	ENSG00000101104	PABPC1L	chr20	+	44938044	44938191	44938060	44938191	44936893	44936976	535	3,4,2,5,0,1	22,13,15,11,14,5	0,2	7,11	165	150	0.0763663	0.631301	0.11,0.219,0.108,0.292,0.0,0.154	0.0,0.142	0.076
537	ENSG00000101901	ALG13	chrX	+	111682131	111682294	111682235	111682294	111681169	111681424	537	1.98257e+17	12,28,15,26,19,19	143288	28,35	253	150	0.0210822	0.3026	0.907,0.845,0.854,0.833,0.858,0.871	0.752,0.83	0.07
538	ENSG00000136045	PWP1	chr12	+	107692971	107693096	107692999	107693096	107692813	107692899	538	1,1,0,0,0,0	4.1061e+17	3,1	302436	177	150	1	1	0.002,0.001,0.0,0.0,0.0,0.0	0.008,0.002	-0.005
540	ENSG00000132549	VPS13B	chr8	+	99431520	99431664	99431536	99431664	99391556	99391704	540	0,0,2,0,0,4	38,62,43,38,55,44	1,0	40,57	165	150	1	1	0.0,0.0,0.041,0.0,0.0,0.076	0.022,0.0	0.009
545	ENSG00000095574	IKZF5	chr10	-	122998492	122998671	122998492	122998658	123007025	123007176	545	25,58,62,57,34,51	5,10,3,5,5,2	58,56	3,13	162	150	0.391183	1	0.822,0.843,0.95,0.913,0.863,0.959	0.947,0.8	0.018
546	ENSG00000151883	PARP8	chr5	+	50834841	50835015	50834930	50835015	50833978	50834048	546	1,0,0,2,0,0	52,69,67,63,91,59	1,4	66,94	238	150	0.711035	1	0.012,0.0,0.0,0.02,0.0,0.0	0.009,0.026	-0.012
548	ENSG00000160298	C21orf58	chr21	-	46314715	46315049	46314715	46314880	46315473	46315547	548	9,23,21,21,20,16	4,18,30,15,2,0	11,32	10,9	300	150	0.734198	1	0.529,0.39,0.259,0.412,0.833,1.0	0.355,0.64	0.073
549	ENSG00000160298	C21orf58	chr21	-	46317207	46317348	46317207	46317268	46318011	46318220	549	46,38,61,46,18,36	12,29,41,38,28,29	37,54	0,38	229	150	0.0268176	0.350888	0.715,0.462,0.494,0.442,0.296,0.448	1.0,0.482	-0.265
552	ENSG00000140682	TGFB1I1	chr16	+	31474562	31476185	31476011	31476185	31474349	31474455	552	7.45959e+17	1,0,0,0,0,0	628966	2,0	300	150	1	1	0.997,1.0,1.0,1.0,1.0,1.0	0.994,1.0	0.002
553	ENSG00000157470	FAM81A	chr15	+	59445148	59445262	59445163	59445262	59439954	59440123	553	1,1,1,0,0,0	4,2,0,1,3,0	0,0	0,5	164	150	1	1	0.186,0.314,1.0,0.0,0.0,NA	NA,0.0	0.3
555	ENSG00000125124	BBS2	chr16	-	56498436	56498696	56498436	56498568	56499777	56499907	555	0,3,0,4,0,5	104,111,67,80,99,79	0,0	60,86	277	150	1	1	0.0,0.014,0.0,0.026,0.0,0.033	0.0,0.0	0.012
557	ENSG00000113356	POLR3G	chr5	+	90485524	90485684	90485534	90485684	90474260	90474318	557	0,0,5,1,10,0	0,0,4,0,0,2	3,4	2,1	159	150	1	1	NA,NA,0.541,1.0,1.0,0.0	0.586,0.791	-0.053
558	ENSG00000168894	RNF181	chr2	+	85596821	85596931	85596856	85596931	85596518	85596649	558	9.25126e+18	10,23,22,24,30,18	6391135	12,48	184	150	0.0317114	0.380475	0.987,0.978,0.97,0.969,0.962,0.972	0.977,0.951	0.009
559	ENSG00000168894	RNF181	chr2	+	85596952	85597178	85597103	85597178	85596518	85596649	559	12,21,9,11,19,16	28,83,51,66,73,66	19,25	14,71	300	150	0.00806759	0.174486	0.176,0.112,0.081,0.077,0.115,0.108	0.404,0.15	-0.166
560	ENSG00000168894	RNF181	chr2	+	85597103	85597581	85597444	85597581	85596518	85596649	560	28,83,51,66,73,66	3,0,0,0,0,0	14,71	1,0	300	150	1	1	0.824,1.0,1.0,1.0,1.0,1.0	0.875,1.0	0.033
561	ENSG00000125991	ERGIC3	chr20	+	35542785	35542941	35542821	35542941	35542512	35542600	561	4,2,4,2,0,0	2.24428e+23	1,4	16252403	185	150	1	1	0.001,0.001,0.002,0.001,0.0,0.0	0.0,0.001	0
562	ENSG00000125991	ERGIC3	chr20	+	35556876	35557109	35556954	35557109	35556206	35556271	562	9,6,1,0,3,0	3,11,10,7,4,8	0,9	10,4	227	150	0.779781	1	0.665,0.265,0.062,0.0,0.331,0.0	0.0,0.598	-0.078
563	ENSG00000125991	ERGIC3	chr20	+	35556876	35557109	35556972	35557109	35556206	35556271	563	10,9,2,1,3,1	1.6932e+23	2,9	12571524	245	150	1	1	0.004,0.003,0.001,0.0,0.001,0.001	0.001,0.004	-0.001
564	ENSG00000125991	ERGIC3	chr20	+	35556954	35557109	35556972	35557109	35556206	35556271	564	4,14,11,8,4,9	1.6932e+23	12,4	12571524	167	150	1	1	0.002,0.006,0.006,0.005,0.002,0.007	0.009,0.002	-0.001
565	ENSG00000177628	GBA	chr1	-	155239885	155240077	155239885	155239962	155240629	155240717	565	4.78536e+17	0,0,0,0,0,0	377451	2,0	264	150	1	1	1.0,1.0,1.0,1.0,1.0,1.0	0.991,1.0	0.004
566	ENSG00000197530	MIB2	chr1	+	1623388	1623482	1623430	1623482	1616507	1616614	566	19,28,13,14,16,7	5,7,0,0,1,7	15,16	0,5	191	150	0.706397	1	0.749,0.759,1.0,1.0,0.926,0.44	1.0,0.715	-0.045
567	ENSG00000197530	MIB2	chr1	+	1625545	1625653	1625557	1625653	1625285	1625428	567	29,22,13,15,17,4	0,3,0,1,0,0	11,14	0,7	161	150	0.000318895	0.0215427	1.0,0.872,1.0,0.933,1.0,1.0	1.0,0.651	0.142
568	ENSG00000197530	MIB2	chr1	+	1625545	1626754	1626649	1626754	1625285	1625428	568	29,22,13,17,17,4	0,0,3,0,0,0	8,17	0,1	300	150	1	1	1.0,1.0,0.684,1.0,1.0,1.0	1.0,0.895	0
569	ENSG00000197530	MIB2	chr1	+	1629033	1629311	1629132	1629311	1628488	1628722	569	0,2,0,0,0,0	20,22,22,9,10,13	0,0	15,8	248	150	1	1	0.0,0.052,0.0,0.0,0.0,0.0	0.0,0.0	0.009
571	ENSG00000149781	FERMT3	chr11	+	64219878	64220015	64219890	64220015	64219739	64219789	571	0,0,0,0,0,0	1,3,13,3,0,10	0,1	7,4	161	150	1	1	0.0,0.0,0.0,0.0,NA,0.0	0.0,0.189	-0.095
572	ENSG00000132680	KHDC4	chr1	-	155916624	155916737	155916624	155916709	155917498	155917672	572	87,141,44,73,88,117	56,108,48,84,52,65	46132	43,73	177	150	0.659116	1	0.568,0.525,0.437,0.424,0.589,0.604	0.476,0.605	-0.016
573	ENSG00000115317	HTRA2	chr2	+	74531566	74531702	74531596	74531702	74531338	74531371	573	0,4,1,1,1,1	1.48221e+17	0,2	135220	179	150	1	1	0.0,0.015,0.003,0.004,0.004,0.004	0.0,0.008	0.001
574	ENSG00000149743	TRPT1	chr11	-	64224099	64224210	64224099	64224162	64224284	64224341	574	1.94172e+17	2,5,21,0,5,11	106204	1,0	197	150	0.000178189	0.0138798	0.987,0.963,0.895,1.0,0.971,0.934	0.988,1.0	-0.036
575	ENSG00000149743	TRPT1	chr11	-	64224284	64224491	64224284	64224341	64224653	64224717	575	10,5,1,5,3,2	0,0,1,0,0,0	4,0	0,0	299	150	1	1	1.0,1.0,0.334,1.0,1.0,1.0	1.0,NA	-0.111
576	ENSG00000149743	TRPT1	chr11	-	64224800	64225580	64224800	64224970	64225785	64225869	576	101,108,101,101,88,81	2,0,0,0,0,0	55120	3,3	300	150	0.0159825	0.259351	0.962,1.0,1.0,1.0,1.0,1.0	0.902,0.952	0.067
577	ENSG00000087157	PGS1	chr17	+	78400676	78400855	78400734	78400855	78399347	78399537	577	2.04272e+17	4,1,1,0,2,4	173238	3,0	207	150	1	1	0.974,0.995,0.994,1.0,0.986,0.969	0.977,1.0	-0.002
578	ENSG00000087157	PGS1	chr17	+	78414878	78415027	78414951	78415027	78400676	78400855	578	25,31,27,30,38,15	0,0,0,0,3,0	24,38	0,0	222	150	1	1	1.0,1.0,1.0,1.0,0.895,1.0	1.0,1.0	-0.018
579	ENSG00000087157	PGS1	chr17	+	78414878	78415027	78414951	78415027	78403567	78404089	579	131,159,127,107,155,83	39,30,44,28,11,18	105149	38,23	222	150	0.709509	1	0.694,0.782,0.661,0.721,0.905,0.757	0.651,0.814	0.021
580	ENSG00000173818	ENDOV	chr17	+	80422139	80422245	80422205	80422245	80415649	80415821	580	0,0,2,0,0,0	27,52,20,24,18,36	1,0	27,20	215	150	1	1	0.0,0.0,0.065,0.0,0.0,0.0	0.025,0.0	-0.002
581	ENSG00000173818	ENDOV	chr17	+	80425458	80425620	80425491	80425620	80425031	80425100	581	2,4,1,0,0,1	83,52,51,39,41,33	1,3	32,43	182	150	0.259447	1	0.019,0.06,0.016,0.0,0.0,0.024	0.025,0.054	-0.02
582	ENSG00000065357	DGKA	chr12	+	55940081	55940433	55940313	55940433	55939414	55939529	582	1.08161e+17	0,5,2,5,4,5	101157	5,5	300	150	0.171488	0.9541	1.0,0.942,0.976,0.947,0.949,0.939	0.91,0.94	0.034
583	ENSG00000065357	DGKA	chr12	+	55940251	55940433	55940313	55940433	55940081	55940170	583	1,2,6,4,3,1	1.0116e+17	2,2	93117	211	150	0.801505	1	0.007,0.009,0.027,0.018,0.019,0.005	0.015,0.012	0.001
584	ENSG00000065357	DGKA	chr12	+	55940896	55941325	55941251	55941325	55940313	55940433	584	4,1,4,4,3,5	0,3,0,0,0,0	2,6	0,0	300	150	0.48219	1	1.0,0.143,1.0,1.0,1.0,1.0	1.0,1.0	-0.143
585	ENSG00000205771	CATSPER2P1	chr15	-	43745021	43745170	43745021	43745167	43746047	43746302	585	2,0,0,3,3,3	0,6,0,0,0,0	2,2	0,4	152	150	1	1	1.0,0.0,NA,1.0,1.0,1.0	1.0,0.33	0.135
586	ENSG00000205771	CATSPER2P1	chr15	-	43745021	43745170	43745021	43745167	43746213	43746285	586	0,0,0,0,2,1	2,2,6,4,2,5	3,1	1,4	152	150	0.00154886	0.059421	0.0,0.0,0.0,0.0,0.497,0.165	0.748,0.198	-0.363
588	ENSG00000197563	PIGN	chr18	-	62082672	62082746	62082672	62082706	62084530	62084606	588	2.00284e+17	0,1,0,0,0,0	134204	0,0	189	150	1	1	1.0,0.996,1.0,1.0,1.0,1.0	1.0,1.0	-0.001
592	ENSG00000105443	CYTH2	chr19	+	48473721	48474017	48473904	48474017	48473297	48473378	592	1,0,1,1,4,0	3.41457e+17	1,2	264319	300	150	1	1	0.001,0.0,0.002,0.002,0.007,0.0	0.002,0.003	-0.001
593	ENSG00000105443	CYTH2	chr19	+	48478065	48478145	48478068	48478145	48474837	48474949	593	1,1,0,0,0,1	147,131,148,96,114,96	0,1	72119	152	150	1	1	0.007,0.007,0.0,0.0,0.0,0.01	0.0,0.008	0
594	ENSG00000164896	FASTK	chr7	-	151076912	151077236	151076912	151077027	151077309	151077401	594	2.15274e+17	0,1,2,0,0,1	244349	0,4	300	150	0.917052	1	1.0,0.993,0.988,1.0,1.0,0.993	1.0,0.978	0.007
595	ENSG00000164896	FASTK	chr7	-	151077100	151077401	151077100	151077236	151077620	151077780	595	2.40287e+17	0,1,0,0,0,0	267367	0,0	300	150	1	1	1.0,0.993,1.0,1.0,1.0,1.0	1.0,1.0	-0.001
596	ENSG00000164896	FASTK	chr7	-	151078561	151078701	151078561	151078699	151078841	151080496	596	1.92239e+17	0,1,0,0,0,0	203274	0,0	151	150	1	1	1.0,0.996,1.0,1.0,1.0,1.0	1.0,1.0	-0.001
600	ENSG00000125459	MSTO1	chr1	+	155611426	155611603	155611548	155611603	155611215	155611291	600	2,2,7,13,2,7	7,8,6,4,8,7	3,4	134,4	271	150	0.00131817	0.0549826	0.137,0.122,0.392,0.643,0.122,0.356	0.012,0.356	0.111
601	ENSG00000125459	MSTO1	chr1	+	155611426	155611603	155611548	155611603	155611215	155611355	601	2,2,2,9,2,5	7,8,16,0,12,4	3,4	13,9	271	150	0.58124	1	0.137,0.122,0.065,1.0,0.084,0.409	0.113,0.197	0.148
602	ENSG00000125459	MSTO1	chr1	+	155611688	155611827	155611739	155611827	155611548	155611603	602	19,29,20,21,34,21	5,0,0,0,0,0	139,21	0,0	200	150	0.708712	1	0.74,1.0,1.0,1.0,1.0,1.0	1.0,1.0	-0.043
603	ENSG00000125459	MSTO1	chr1	+	155611920	155612100	155611982	155612100	155611688	155611827	603	0,0,0,1,0,0	21,22,13,18,16,26	0,2	73,18	211	150	1	1	0.0,0.0,0.0,0.038,0.0,0.0	0.0,0.073	-0.03
604	ENSG00000125459	MSTO1	chr1	+	155613424	155613566	155613461	155613566	155613048	155613233	604	15,5,6,11,11,9	7230168165150140	25,17	126151	186	150	0.0973556	0.71352	0.633,0.017,0.028,0.051,0.056,0.048	0.138,0.083	0.028
605	ENSG00000167962	ZNF598	chr16	-	1999495	2000481	1999495	2000256	2001003	2001191	605	3.03345e+17	0,0,0,0,0,3	227265	0,0	300	150	1	1	1.0,1.0,1.0,1.0,1.0,0.97	1.0,1.0	-0.005
607	ENSG00000117713	ARID1A	chr1	+	26772811	26772987	26772814	26772987	26772499	26772632	607	1.25169e+17	85,146,110,138,78,98	92146	70115	152	150	0.777299	1	0.592,0.533,0.535,0.466,0.649,0.526	0.565,0.556	-0.01
608	ENSG00000117713	ARID1A	chr1	+	26774328	26775220	26774979	26775220	26773801	26773898	608	1.89271e+17	1,0,0,0,4,0	146209	0,0	300	150	1	1	0.99,1.0,1.0,1.0,0.968,1.0	1.0,1.0	-0.007
611	ENSG00000213398	LCAT	chr16	-	67943055	67943212	67943055	67943189	67943947	67944131	611	9,15,16,24,29,8	0,1,2,0,3,0	16,19	0,2	172	150	1	1	1.0,0.929,0.875,1.0,0.894,1.0	1.0,0.892	0.004
612	ENSG00000101464	PIGU	chr20	-	34585436	34585580	34585436	34585480	34588539	34588607	612	1.59228e+17	3,0,0,0,0,1	113180	0,0	249	150	1	1	0.97,1.0,1.0,1.0,1.0,0.989	1.0,1.0	-0.007
623	ENSG00000134575	ACP2	chr11	-	47245304	47245427	47245304	47245422	47245681	47245834	623	1,0,2,0,0,0	2,1,0,0,1,2	0,0	2,0	154	150	1	1	0.328,0.0,1.0,NA,0.0,0.0	0.0,NA	0.266
625	ENSG00000165752	STK32C	chr10	-	132227976	132228189	132227976	132228128	132245899	132245955	625	0,2,1,1,1,1	25,27,56,61,50,53	0,0	45,85	210	150	1	1	0.0,0.05,0.013,0.012,0.014,0.013	0.0,0.0	0.017
627	ENSG00000107959	PITRM1	chr10	-	3143388	3143731	3143388	3143501	3144291	3144366	627	11,15,9,6,10,6	3.21561e+17	3,16	409632	300	150	1	1	0.017,0.013,0.009,0.007,0.011,0.006	0.004,0.013	0.002
629	ENSG00000127837	AAMP	chr2	-	218265578	218266587	218265578	218265946	218266846	218266986	629	7.75929e+17	0,0,0,0,2,0	639834	2,0	300	150	1	1	1.0,1.0,1.0,1.0,0.994,1.0	0.994,1.0	0.002
632	ENSG00000164855	TMEM184A	chr7	-	1548518	1549945	1548518	1548688	1550122	1550198	632	2,8,0,0,6,2	0,1,0,0,0,0	2,4	0,0	300	150	1	1	1.0,0.8,NA,NA,1.0,1.0	1.0,1.0	-0.05
633	ENSG00000164855	TMEM184A	chr7	-	1550304	1550395	1550304	1550379	1550816	1550982	633	5,1,2,4,0,3	0,1,1,0,0,0	4,1	1,0	165	150	1	1	1.0,0.476,0.645,1.0,NA,1.0	0.784,1.0	-0.068
635	ENSG00000137413	TAF8	chr6	+	42068464	42068607	42068503	42068607	42066311	42066459	635	94,108,86,105,100,80	2,2,0,0,0,1	83,93	0,2	188	150	1	1	0.974,0.977,1.0,1.0,1.0,0.985	1.0,0.974	0.002
636	ENSG00000105865	DUS4L	chr7	+	107576365	107576592	107576408	107576592	107575187	107575310	636	27,22,21,35,38,37	0,0,2,0,5,0	26,28	0,0	192	150	0.705285	1	1.0,1.0,0.891,1.0,0.856,1.0	1.0,1.0	-0.042
637	ENSG00000167550	RHEBL1	chr12	-	49069034	49069174	49069034	49069106	49069733	49070025	637	12,5,7,1,3,5	43,73,36,44,43,56	0,5	20,56	217	150	0.130049	0.835835	0.162,0.045,0.118,0.015,0.046,0.058	0.0,0.058	0.045
638	ENSG00000089060	SLC8B1	chr12	-	113316525	113316656	113316525	113316624	113316941	113317001	638	86,142,112,95,108,102	0,1,0,0,2,0	56,98	0,0	181	150	1	1	1.0,0.992,1.0,1.0,0.978,1.0	1.0,1.0	-0.005
639	ENSG00000170854	RIOX2	chr3	-	97949843	97950015	97949843	97950012	97950785	97950888	639	1.85227e+17	42,52,40,39,42,41	116184	33,62	152	150	0.649672	1	0.813,0.812,0.741,0.754,0.748,0.726	0.776,0.745	0.005
642	ENSG00000122545	SEPT7	chr7	+	35832797	35832900	35832803	35832900	35831491	35831496	642	59,82,60,66,47,61	0,0,0,6,0,3	56,67	1,0	155	150	0.606715	1	1.0,1.0,1.0,0.914,1.0,0.952	0.982,1.0	-0.013
643	ENSG00000071894	CPSF1	chr8	-	144393882	144394160	144393882	144394038	144394233	144394300	643	2.88267e+17	0,0,0,0,0,0	212270	0,3	271	150	1	1	1.0,1.0,1.0,1.0,1.0,1.0	1.0,0.98	0.01
644	ENSG00000141574	SECTM1	chr17	-	82322877	82323011	82322877	82322905	82324581	82324890	644	2.94356e+17	0,0,0,2,0,3	314329	0,0	255	150	1	1	1.0,1.0,1.0,0.985,1.0,0.985	1.0,1.0	-0.005
645	ENSG00000141574	SECTM1	chr17	-	82324581	82324890	82324581	82324783	82327146	82327292	645	2.09304e+17	4,2,0,5,1,0	161278	12,1	256	150	0.000527601	0.0298095	0.968,0.989,1.0,0.954,0.994,1.0	0.887,0.994	0.044
646	ENSG00000116141	MARK1	chr1	+	220653097	220653352	220653100	220653352	220651985	220652150	646	0,0,2,1,2,1	0,0,21,23,19,21	4,2	10,15	152	150	1	1	NA,NA,0.086,0.041,0.094,0.045	0.283,0.116	-0.133
647	ENSG00000185000	DGAT1	chr8	-	144317021	144317252	144317021	144317109	144317332	144317445	647	2.02227e+17	0,0,1,0,0,0	118181	0,0	292	150	1	1	1.0,1.0,0.989,1.0,1.0,1.0	1.0,1.0	-0.002
648	ENSG00000101126	ADNP	chr20	-	50889047	50894512	50889047	50889957	50902016	50902109	648	2.50316e+17	3,8,13,9,0,9	173265	4,7	300	150	0.725602	1	0.977,0.952,0.88,0.932,1.0,0.924	0.956,0.95	-0.009
649	ENSG00000110066	KMT5B	chr11	-	68171231	68171296	68171231	68171251	68171542	68171709	649	8,2,0,4,3,0	109,150,124,105,96,63	3,3	125146	194	150	0.797161	1	0.054,0.01,0.0,0.029,0.024,0.0	0.018,0.016	0.002
650	ENSG00000169592	INO80E	chr16	+	30001211	30001530	30001413	30001530	30000928	30001040	650	27,48,40,30,41,31	4.39535e+17	37,47	334540	300	150	0.253405	1	0.03,0.043,0.045,0.042,0.041,0.032	0.052,0.042	-0.008
651	ENSG00000169592	INO80E	chr16	+	30001211	30001530	30001464	30001530	30000928	30001040	651	155,145,161,85,185,110	2,0,2,0,2,0	131152	1,3	300	150	0.798527	1	0.975,1.0,0.976,1.0,0.979,1.0	0.985,0.962	0.015
652	ENSG00000169592	INO80E	chr16	+	30001413	30001530	30001464	30001530	30000928	30001040	652	5.67633e+17	2,0,2,0,2,0	428645	1,3	200	150	1	1	0.995,1.0,0.995,1.0,0.996,1.0	0.997,0.994	0.002
653	ENSG00000169592	INO80E	chr16	+	30004554	30004657	30004567	30004657	30003649	30003714	653	2,6,0,1,0,0	0,0,0,0,0,1	0,0	1,4	162	150	1	1	1.0,1.0,NA,1.0,NA,0.0	0.0,0.0	0.75
654	ENSG00000123562	MORF4L2	chrX	-	103678498	103678620	103678498	103678600	103684680	103684729	654	1.70277e+17	4.3853e+17	179264	264494	169	150	0.12461	0.813501	0.256,0.317,0.329,0.34,0.31,0.302	0.376,0.322	-0.04
655	ENSG00000123562	MORF4L2	chrX	-	103678498	103678651	103678498	103678600	103684680	103684729	655	5.59852e+17	4.3853e+17	516767	264494	200	150	0.165308	0.936542	0.489,0.546,0.543,0.549,0.522,0.532	0.594,0.538	-0.036
656	ENSG00000123562	MORF4L2	chrX	-	103678498	103678651	103678498	103678620	103684680	103684729	656	4.12584e+17	23,10,27,29,11,5	339538	2,35	180	150	0.862255	1	0.937,0.98,0.927,0.925,0.963,0.981	0.993,0.928	-0.008
657	ENSG00000123562	MORF4L2	chrX	-	103678498	103678620	103678498	103678600	103685170	103685260	657	2.68431e+17	1.57822e+23	263345	14802153	169	150	0.938953	1	0.131,0.146,0.128,0.14,0.116,0.124	0.136,0.125	0
658	ENSG00000123562	MORF4L2	chrX	-	103678498	103678651	103678498	103678600	103685170	103685260	658	1.04615e+21	1.57822e+23	9761308	14802153	200	150	0.86859	1	0.332,0.33,0.316,0.323,0.295,0.315	0.331,0.313	-0.004
659	ENSG00000123562	MORF4L2	chrX	-	103678498	103678651	103678498	103678620	103685170	103685260	659	8.9912e+18	121,164,108,116,69,92	7991079	86116	180	150	0.219977	1	0.861,0.859,0.873,0.864,0.897,0.873	0.886,0.886	-0.015
661	ENSG00000158604	TMED4	chr7	-	44581722	44581823	44581722	44581806	44582046	44582287	661	4.90572e+17	0,0,0,1,2,0	445624	1,0	166	150	1	1	1.0,1.0,1.0,0.998,0.995,1.0	0.998,1.0	0
662	ENSG00000158604	TMED4	chr7	-	44581722	44581823	44581722	44581806	44582053	44582241	662	66,70,51,59,68,41	1,2,2,0,0,0	68,57	5,5	166	150	6.88581e-05	0.00873374	0.984,0.969,0.958,1.0,1.0,1.0	0.925,0.912	0.067
663	ENSG00000121022	COPS5	chr8	-	67043081	67045960	67043081	67043317	67051229	67051341	663	6.15787e+17	10,1,10,0,11,3	434740	3,10	300	150	0.679419	1	0.969,0.997,0.965,1.0,0.963,0.99	0.986,0.974	0.001
666	ENSG00000157353	FUK	chr16	+	70471181	70471352	70471197	70471352	70470970	70471072	666	48,29,24,30,25,23	0,0,0,0,0,0	21,30	0,2	165	150	0.334468	1	1.0,1.0,1.0,1.0,1.0,1.0	1.0,0.932	0.034
667	ENSG00000157353	FUK	chr16	+	70474128	70474339	70474134	70474339	70472982	70473353	667	25,34,37,18,27,16	2,0,1,0,0,1	8,33	0,0	155	150	1	1	0.924,1.0,0.973,1.0,1.0,0.939	1.0,1.0	-0.027
668	ENSG00000157353	FUK	chr16	+	70474527	70474694	70474625	70474694	70474128	70474339	668	32,29,32,28,21,13	4,7,0,7,6,2	20,19	1,7	247	150	0.849115	1	0.829,0.716,1.0,0.708,0.68,0.798	0.924,0.622	0.015
669	ENSG00000157353	FUK	chr16	+	70478796	70479403	70479179	70479403	70478550	70478650	669	3,0,0,4,0,0	36,30,39,30,41,15	0,1	35,43	300	150	1	1	0.04,0.0,0.0,0.063,0.0,0.0	0.0,0.011	0.012
672	ENSG00000164074	ABHD18	chr4	+	128017357	128017501	128017362	128017501	127989720	127989821	672	0,1,0,0,0,1	0,3,0,0,0,0	1,0	0,0	154	150	1	1	NA,0.245,NA,NA,NA,1.0	1.0,NA	-0.377
673	ENSG00000164074	ABHD18	chr4	+	128017357	128017501	128017362	128017501	128011674	128011700	673	0,2,0,0,1,0	5,13,8,2,16,6	1,2	4,6	154	150	0.00391579	0.111126	0.0,0.13,0.0,0.0,0.057,0.0	0.196,0.245	-0.189
674	ENSG00000051523	CYBA	chr16	-	88646115	88646838	88646115	88646197	88647100	88647175	674	2.21424e+23	0,1,0,0,0,0	17702419	0,0	300	150	1	1	1.0,0.999,1.0,1.0,1.0,1.0	1.0,1.0	0
677	ENSG00000008294	SPAG9	chr17	-	50989676	50989872	50989676	50989827	50990449	50990668	677	4.47591e+17	32,42,25,24,15,22	309471	18,26	194	150	0.808775	1	0.915,0.916,0.934,0.939,0.963,0.949	0.93,0.933	0.004
680	ENSG00000125457	MIF4GD	chr17	-	75269346	75269469	75269346	75269448	75270113	75270245	680	28,31,17,13,25,30	4,8,8,0,7,5	18,32	0,0	170	150	2.24044e-06	0.000773573	0.861,0.774,0.652,1.0,0.759,0.841	1.0,1.0	-0.185
681	ENSG00000106628	POLD2	chr7	-	44115294	44115396	44115294	44115354	44115765	44115893	681	1.00014e+20	8,21,4,4,21,7	7651139	5,4	191	150	0.266228	1	0.99,0.981,0.995,0.995,0.971,0.99	0.992,0.996	-0.007
682	ENSG00000106628	POLD2	chr7	-	44116114	44116272	44116114	44116209	44116429	44116510	682	1.23915e+22	30,29,28,6,12,21	9361385	11,27	212	150	0.698419	1	0.967,0.973,0.97,0.992,0.985,0.97	0.984,0.973	-0.002
683	ENSG00000106628	POLD2	chr7	-	44121833	44122195	44121833	44122109	44123510	44123559	683	8,4,9,4,5,6	4.52455e+17	0,10	265384	235	150	1	1	0.011,0.006,0.019,0.009,0.011,0.016	0.0,0.016	0.004
684	ENSG00000106628	POLD2	chr7	-	44121833	44122282	44121833	44122109	44123612	44123668	684	0,0,0,0,0,0	2,0,0,0,2,0	0,1	1,0	300	150	1	1	0.0,NA,NA,NA,0.0,NA	0.0,1.0	-0.5
685	ENSG00000138346	DNA2	chr10	-	68430435	68430660	68430435	68430540	68431856	68431971	685	8,14,7,28,24,12	0,0,0,1,0,0	10,31	0,0	269	150	1	1	1.0,1.0,1.0,0.94,1.0,1.0	1.0,1.0	-0.01
686	ENSG00000172613	RAD9A	chr11	+	67393495	67393610	67393537	67393610	67392653	67392782	686	68,97,59,66,74,55	1,2,2,0,2,1	52,80	0,3	191	150	0.802795	1	0.982,0.974,0.959,1.0,0.967,0.977	1.0,0.954	0
687	ENSG00000172613	RAD9A	chr11	+	67393690	67393790	67393722	67393790	67393495	67393610	687	46,66,55,51,41,44	12,2,2,0,7,1	51,64	7,10	181	150	0.0426546	0.448768	0.761,0.965,0.958,1.0,0.829,0.973	0.858,0.841	0.065
688	ENSG00000185122	HSF1	chr8	+	144313845	144314054	144313984	144314054	144313510	144313616	688	4.52579e+17	2,5,0,1,0,1	318484	0,0	288	150	1	1	0.992,0.984,1.0,0.993,1.0,0.994	1.0,1.0	-0.006
689	ENSG00000181381	DDX60L	chr4	-	168391539	168391644	168391539	168391640	168394464	168394617	689	17,23,23,27,24,16	0,2,1,0,0,0	13,37	0,0	153	150	1	1	1.0,0.919,0.958,1.0,1.0,1.0	1.0,1.0	-0.021
690	ENSG00000181381	DDX60L	chr4	-	168395958	168396127	168395958	168396124	168400825	168400978	690	14,17,3,12,20,26	8,18,18,13,8,23	20,32	10,14	152	150	0.0339877	0.395568	0.633,0.482,0.141,0.477,0.712,0.527	0.664,0.693	-0.183
692	ENSG00000100207	TCF20	chr22	-	42168608	42168736	42168608	42168703	42169846	42169896	692	16,16,26,12,5,5	15,9,5,3,5,6	16,30	5,16	182	150	0.634255	1	0.468,0.594,0.811,0.767,0.452,0.407	0.725,0.607	-0.083
693	ENSG00000029363	BCLAF1	chr6	-	136271994	136272079	136271994	136272076	136273081	136273187	693	6.5488e+17	2,5,1,0,0,2	458674	3,5	152	150	1	1	0.997,0.994,0.998,1.0,1.0,0.996	0.993,0.993	0.004
694	ENSG00000029363	BCLAF1	chr6	-	136275842	136276508	136275842	136275989	136277864	136278770	694	6.47951e+17	5,33,8,8,9,9	532695	1,7	300	150	0.00164208	0.062317	0.985,0.935,0.974,0.975,0.97,0.973	0.996,0.98	-0.019
695	ENSG00000029363	BCLAF1	chr6	-	136277864	136278776	136277864	136278770	136279762	136279876	695	5.34895e+17	32,51,24,38,17,30	422702	10,44	155	150	0.776847	1	0.942,0.944,0.962,0.939,0.973,0.95	0.976,0.939	-0.006
699	ENSG00000171206	TRIM8	chr10	+	102656244	102656385	102656247	102656385	102656105	102656137	699	14,20,25,8,17,20	5,2,1,5,7,6	19,21	3,4	152	150	0.523703	1	0.734,0.908,0.961,0.612,0.706,0.767	0.862,0.838	-0.069
700	ENSG00000171206	TRIM8	chr10	+	102656244	102656385	102656269	102656385	102656105	102656137	700	16,20,34,11,19,24	4.63561e+17	20,26	421607	174	150	0.479314	1	0.029,0.03,0.051,0.019,0.029,0.036	0.039,0.036	-0.005
701	ENSG00000171206	TRIM8	chr10	+	102656247	102656385	102656269	102656385	102656105	102656137	701	7,2,10,8,9,10	4.63561e+17	4,9	421607	171	150	0.74244	1	0.013,0.003,0.016,0.014,0.014,0.015	0.008,0.013	0.002
702	ENSG00000164808	SPIDR	chr8	+	47700402	47700490	47700407	47700490	47673800	47673941	702	113,150,143,106,92,107	0,0,0,0,0,1	73131	0,0	154	150	1	1	1.0,1.0,1.0,1.0,1.0,0.99	1.0,1.0	-0.002
705	ENSG00000007541	PIGQ	chr16	+	579068	579180	579126	579180	578784	578938	705	1.56195e+17	1,0,0,0,0,0	117150	1,1	207	150	1	1	0.991,1.0,1.0,1.0,1.0,1.0	0.988,0.991	0.009
706	ENSG00000007541	PIGQ	chr16	+	580182	580972	580857	580972	579068	579180	706	1.18157e+17	4,4,1,3,12,12	100125	2,2	300	150	0.0250636	0.340109	0.937,0.952,0.986,0.958,0.848,0.825	0.962,0.969	-0.048
708	ENSG00000137070	IL11RA	chr9	+	34660803	34660936	34660853	34660936	34660503	34660600	708	10,6,6,3,6,0	12,17,25,14,11,6	1,2	10,13	199	150	0.0470662	0.466534	0.386,0.21,0.153,0.139,0.291,0.0	0.07,0.104	0.11
710	ENSG00000213523	SRA1	chr5	-	140551060	140552184	140551060	140551169	140557146	140557446	710	6.40783e+17	0,6,2,5,1,7	504707	3,7	300	150	0.52829	1	1.0,0.985,0.995,0.985,0.997,0.974	0.988,0.981	0.005
711	ENSG00000129657	SEC14L1	chr17	+	77142645	77142750	77142649	77142750	77141069	77141107	711	2.18262e+17	0,2,0,7,4,5	173237	4,7	153	150	0.0488359	0.478901	1.0,0.992,1.0,0.972,0.984,0.979	0.977,0.971	0.014
712	ENSG00000129657	SEC14L1	chr17	+	77191180	77191312	77191187	77191312	77190802	77190952	712	3.36323e+17	0,2,0,0,0,0	237387	0,2	156	150	1	1	1.0,0.994,1.0,1.0,1.0,1.0	1.0,0.995	0.001
713	ENSG00000129657	SEC14L1	chr17	+	77213917	77216802	77216548	77216802	77213313	77213492	713	2.48274e+17	0,0,0,0,6,0	193234	0,0	300	150	1	1	1.0,1.0,1.0,1.0,0.951,1.0	1.0,1.0	-0.008
714	ENSG00000119684	MLH3	chr14	-	75030542	75030715	75030542	75030702	75032067	75032179	714	0,0,0,12,0,0	48,63,63,45,55,53	0,0	30,56	162	150	0.259361	1	0.0,0.0,0.0,0.198,0.0,0.0	0.0,0.0	0.033
717	ENSG00000137171	KLC4	chr6	+	43062916	43063147	43062982	43063147	43061310	43061593	717	69,59,47,51,39,22	0,2,0,0,0,1	23,55	0,2	215	150	0.421984	1	1.0,0.954,1.0,1.0,1.0,0.939	1.0,0.95	0.007
718	ENSG00000133026	MYH10	chr17	-	8576642	8576672	8576642	8576669	8577235	8577338	718	12,0,1,3,8,5	10,0,0,0,0,0	4,1	0,0	152	150	1	1	0.542,NA,1.0,1.0,1.0,1.0	1.0,1.0	-0.092
719	ENSG00000256525	POLG2	chr17	-	64482918	64482999	64482918	64482974	64485727	64485868	719	73,129,41,47,63,48	0,0,1,1,2,0	42,98	1,0	174	150	1	1	1.0,1.0,0.972,0.976,0.964,1.0	0.973,1.0	-0.001
723	ENSG00000111144	LTA4H	chr12	-	96003837	96003981	96003837	96003920	96006313	96006409	723	0,3,0,1,1,0	2.3733e+17	3,1	213318	210	150	1	1	0.0,0.006,0.0,0.003,0.003,0.0	0.01,0.002	-0.004
725	ENSG00000197045	GMFB	chr14	-	54480873	54480962	54480873	54480941	54481325	54481458	725	30,58,23,30,29,26	0,2,1,3,0,0	18,44	4,5	170	150	7.30278e-05	0.00889937	1.0,0.962,0.953,0.898,1.0,1.0	0.799,0.886	0.126
726	ENSG00000197045	GMFB	chr14	-	54480873	54480959	54480873	54480956	54481408	54481458	726	0,4,1,2,3,2	3.0446e+17	4,2	284449	152	150	1	1	0.0,0.009,0.003,0.006,0.008,0.006	0.014,0.004	-0.004
728	ENSG00000188603	CLN3	chr16	-	28482104	28482545	28482104	28482382	28482625	28482672	728	1.9618e+17	0,0,0,0,2,0	133134	0,0	300	150	1	1	1.0,1.0,1.0,1.0,0.977,1.0	1.0,1.0	-0.004
729	ENSG00000188603	CLN3	chr16	-	28487455	28488662	28487455	28487541	28489289	28489386	729	2.06247e+17	0,1,2,5,0,3	193244	0,6	300	150	0.25827	1	1.0,0.992,0.986,0.955,1.0,0.974	1.0,0.953	0.008
730	ENSG00000188603	CLN3	chr16	-	28487455	28488662	28487455	28487541	28491481	28491560	730	0,2,2,0,0,0	1,3,0,1,0,2	2,1	0,0	300	150	1	1	0.0,0.25,1.0,0.0,NA,0.0	1.0,1.0	-0.75
732	ENSG00000120438	TCP1	chr6	-	159787742	159787902	159787742	159787871	159788057	159788143	732	1,3,4,2,2,1	2.07327e+23	2,7	16262248	180	150	1	1	0.0,0.001,0.002,0.001,0.001,0.0	0.001,0.003	-0.001
733	ENSG00000118046	STK11	chr19	+	1220372	1220717	1220580	1220717	1219323	1219413	733	2.61307e+17	0,0,5,0,0,0	177280	0,3	300	150	1	1	1.0,1.0,0.958,1.0,1.0,1.0	1.0,0.979	0.003
734	ENSG00000015153	YAF2	chr12	-	42210547	42210680	42210547	42210619	42235613	42235755	734	5,1,4,2,2,0	0,1,0,2,1,0	2,1	0,0	210	150	1	1	1.0,0.417,1.0,0.417,0.588,NA	1.0,1.0	-0.316
735	ENSG00000015153	YAF2	chr12	-	42210547	42210680	42210547	42210619	42237598	42237724	735	2,5,8,2,2,0	2,13,8,6,3,5	4,1	3,11	210	150	0.726152	1	0.417,0.216,0.417,0.192,0.323,0.0	0.488,0.061	-0.014
737	ENSG00000196954	CASP4	chr11	-	104951895	104952063	104951895	104952005	104954746	104955001	737	7,10,2,9,8,14	3.45507e+17	8,8	320542	207	150	0.867738	1	0.014,0.014,0.004,0.021,0.01,0.019	0.018,0.011	-0.001
739	ENSG00000267426	AC087289.3	chr17	-	75901711	75901920	75901711	75901916	75902019	75902154	739	4.81527e+17	10,12,17,3,12,6	387530	12,14	153	150	0.344274	1	0.979,0.977,0.961,0.993,0.971,0.985	0.969,0.974	0.006
741	ENSG00000157657	ZNF618	chr9	+	114032644	114032728	114032647	114032728	114016694	114016784	741	15,43,12,9,27,31	64,98,64,48,61,41	16,17	44,47	152	150	0.939073	1	0.188,0.302,0.156,0.156,0.304,0.427	0.264,0.263	-0.008
742	ENSG00000157657	ZNF618	chr9	+	114032644	114032728	114032647	114032728	114028732	114028972	742	6,19,5,6,2,12	33,40,8,17,20,12	4,9	13,20	152	150	0.982612	1	0.152,0.319,0.381,0.258,0.09,0.497	0.233,0.308	0.012
743	ENSG00000115241	PPM1G	chr2	-	27384672	27385088	27384672	27384767	27385746	27385879	743	2.43932e+23	0,2,0,0,0,0	20022852	0,0	300	150	1	1	1.0,0.999,1.0,1.0,1.0,1.0	1.0,1.0	0
744	ENSG00000131370	SH3BP5	chr3	-	15304102	15304299	15304102	15304231	15330503	15330566	744	0,4,0,1,2,0	79,128,57,51,73,63	0,1	21,92	217	150	1	1	0.0,0.021,0.0,0.013,0.019,0.0	0.0,0.007	0.005
747	ENSG00000112742	TTK	chr6	+	80026377	80026514	80026380	80026514	80022323	80022472	747	1.97241e+17	25,56,48,43,21,33	154284	19,39	152	150	0.13949	0.853916	0.886,0.809,0.813,0.858,0.877,0.884	0.889,0.878	-0.029
748	ENSG00000105193	RPS16	chr19	-	39435606	39435708	39435606	39435705	39435847	39435948	748	1.56652e+29	107,138,107,65,95,76	1087817234	83,94	152	150	1	1	0.993,0.993,0.992,0.995,0.993,0.994	0.992,0.995	0
752	ENSG00000180900	SCRIB	chr8	-	143792219	143792405	143792219	143792401	143792484	143792635	752	4.46458e+17	2,4,5,0,0,0	393441	6,2	153	150	1	1	0.995,0.991,0.989,1.0,1.0,1.0	0.985,0.995	0.006
755	ENSG00000198198	SZT2	chr1	+	43403600	43403774	43403606	43403774	43403176	43403302	755	52,57,69,35,53,22	2,5,7,2,8,3	25,63	6,1	155	150	0.984346	1	0.962,0.917,0.905,0.944,0.865,0.876	0.801,0.984	0.019
756	ENSG00000198198	SZT2	chr1	+	43426367	43426538	43426437	43426538	43426037	43426151	756	25,40,16,18,16,3	3,5,10,7,7,2	8,24	2,13	219	150	0.371504	1	0.851,0.846,0.523,0.638,0.61,0.507	0.733,0.558	0.017
758	ENSG00000146243	IRAK1BP1	chr6	+	78898063	78903102	78902618	78903102	78897828	78897959	758	17,27,23,18,23,23	0,0,4,0,0,2	10,21	0,2	300	150	0.76508	1	1.0,1.0,0.742,1.0,1.0,0.852	1.0,0.84	0.012
759	ENSG00000122335	SERAC1	chr6	-	158116184	158117821	158116184	158116282	158119028	158119170	759	48,36,39,20,40,41	0,0,0,0,0,0	30,53	0,1	300	150	1	1	1.0,1.0,1.0,1.0,1.0,1.0	1.0,0.964	0.018
760	ENSG00000122335	SERAC1	chr6	-	158119028	158119170	158119028	158119120	158120424	158120575	760	61,60,51,48,51,49	0,3,1,0,0,6	40,85	0,0	199	150	0.371202	1	1.0,0.938,0.975,1.0,1.0,0.86	1.0,1.0	-0.038
761	ENSG00000122335	SERAC1	chr6	-	158150452	158150589	158150452	158150587	158155314	158155351	761	15,26,16,25,8,15	0,0,0,0,0,0	7,12	0,2	151	150	0.628337	1	1.0,1.0,1.0,1.0,1.0,1.0	1.0,0.856	0.072
762	ENSG00000122335	SERAC1	chr6	-	158150452	158150589	158150452	158150587	158158272	158158364	762	0,6,3,8,5,4	0,0,0,0,0,0	4,12	0,4	151	150	1	1	NA,1.0,1.0,1.0,1.0,1.0	1.0,0.749	0.125
763	ENSG00000106133	NSUN5P2	chr7	-	72948891	72949102	72948891	72948980	72949312	72949491	763	14,32,54,31,31,47	0,0,0,0,2,0	25,52	0,0	271	150	1	1	1.0,1.0,1.0,1.0,0.896,1.0	1.0,1.0	-0.017
764	ENSG00000172785	CBWD1	chr9	-	121088	122090	121088	121573	123216	123282	764	22,21,16,15,21,16	0,2,0,0,0,0	17,10	3,0	300	150	0.11436	0.773395	1.0,0.84,1.0,1.0,1.0,1.0	0.739,1.0	0.104
765	ENSG00000172785	CBWD1	chr9	-	121960	122136	121960	122090	123216	123282	765	0,1,0,0,0,0	22,21,16,15,21,16	0,0	17,10	195	150	1	1	0.0,0.035,0.0,0.0,0.0,0.0	0.0,0.0	0.006
775	ENSG00000196678	ERI2	chr16	-	20796343	20799067	20796343	20798211	20799262	20799351	775	8,56,41,32,21,26	16,21,15,6,18,17	23,17	25,17	300	150	0.0508515	0.490748	0.2,0.571,0.577,0.727,0.368,0.433	0.315,0.333	0.155
776	ENSG00000196678	ERI2	chr16	-	20799262	20799373	20799262	20799351	20799956	20800038	776	0,0,0,0,0,1	52,70,62,42,29,46	1,0	57,59	171	150	1	1	0.0,0.0,0.0,0.0,0.0,0.019	0.015,0.0	-0.004
777	ENSG00000196678	ERI2	chr16	-	20803432	20803516	20803432	20803511	20803602	20803670	777	69,63,31,26,34,33	0,16,3,2,5,6	30,43	0,8	154	150	0.611427	1	1.0,0.793,0.91,0.927,0.869,0.843	1.0,0.84	-0.03
778	ENSG00000131408	NR1H2	chr19	+	50377552	50377648	50377586	50377648	50376718	50376826	778	0,1,4,3,2,2	1.71177e+17	1,2	108195	183	150	1	1	0.0,0.005,0.023,0.017,0.01,0.012	0.008,0.008	0.003
780	ENSG00000131408	NR1H2	chr19	+	50379001	50379181	50379133	50379181	50378521	50378796	780	2.81425e+17	5,1,11,7,10,7	292381	3,15	281	150	0.38629	1	0.968,0.996,0.949,0.96,0.94,0.958	0.981,0.931	0.006
781	ENSG00000131408	NR1H2	chr19	+	50379091	50379181	50379133	50379181	50378521	50378796	781	33,64,58,68,63,55	5,1,11,7,10,7	52,74	3,15	191	150	0.641847	1	0.838,0.98,0.805,0.884,0.832,0.861	0.932,0.795	0.003
789	ENSG00000068885	IFT80	chr3	-	160381502	160381724	160381502	160381572	160384563	160384646	789	25,49,39,32,25,35	0,0,0,0,2,0	47,67	0,0	300	150	1	1	1.0,1.0,1.0,1.0,0.862,1.0	1.0,1.0	-0.023
790	ENSG00000068885	IFT80	chr3	-	160381502	160381726	160381502	160381572	160384563	160384646	790	25,49,39,32,25,35	0,0,0,0,2,0	47,67	0,0	300	150	1	1	1.0,1.0,1.0,1.0,0.862,1.0	1.0,1.0	-0.023
792	ENSG00000148187	MRRF	chr9	+	122270863	122271075	122270952	122271075	122265461	122265545	792	73,90,74,51,101,90	2,1,0,0,0,2	73,81	0,0	238	150	1	1	0.958,0.983,1.0,1.0,1.0,0.966	1.0,1.0	-0.015
793	ENSG00000148187	MRRF	chr9	+	122270863	122271075	122270952	122271075	122265461	122265780	793	73,93,73,51,76,80	0,0,0,2,2,0	72,91	3,5	238	150	0.000750207	0.0385334	1.0,1.0,1.0,0.941,0.96,1.0	0.938,0.92	0.054
794	ENSG00000101444	AHCY	chr20	-	34290331	34290638	34290331	34290449	34290730	34290938	794	1.95423e+23	0,2,0,0,0,0	15002012	0,0	300	150	1	1	1.0,0.998,1.0,1.0,1.0,1.0	1.0,1.0	0
797	ENSG00000185619	PCGF3	chr4	+	730951	731110	730969	731110	730629	730668	797	0,5,2,2,4,0	1.45197e+17	1,2	121154	167	150	1	1	0.0,0.022,0.015,0.012,0.025,0.0	0.007,0.012	0.003
798	ENSG00000185619	PCGF3	chr4	+	732399	732498	732443	732498	730969	731110	798	71,117,67,57,42,49	15,10,10,9,7,7	61,75	9,8	193	150	0.612391	1	0.786,0.901,0.839,0.831,0.823,0.845	0.84,0.879	-0.022
799	ENSG00000185619	PCGF3	chr4	+	733883	735027	734930	735027	733671	733789	799	21,21,13,13,33,14	2.17194e+17	22,27	101203	300	150	0.10962	0.752863	0.046,0.051,0.037,0.051,0.096,0.056	0.098,0.062	-0.024
800	ENSG00000120265	PCMT1	chr6	+	149772013	149772247	149772047	149772247	149771161	149771266	800	0,0,2,2,0,0	2,0,2,0,0,2	0,0	1,2	183	150	1	1	0.0,NA,0.45,1.0,NA,0.0	0.0,0.0	0.362
801	ENSG00000213614	HEXA	chr15	-	72356524	72356650	72356524	72356617	72375719	72375993	801	1,0,1,1,2,2	3.35561e+17	0,6	387571	182	150	1	1	0.002,0.0,0.002,0.002,0.004,0.006	0.0,0.009	-0.002
802	ENSG00000120008	WDR11	chr10	+	120904645	120904811	120904649	120904811	120904046	120904142	802	1.60189e+17	1,2,4,0,0,1	142259	0,0	153	150	1	1	0.994,0.989,0.985,1.0,1.0,0.993	1.0,1.0	-0.006
803	ENSG00000120008	WDR11	chr10	+	120905875	120906855	120906775	120906855	120905318	120905416	803	1.54198e+17	0,3,0,3,0,0	172218	0,0	300	150	1	1	1.0,0.971,1.0,0.968,1.0,1.0	1.0,1.0	-0.01
805	ENSG00000059769	DNAJC25	chr9	+	111642838	111643094	111642856	111643094	111631359	111631743	805	0,1,0,3,0,3	24,40,2,14,15,5	1,2	14,27	167	150	0.518564	1	0.0,0.022,0.0,0.161,0.0,0.35	0.06,0.062	0.028
806	ENSG00000114127	XRN1	chr3	-	142332374	142332531	142332374	142332424	142332966	142333089	806	15,53,36,32,43,46	4,0,0,0,0,0	32,43	3,0	256	150	0.510977	1	0.687,1.0,1.0,1.0,1.0,1.0	0.862,1.0	0.017
807	ENSG00000114127	XRN1	chr3	-	142332374	142332534	142332374	142332424	142332966	142333089	807	39,112,80,75,84,73	4,0,0,0,0,0	67,87	3,0	259	150	0.431774	1	0.85,1.0,1.0,1.0,1.0,1.0	0.928,1.0	0.011
808	ENSG00000114127	XRN1	chr3	-	142332374	142332534	142332374	142332531	142332966	142333089	808	27,63,46,46,48,35	3,4,2,3,7,8	36,51	1,7	152	150	0.827517	1	0.899,0.94,0.958,0.938,0.871,0.812	0.973,0.878	-0.022
810	ENSG00000132026	RTBDN	chr19	-	12828868	12829028	12828868	12828953	12829810	12829997	810	0,0,1,0,1,0	0,4,0,0,2,4	1,0	0,0	224	150	1	1	NA,0.0,1.0,NA,0.251,0.0	1.0,NA	-0.687
813	ENSG00000012983	MAP4K5	chr14	-	50437893	50438011	50437893	50438008	50440012	50440073	813	1,0,0,0,0,0	25,38,61,35,33,32	0,1	17,56	152	150	1	1	0.038,0.0,0.0,0.0,0.0,0.0	0.0,0.017	-0.002
815	ENSG00000139990	DCAF5	chr14	-	69118138	69118275	69118138	69118194	69119193	69119230	815	66,100,60,72,76,45	0,4,0,0,0,0	70,95	0,0	230	150	1	1	1.0,0.942,1.0,1.0,1.0,1.0	1.0,1.0	-0.01
816	ENSG00000139990	DCAF5	chr14	-	69118138	69118278	69118138	69118194	69119193	69119230	816	144,180,105,111,123,87	0,4,0,0,0,0	100170	0,0	233	150	1	1	1.0,0.967,1.0,1.0,1.0,1.0	1.0,1.0	-0.005
817	ENSG00000139990	DCAF5	chr14	-	69118138	69118278	69118138	69118275	69119193	69119230	817	87,96,61,54,60,52	9,16,16,15,13,10	44,89	14,14	152	150	0.70033	1	0.905,0.856,0.79,0.78,0.82,0.837	0.756,0.863	0.022
818	ENSG00000105854	PON2	chr7	-	95406118	95406272	95406118	95406247	95406986	95407068	818	1,0,0,4,4,0	2.97423e+17	1,0	296506	174	150	1	1	0.003,0.0,0.0,0.009,0.009,0.0	0.003,0.0	0.002
819	ENSG00000105854	PON2	chr7	-	95411652	95411779	95411652	95411743	95412311	95412477	819	3.60615e+17	37,98,98,87,108,82	371706	89118	185	150	0.209592	1	0.888,0.836,0.799,0.84,0.785,0.831	0.772,0.829	0.029
821	ENSG00000105854	PON2	chr7	-	95416171	95416297	95416171	95416245	95424514	95424585	821	2.94451e+17	0,0,0,1,0,0	336480	0,0	201	150	1	1	1.0,1.0,1.0,0.997,1.0,1.0	1.0,1.0	-0.001
822	ENSG00000126746	ZNF384	chr12	-	6678126	6678460	6678126	6678343	6678662	6678710	822	123,159,114,110,77,84	0,0,0,1,2,0	86127	0,0	266	150	1	1	1.0,1.0,1.0,0.984,0.956,1.0	1.0,1.0	-0.01
823	ENSG00000126746	ZNF384	chr12	-	6678126	6678460	6678126	6678343	6678945	6679183	823	55,80,49,58,39,50	1,0,7,1,6,8	44,65	10,5	266	150	0.0616972	0.550629	0.969,1.0,0.798,0.97,0.786,0.779	0.713,0.88	0.087
824	ENSG00000126746	ZNF384	chr12	-	6679454	6679525	6679454	6679521	6688166	6688226	824	1.02139e+17	2,0,3,4,2,0	96163	0,0	153	150	0.895211	1	0.98,1.0,0.976,0.963,0.98,1.0	1.0,1.0	-0.017
825	ENSG00000008283	CYB561	chr17	-	63437345	63437560	63437345	63437484	63445897	63446184	825	4,7,15,17,6,10	0,0,0,0,4,0	2,9	0,0	225	150	0.663025	1	1.0,1.0,1.0,1.0,0.5,1.0	1.0,1.0	-0.083
827	ENSG00000077942	FBLN1	chr22	+	45535199	45535337	45535255	45535337	45533760	45533898	827	4.04433e+17	9,7,16,5,3,11	433578	16,8	205	150	0.323002	1	0.97,0.978,0.964,0.987,0.99,0.963	0.952,0.981	0.009
828	ENSG00000160602	NEK8	chr17	+	28737655	28737736	28737674	28737736	28737305	28737579	828	0,0,0,0,1,0	0,0,0,0,0,0	0,0	3,0	168	150	1	1	NA,NA,NA,NA,1.0,NA	0.0,NA	1
829	ENSG00000114120	SLC25A36	chr3	+	140966933	140967036	140966999	140967036	140963126	140963227	829	18,33,25,18,24,16	6,5,4,4,0,0	25,34	3,1	215	150	0.160591	0.92561	0.677,0.822,0.813,0.758,1.0,1.0	0.853,0.96	-0.061
830	ENSG00000114120	SLC25A36	chr3	+	140966933	140967036	140966999	140967036	140966347	140966434	830	12,20,4,7,13,4	0,0,0,0,2,0	7,12	0,0	215	150	1	1	1.0,1.0,1.0,1.0,0.819,1.0	1.0,1.0	-0.03
831	ENSG00000244479	OR2A1-AS1	chr7	-	144311883	144311939	144311883	144311936	144343186	144343298	831	1,0,0,0,0,2	14,0,0,2,0,1	0,17	1,1	152	150	1	1	0.066,NA,NA,0.0,NA,0.664	0.0,0.944	-0.229
834	ENSG00000177156	TALDO1	chr11	+	758949	759057	759008	759057	755878	756002	834	3.79647e+23	2,4,9,4,3,6	29244640	1,1	208	150	1	1	0.999,0.999,0.997,0.999,0.999,0.998	1.0,1.0	-0.001
835	ENSG00000251595	ABCA11P	chr4	-	425814	427119	425814	426973	437445	437511	835	10,2,0,2,0,0	4,0,11,6,5,11	0,3	13,3	295	150	1	1	0.56,1.0,0.0,0.145,0.0,0.0	0.0,0.337	0.116
837	ENSG00000131944	FAAP24	chr19	+	32973425	32973562	32973483	32973562	32973183	32973302	837	43,55,53,32,44,39	3,4,8,3,5,1	38,56	7,2	207	150	0.904759	1	0.912,0.909,0.828,0.885,0.864,0.966	0.797,0.953	0.019
838	ENSG00000164877	MICALL2	chr7	-	1438839	1438995	1438839	1438991	1439924	1440085	838	23,19,18,11,34,16	4,4,4,1,0,5	10,19	0,5	153	150	0.563345	1	0.849,0.823,0.815,0.915,1.0,0.758	1.0,0.788	-0.034
841	ENSG00000160014	CALM3	chr19	+	46608196	46608340	46608198	46608340	46605826	46605857	841	1.94224e+23	0,0,5,2,0,32	17192377	0,0	151	150	0.861398	1	1.0,1.0,0.997,0.999,1.0,0.981	1.0,1.0	-0.004
845	ENSG00000166321	NUDT13	chr10	+	73126634	73126827	73126672	73126827	73125117	73125243	845	0,0,0,0,0,1	4,3,5,0,6,3	4,0	4,2	187	150	1	1	0.0,0.0,0.0,NA,0.0,0.211	0.445,0.0	-0.18
846	ENSG00000166321	NUDT13	chr10	+	73126634	73126827	73126672	73126827	73125397	73125509	846	0,1,2,3,4,0	4,18,12,22,16,11	0,6	5,20	187	150	0.0824749	0.657999	0.0,0.043,0.118,0.099,0.167,0.0	0.0,0.194	-0.026
848	ENSG00000125885	MCM8	chr20	+	5967829	5968025	5967877	5968025	5967435	5967587	848	2.86363e+17	9,14,12,5,5,5	265367	9,0	197	150	0.0484677	0.478133	0.96,0.952,0.95,0.981,0.972,0.98	0.957,1.0	-0.013
851	ENSG00000148396	SEC16A	chr9	-	136446854	136447015	136446854	136446949	136447226	136447364	851	96,144,77,45,104,87	1.71253e+17	51,90	176190	215	150	0.0526447	0.501052	0.281,0.284,0.277,0.207,0.258,0.242	0.168,0.248	0.05
854	ENSG00000109736	MFSD10	chr4	-	2932350	2932512	2932350	2932409	2932599	2932758	854	6.19685e+17	13,15,12,18,10,13	493716	18,15	252	150	0.454448	1	0.966,0.964,0.97,0.942,0.972,0.952	0.942,0.966	0.007
855	ENSG00000109736	MFSD10	chr4	-	2932599	2933209	2932599	2932758	2933566	2933663	855	2.70254e+17	0,0,0,0,0,0	227279	3,0	300	150	1	1	1.0,1.0,1.0,1.0,1.0,1.0	0.974,1.0	0.013
856	ENSG00000109736	MFSD10	chr4	-	2933105	2933209	2933105	2933177	2933566	2933663	856	3.31311e+17	10,6,16,6,16,11	294352	9,18	181	150	0.530586	1	0.965,0.977,0.946,0.97,0.952,0.94	0.964,0.942	0.005
860	ENSG00000225190	PLEKHM1	chr17	-	45439476	45439634	45439476	45439577	45440162	45440226	860	91,112,110,85,126,85	0,1,0,0,0,0	84,94	0,2	206	150	1	1	1.0,0.988,1.0,1.0,1.0,1.0	1.0,0.972	0.012
865	ENSG00000089006	SNX5	chr20	-	17953995	17954223	17953995	17954117	17955364	17955475	865	63,130,75,74,82,73	1.39921e+23	75,93	10921568	255	150	0.150803	0.893461	0.026,0.035,0.029,0.028,0.034,0.029	0.039,0.034	-0.006
866	ENSG00000089006	SNX5	chr20	-	17953995	17954231	17953995	17954117	17955364	17955475	866	37,74,47,56,62,53	1.39921e+23	35,72	10921568	263	150	0.423776	1	0.015,0.019,0.018,0.02,0.025,0.021	0.018,0.026	-0.002
867	ENSG00000089006	SNX5	chr20	-	17953995	17954231	17953995	17954223	17955364	17955475	867	20,44,21,28,23,36	46,100,49,46,43,56	11,44	51,65	157	150	0.533448	1	0.293,0.296,0.291,0.368,0.338,0.38	0.171,0.393	0.046
868	ENSG00000089006	SNX5	chr20	-	17953995	17954223	17953995	17954117	17956932	17957037	868	17,35,27,32,42,18	49,40,50,14,40,22	26,38	30,52	255	150	0.902311	1	0.169,0.34,0.241,0.573,0.382,0.325	0.338,0.301	0.019
869	ENSG00000138867	GUCD1	chr22	-	24540437	24543100	24540437	24543097	24543841	24544083	869	27,44,33,36,23,29	3.22487e+17	19,36	264468	152	150	0.55329	1	0.076,0.082,0.076,0.087,0.062,0.069	0.066,0.071	0.007
870	ENSG00000138867	GUCD1	chr22	-	24540437	24543100	24540437	24543097	24547907	24548073	870	0,1,0,0,0,0	0,0,0,0,0,0	0,0	1,0	152	150	1	1	NA,1.0,NA,NA,NA,NA	0.0,NA	1
872	ENSG00000137074	APTX	chr9	-	32987543	32987846	32987543	32987731	32988082	32988129	872	1.24166e+17	27,36,32,35,28,39	131162	32,32	264	150	0.505106	1	0.723,0.724,0.733,0.661,0.72,0.611	0.699,0.742	-0.025
873	ENSG00000137074	APTX	chr9	-	32987543	32987846	32987543	32987731	32989758	32989895	873	25,31,30,32,12,23	36,48,37,29,33,22	18,21	37,42	264	150	0.0944959	0.706497	0.283,0.268,0.315,0.385,0.171,0.373	0.217,0.221	0.08
874	ENSG00000137074	APTX	chr9	-	32988078	32988129	32988078	32988124	32989758	32989895	874	1.34191e+17	81,108,74,92,81,88	112192	88118	154	150	0.195558	1	0.617,0.633,0.677,0.62,0.629,0.594	0.554,0.613	0.045
875	ENSG00000137478	FCHSD2	chr11	-	72849754	72849889	72849754	72849879	72867864	72868026	875	1.24163e+17	1,1,0,1,6,0	127175	2,1	159	150	1	1	0.992,0.994,1.0,0.992,0.952,1.0	0.984,0.994	-0.001
877	ENSG00000255036	AL512590.3	chr9	+	97359981	97360101	97359985	97360101	97357626	97357725	877	17,10,11,8,21,19	3,4,1,0,0,1	10,15	6,6	153	150	0.000170006	0.0138798	0.847,0.71,0.915,1.0,1.0,0.949	0.62,0.71	0.238
878	ENSG00000255036	AL512590.3	chr9	+	97364017	97364128	97364050	97364128	97362362	97362441	878	16,31,7,3,17,6	9,11,2,7,15,5	2,16	3,6	182	150	0.811499	1	0.594,0.699,0.743,0.261,0.483,0.497	0.355,0.687	0.025
879	ENSG00000142765	SYTL1	chr1	+	27349079	27349152	27349115	27349152	27347966	27348012	879	3,7,6,0,3,6	0,0,2,2,0,0	2,5	0,4	185	150	0.0401254	0.4322	1.0,1.0,0.709,0.0,1.0,1.0	1.0,0.503	0.033
883	ENSG00000077152	UBE2T	chr1	-	202333009	202333335	202333009	202333093	202333449	202333555	883	7.19104e+18	0,2,2,2,0,0	600968	0,0	300	150	1	1	1.0,0.996,0.995,0.994,1.0,1.0	1.0,1.0	-0.002
886	ENSG00000066322	ELOVL1	chr1	-	43364927	43365097	43364927	43365008	43365185	43365376	886	18,8,7,7,8,3	8.751e+18	7,4	6861034	238	150	1	1	0.013,0.005,0.005,0.005,0.005,0.002	0.006,0.002	0.002
887	ENSG00000066322	ELOVL1	chr1	-	43364927	43365097	43364927	43365008	43365563	43365623	887	15,13,7,8,8,4	62,60,87,74,68,60	5,6	66,65	238	150	0.143252	0.867749	0.132,0.12,0.048,0.064,0.069,0.04	0.046,0.055	0.028
888	ENSG00000066322	ELOVL1	chr1	-	43364927	43365376	43364927	43365008	43365563	43365623	888	1.15113e+22	62,60,87,74,68,60	10251185	66,65	300	150	0.840455	1	0.903,0.915,0.864,0.857,0.905,0.897	0.886,0.901	-0.003
889	ENSG00000066322	ELOVL1	chr1	-	43364927	43365376	43364927	43365097	43365563	43365623	889	1.13613e+22	0,5,1,2,0,1	10201181	0,2	300	150	1	1	1.0,0.992,0.998,0.995,1.0,0.998	1.0,0.997	-0.001
890	ENSG00000066322	ELOVL1	chr1	-	43366267	43366416	43366267	43366411	43367485	43367738	890	0,2,0,1,0,3	3,0,2,0,3,0	0,7	0,0	154	150	1	1	0.0,1.0,0.0,1.0,0.0,1.0	NA,1.0	-0.5
891	ENSG00000242715	CCDC169	chr13	-	36283468	36283509	36283468	36283505	36283591	36283702	891	4,14,0,4,4,8	0,0,0,0,0,0	4,14	0,3	153	150	1	1	1.0,1.0,NA,1.0,1.0,1.0	1.0,0.821	0.09
892	ENSG00000104320	NBN	chr8	-	89980733	89980893	89980733	89980852	89981374	89981523	892	2.22397e+17	0,3,0,0,9,4	197273	3,0	190	150	0.959926	1	1.0,0.991,1.0,1.0,0.96,0.981	0.981,1.0	-0.002
894	ENSG00000140553	UNC45A	chr15	+	90936136	90936460	90936284	90936460	90935945	90935982	894	5,13,3,7,5,0	3.0643e+17	3,8	276333	297	150	1	1	0.008,0.015,0.005,0.013,0.008,0.0	0.005,0.012	0
896	ENSG00000108961	RANGRF	chr17	+	8289257	8290092	8289812	8290092	8288955	8289072	896	2.98354e+17	1,0,0,0,1,3	221335	0,0	300	150	1	1	0.993,1.0,1.0,1.0,0.991,0.979	1.0,1.0	-0.006
900	ENSG00000048140	TSPAN17	chr5	+	176652742	176652913	176652811	176652913	176651615	176651666	900	134,125,98,73,111,55	0,0,0,0,1,0	99107	0,0	218	150	1	1	1.0,1.0,1.0,1.0,0.987,1.0	1.0,1.0	-0.002
901	ENSG00000048140	TSPAN17	chr5	+	176652742	176652913	176652778	176652913	176651753	176651900	901	5.006e+17	1,0,0,4,2,0	378465	2,0	185	150	1	1	0.998,1.0,1.0,0.988,0.993,1.0	0.994,1.0	0
902	ENSG00000048140	TSPAN17	chr5	+	176652742	176652913	176652811	176652913	176651753	176651900	902	6.06697e+17	9,16,6,4,7,5	454539	5,8	218	150	0.696775	1	0.979,0.968,0.985,0.987,0.978,0.982	0.984,0.979	-0.002
903	ENSG00000048140	TSPAN17	chr5	+	176652778	176652913	176652811	176652913	176651753	176651900	903	107,96,79,57,84,40	9,16,6,4,7,5	78,74	5,8	182	150	0.581499	1	0.907,0.832,0.916,0.922,0.908,0.868	0.928,0.884	-0.014
907	ENSG00000234129	AC073529.1	chrX	-	11055935	11056041	11055935	11056036	11106900	11106990	907	7,10,1,5,13,0	2,0,4,3,3,0	12,7	0,2	154	150	1	1	0.773,1.0,0.196,0.619,0.808,NA	1.0,0.773	-0.207
910	ENSG00000087263	OGFOD1	chr16	+	56458512	56458594	56458547	56458594	56453262	56453380	910	5,3,0,0,4,6	1,0,0,0,4,0	0,1	7,2	184	150	1	1	0.803,1.0,NA,NA,0.449,1.0	0.0,0.29	0.668
911	ENSG00000087263	OGFOD1	chr16	+	56458512	56458594	56458547	56458594	56453262	56453408	911	5,3,0,0,2,6	2.69385e+17	0,1	231358	184	150	1	1	0.015,0.006,0.0,0.0,0.006,0.018	0.0,0.002	0.006
912	ENSG00000115758	ODC1	chr2	-	10444473	10444647	10444473	10444547	10444930	10445049	912	2.16832e+23	5,3,4,6,3,4	15832516	1,3	249	150	1	1	0.996,0.998,0.997,0.996,0.998,0.997	0.999,0.998	-0.001
914	ENSG00000105701	FKBP8	chr19	-	18532663	18532814	18532663	18532795	18533269	18533347	914	10,12,7,13,8,9	8.97112e+18	3,11	607983	168	150	1	1	0.01,0.009,0.007,0.015,0.01,0.011	0.004,0.01	0.003
915	ENSG00000105701	FKBP8	chr19	-	18538215	18538436	18538215	18538433	18539370	18539459	915	8.5998e+17	3.44391e+17	630758	230305	152	150	0.573238	1	0.711,0.712,0.714,0.69,0.712,0.708	0.73,0.71	-0.012
918	ENSG00000104960	PTOV1	chr19	+	49857903	49857977	49857908	49857977	49857692	49857782	918	4.74539e+17	0,0,1,0,0,0	272472	2,0	154	150	1	1	1.0,1.0,0.997,1.0,1.0,1.0	0.993,1.0	0.003
919	ENSG00000104960	PTOV1	chr19	+	49859985	49860183	49860055	49860183	49858548	49858653	919	3.86482e+17	20,25,22,12,21,17	299384	5,3	219	150	5.73432e-07	0.000317175	0.93,0.93,0.925,0.951,0.923,0.924	0.976,0.989	-0.052
920	ENSG00000104960	PTOV1	chr19	+	49859985	49860183	49860093	49860183	49858548	49858653	920	4.58586e+17	8,18,5,11,11,1	367481	5,10	257	150	0.803073	1	0.971,0.95,0.983,0.957,0.959,0.995	0.977,0.966	-0.002
921	ENSG00000104960	PTOV1	chr19	+	49860055	49860183	49860093	49860183	49858548	49858653	921	92,129,117,88,89,70	8,18,5,11,11,1	73100	5,10	187	150	0.793734	1	0.902,0.852,0.949,0.865,0.866,0.983	0.921,0.889	-0.002
922	ENSG00000104960	PTOV1	chr19	+	49860565	49860740	49860613	49860740	49860267	49860336	922	51,46,56,29,37,20	161,150,157,84,115,68	26,42	97119	197	150	0.834318	1	0.194,0.189,0.214,0.208,0.197,0.183	0.169,0.212	0.007
923	ENSG00000072682	P4HA2	chr5	-	132218544	132218668	132218544	132218644	132226931	132227221	923	0,5,1,1,0,1	0,2,0,4,0,3	0,3	2,3	173	150	1	1	NA,0.684,1.0,0.178,NA,0.224	0.0,0.464	0.29
924	ENSG00000072682	P4HA2	chr5	-	132218544	132218668	132218544	132218644	132227085	132227221	924	0,3,1,1,0,1	25,40,16,29,19,17	0,3	8,35	173	150	1	1	0.0,0.061,0.051,0.029,0.0,0.049	0.0,0.069	-0.003
925	ENSG00000072682	P4HA2	chr5	-	132227085	132227258	132227085	132227221	132227538	132227794	925	1,4,4,0,0,1	0,6,3,0,0,0	0,1	0,1	186	150	1	1	1.0,0.35,0.518,NA,NA,1.0	NA,0.446	0.271
926	ENSG00000005700	IBTK	chr6	-	82194478	82194642	82194478	82194595	82196297	82196446	926	2.01271e+17	0,5,0,0,0,1	162243	0,2	196	150	1	1	1.0,0.976,1.0,1.0,1.0,0.992	1.0,0.989	0
927	ENSG00000005700	IBTK	chr6	-	82196297	82196446	82196297	82196401	82200140	82200253	927	1.68248e+17	6,6,4,9,9,4	155227	1,13	194	150	0.826587	1	0.956,0.97,0.974,0.939,0.938,0.972	0.992,0.931	-0.003
929	ENSG00000104164	BLOC1S6	chr15	+	45603099	45603187	45603103	45603187	45592134	45592276	929	89,161,121,158,128,87	14,14,11,7,21,16	101178	7,16	153	150	0.216464	1	0.862,0.919,0.915,0.957,0.857,0.842	0.934,0.916	-0.033
930	ENSG00000115648	MLPH	chr2	+	237553565	237553991	237553688	237553991	237552336	237552437	930	66,72,62,78,47,52	3,0,0,1,0,2	32,61	0,0	272	150	1	1	0.924,1.0,1.0,0.977,1.0,0.935	1.0,1.0	-0.027
931	ENSG00000137817	PARP6	chr15	-	72250844	72250957	72250844	72250954	72251206	72251255	931	36,37,26,29,29,7	60,90,68,68,63,37	31,53	49,98	152	150	0.101823	0.728227	0.372,0.289,0.274,0.296,0.312,0.157	0.384,0.348	-0.083
933	ENSG00000137817	PARP6	chr15	-	72259607	72259661	72259607	72259656	72260537	72260688	933	71,89,79,62,67,52	0,0,1,0,0,0	65,95	0,0	154	150	1	1	1.0,1.0,0.987,1.0,1.0,1.0	1.0,1.0	-0.002
934	ENSG00000137817	PARP6	chr15	-	72271022	72271287	72271022	72271281	72272280	72272571	934	0,7,1,2,0,8	0,0,0,0,0,1	4,10	0,0	155	150	1	1	NA,1.0,1.0,1.0,NA,0.886	1.0,1.0	-0.028
936	ENSG00000039650	PNKP	chr19	-	49865126	49865426	49865126	49865242	49866398	49866445	936	126,131,71,89,111,69	1,0,0,5,1,0	95119	0,1	300	150	1	1	0.984,1.0,1.0,0.899,0.982,1.0	1.0,0.983	-0.014
937	ENSG00000039650	PNKP	chr19	-	49866398	49866528	49866398	49866445	49867053	49867217	937	50,54,29,37,27,18	83,88,61,54,54,47	23,28	58,80	232	150	0.0438719	0.453258	0.28,0.284,0.235,0.307,0.244,0.198	0.204,0.185	0.064
940	ENSG00000103037	SETD6	chr16	+	58518019	58518231	58518050	58518231	58516807	58516928	940	0,3,4,0,2,1	36,52,36,32,42,62	6,1	21,29	180	150	0.0133026	0.234484	0.0,0.046,0.085,0.0,0.038,0.013	0.192,0.028	-0.08
941	ENSG00000103037	SETD6	chr16	+	58518019	58518231	58518180	58518231	58516807	58516928	941	43,58,36,53,44,54	2,10,0,9,2,4	21,58	2,7	300	150	0.63514	1	0.915,0.744,1.0,0.746,0.917,0.871	0.84,0.806	0.042
942	ENSG00000103037	SETD6	chr16	+	58518050	58518231	58518180	58518231	58516807	58516928	942	79,107,68,85,84,115	2,10,0,9,2,4	36,86	2,7	279	150	0.422845	1	0.955,0.852,1.0,0.835,0.958,0.939	0.906,0.869	0.036
944	ENSG00000166689	PLEKHA7	chr11	-	16791010	16791202	16791010	16791199	16794487	16794714	944	1,2,1,0,1,6	0,0,0,0,0,0	3,8	0,1	152	150	1	1	1.0,1.0,1.0,NA,1.0,1.0	1.0,0.888	0.056
946	ENSG00000116641	DOCK7	chr1	-	62477699	62477834	62477699	62477825	62488933	62489065	946	1.72266e+17	5,9,5,0,0,4	134250	7,5	158	150	0.138862	0.853292	0.97,0.966,0.974,1.0,1.0,0.979	0.948,0.979	0.018
950	ENSG00000099875	MKNK2	chr19	-	2037464	2039856	2037464	2037829	2040133	2040177	950	1.87226e+17	2.54389e+17	130172	190290	300	150	0.946044	1	0.269,0.225,0.293,0.213,0.202,0.229	0.255,0.229	-0.003
951	ENSG00000101940	WDR13	chrX	+	48598716	48598957	48598750	48598957	48597957	48598037	951	1.72176e+17	35,32,27,23,17,28	114168	20,27	183	150	0.379987	1	0.801,0.818,0.776,0.805,0.851,0.783	0.824,0.836	-0.024
952	ENSG00000101940	WDR13	chrX	+	48599586	48599717	48599598	48599717	48599352	48599462	952	1.63194e+17	1,0,2,0,3,0	110218	1,3	161	150	1	1	0.993,1.0,0.985,1.0,0.978,1.0	0.99,0.985	0.005
961	ENSG00000127990	SGCE	chr7	-	94618757	94618956	94618757	94618932	94623324	94623397	961	88,140,89,103,107,91	3,0,0,1,2,0	88134	0,0	173	150	1	1	0.962,1.0,1.0,0.989,0.979,1.0	1.0,1.0	-0.012
963	ENSG00000127990	SGCE	chr7	-	94623324	94624249	94623324	94623397	94628201	94628359	963	0,2,0,0,0,0	92,170,104,98,97,77	0,0	75125	300	150	1	1	0.0,0.006,0.0,0.0,0.0,0.0	0.0,0.0	0.001
967	ENSG00000169379	ARL13B	chr3	+	93996547	93996684	93996562	93996684	93995873	93995944	967	5,7,7,7,0,4	0,12,8,4,8,6	13,13	3,9	164	150	0.0931655	0.704409	1.0,0.348,0.445,0.615,0.0,0.379	0.799,0.569	-0.219
971	ENSG00000243989	ACY1	chr3	+	51985360	51985465	51985400	51985465	51984046	51984158	971	34,52,51,42,58,45	0,1,0,4,0,1	37,76	0,3	189	150	1	1	1.0,0.976,1.0,0.893,1.0,0.973	1.0,0.953	-0.003
972	ENSG00000243989	ACY1	chr3	+	51985333	51985465	51985360	51985465	51985206	51985271	972	1,0,2,0,0,3	114,141,145,103,134,88	1,0	98144	176	150	1	1	0.007,0.0,0.012,0.0,0.0,0.028	0.009,0.0	0.003
973	ENSG00000243989	ACY1	chr3	+	51986944	51987061	51986987	51987061	51986604	51986661	973	1,0,0,0,0,0	111,139,125,123,118,98	0,4	100149	192	150	0.917427	1	0.007,0.0,0.0,0.0,0.0,0.0	0.0,0.021	-0.009
975	ENSG00000172725	CORO1B	chr11	-	67440334	67440484	67440334	67440439	67440701	67440836	975	1,6,8,1,3,2	11,4,8,1,7,8	6,2	7,12	194	150	0.801872	1	0.066,0.537,0.436,0.436,0.249,0.162	0.399,0.114	0.058
976	ENSG00000172725	CORO1B	chr11	-	67440334	67440484	67440334	67440439	67441124	67441244	976	1,6,8,1,3,4	4.70492e+17	4,1	330456	194	150	1	1	0.002,0.009,0.016,0.002,0.005,0.01	0.009,0.002	0.002
978	ENSG00000074755	ZZEF1	chr17	-	4082436	4082507	4082436	4082504	4085669	4085803	978	104,129,86,96,76,87	2,0,4,2,1,0	102118	0,3	152	150	1	1	0.981,1.0,0.955,0.979,0.987,1.0	1.0,0.975	-0.004
979	ENSG00000175115	PACS1	chr11	+	66219544	66219805	66219745	66219805	66216694	66216775	979	1,1,2,0,0,2	3.46491e+17	1,4	283335	300	150	1	1	0.001,0.001,0.003,0.0,0.0,0.004	0.002,0.006	-0.002
980	ENSG00000148362	PAXX	chr9	+	136992924	136993243	136993052	136993243	136992639	136992700	980	164,185,124,73,175,135	2,11,8,8,9,4	115158	2,5	277	150	0.0645393	0.562766	0.978,0.901,0.894,0.832,0.913,0.948	0.969,0.945	-0.046
981	ENSG00000132581	SDF2	chr17	-	28651485	28651577	28651485	28651542	28655286	28655483	981	18,22,3,15,3,14	0,14,9,4,6,8	5,19	6,2	184	150	0.557143	1	1.0,0.562,0.214,0.754,0.29,0.588	0.405,0.886	-0.077
982	ENSG00000028310	BRD9	chr5	-	869244	869404	869244	869394	870472	870575	982	6,12,0,5,19,3	3,14,27,11,0,4	4,6	3,10	159	150	0.946319	1	0.654,0.447,0.0,0.3,1.0,0.414	0.557,0.361	0.01
983	ENSG00000028310	BRD9	chr5	-	886591	886767	886591	886707	887360	887471	983	28,52,19,25,20,20	2.98438e+17	22,39	227331	209	150	0.332996	1	0.063,0.079,0.048,0.062,0.052,0.057	0.065,0.078	-0.011
984	ENSG00000028310	BRD9	chr5	-	889020	889165	889020	889160	889586	889647	984	2.73355e+17	0,0,0,7,0,0	257369	8,0	154	150	0.81315	1	1.0,1.0,1.0,0.971,1.0,1.0	0.969,1.0	0.011
985	ENSG00000028310	BRD9	chr5	-	889586	889766	889586	889647	891154	891287	985	29,29,21,16,14,8	2.91345e+17	23,22	215342	268	150	0.673156	1	0.053,0.045,0.045,0.034,0.032,0.025	0.056,0.035	-0.006
986	ENSG00000197415	VEPH1	chr3	-	157499394	157499675	157499394	157499656	157505277	157505409	986	0,0,0,0,0,0	0,0,0,2,2,0	0,2	1,0	168	150	1	1	NA,NA,NA,0.0,0.0,NA	0.0,1.0	-0.5
987	ENSG00000167491	GATAD2A	chr19	+	19465339	19465614	19465344	19465614	19427695	19427992	987	11,14,12,19,4,6	1,0,1,0,0,0	14,11	0,0	154	150	1	1	0.915,1.0,0.921,1.0,1.0,1.0	1.0,1.0	-0.027
988	ENSG00000167491	GATAD2A	chr19	+	19465339	19465614	19465344	19465614	19457111	19457229	988	0,0,3,7,0,0	0,1,0,0,0,0	6,0	0,0	154	150	1	1	NA,0.0,1.0,1.0,NA,NA	1.0,NA	-0.333
989	ENSG00000167491	GATAD2A	chr19	+	19501117	19501416	19501120	19501416	19498442	19498722	989	3.85501e+17	5,23,15,13,27,9	332400	18,14	152	150	0.714738	1	0.987,0.956,0.962,0.961,0.928,0.973	0.948,0.966	0.004
995	ENSG00000105738	SIPA1L3	chr19	+	38106288	38106640	38106536	38106640	38101051	38101226	995	0,1,0,0,0,1	2.73353e+17	0,0	203269	300	150	1	1	0.0,0.001,0.0,0.0,0.0,0.002	0.0,0.0	0.001
1000	ENSG00000237765	FAM200B	chr4	+	15684849	15684959	15684885	15684959	15681860	15682021	1000	4,0,7,2,2,0	0,0,0,2,0,0	5,4	1,0	185	150	1	1	1.0,NA,1.0,0.448,1.0,NA	0.802,1.0	-0.039
1001	ENSG00000237765	FAM200B	chr4	+	15686931	15687145	15687000	15687145	15686235	15686462	1001	5,2,0,2,3,2	68,84,29,54,42,71	1,1	33,61	218	150	0.306161	1	0.048,0.016,0.0,0.025,0.047,0.019	0.02,0.011	0.01
1002	ENSG00000166986	MARS	chr12	+	57489423	57489558	57489454	57489558	57489266	57489345	1002	6.00938e+17	4,7,3,1,0,0	614809	4,0	180	150	1	1	0.992,0.991,0.995,0.998,1.0,1.0	0.992,1.0	0
1003	ENSG00000166986	MARS	chr12	+	57512235	57512353	57512302	57512353	57512007	57512103	1003	9.84121e+18	11,7,0,4,6,7	7301301	0,4	216	150	1	1	0.984,0.992,1.0,0.994,0.99,0.988	1.0,0.996	-0.007
1004	ENSG00000166986	MARS	chr12	+	57515149	57515336	57515216	57515336	57514953	57515058	1004	9.00106e+18	0,0,0,1,0,0	6861061	0,0	216	150	1	1	1.0,1.0,1.0,0.998,1.0,1.0	1.0,1.0	0
1005	ENSG00000173209	AHSA2P	chr2	+	61178980	61179171	61178985	61179171	61177417	61178384	1005	0,0,1,0,0,4	0,1,0,0,0,0	0,3	0,0	154	150	1	1	NA,0.0,1.0,NA,NA,1.0	NA,1.0	-0.333
1009	ENSG00000135108	FBXO21	chr12	-	117157872	117158084	117157872	117158063	117165484	117165617	1009	65,88,79,68,79,73	142,189,127,104,117,85	53,94	96112	170	150	0.41724	1	0.288,0.291,0.354,0.366,0.373,0.431	0.328,0.425	-0.026
1016	ENSG00000258289	CHURC1	chr14	+	64926006	64926080	64926009	64926080	64923990	64924126	1016	66,108,30,77,114,72	4.65505e+17	69105	361492	152	150	0.306476	1	0.123,0.174,0.067,0.166,0.202,0.164	0.159,0.174	-0.017
1017	ENSG00000188976	NOC2L	chr1	-	954003	954523	954003	954082	955922	956013	1017	63,50,46,40,50,35	1.07813e+20	42,62	752976	300	150	0.11604	0.777981	0.028,0.018,0.021,0.026,0.026,0.022	0.027,0.031	-0.006
1018	ENSG00000011275	RNF216	chr7	-	5739275	5739621	5739275	5739352	5740972	5741644	1018	1,1,3,0,1,0	65,58,74,68,56,53	4,3	50,81	300	150	0.24058	1	0.008,0.009,0.02,0.0,0.009,0.0	0.038,0.018	-0.02
1019	ENSG00000011275	RNF216	chr7	-	5740972	5741815	5740972	5741644	5752845	5752979	1019	35,68,47,43,30,34	98,89,98,76,80,73	36,50	62,94	300	150	0.55182	1	0.152,0.276,0.193,0.221,0.158,0.189	0.225,0.21	-0.019
1020	ENSG00000146350	TBC1D32	chr6	-	121115171	121115747	121115171	121115241	121126377	121126461	1020	0,5,1,2,6,4	7,9,17,6,6,10	0,1	7,10	300	150	0.00510538	0.133319	0.0,0.217,0.029,0.143,0.333,0.167	0.0,0.048	0.124
1021	ENSG00000146350	TBC1D32	chr6	-	121317494	121317690	121317494	121317672	121321632	121321794	1021	1,0,1,1,0,0	12,20,7,14,17,11	2,1	8,14	167	150	0.130935	0.837221	0.07,0.0,0.114,0.06,0.0,0.0	0.183,0.06	-0.081
1023	ENSG00000061273	HDAC7	chr12	-	47789812	47791308	47789812	47789920	47791585	47791706	1023	1.80264e+17	0,0,0,0,0,0	172199	1,1	300	150	1	1	1.0,1.0,1.0,1.0,1.0,1.0	0.989,0.99	0.01
1024	ENSG00000061273	HDAC7	chr12	-	47791870	47792669	47791870	47792004	47793368	47793588	1024	8,17,6,7,12,7	2.43274e+17	9,5	152255	300	150	0.472346	1	0.016,0.03,0.013,0.016,0.03,0.019	0.029,0.01	0.001
1026	ENSG00000061273	HDAC7	chr12	-	47797383	47797499	47797383	47797427	47798107	47798219	1026	3.70522e+17	5,6,3,6,2,4	330370	2,0	221	150	0.285972	1	0.98,0.983,0.989,0.972,0.991,0.981	0.991,1.0	-0.013
1027	ENSG00000144579	CTDSP1	chr2	+	218402110	218402215	218402113	218402215	218401563	218401712	1027	69,106,88,78,38,67	1.42232e+17	87120	137187	152	150	0.0107647	0.205855	0.324,0.311,0.325,0.329,0.193,0.342	0.385,0.388	-0.083
1028	ENSG00000144579	CTDSP1	chr2	+	218403010	218403127	218403034	218403127	218402348	218402405	1028	0,2,0,1,5,4	2.51343e+17	0,6	249384	173	150	1	1	0.0,0.005,0.0,0.003,0.017,0.016	0.0,0.013	0
1030	ENSG00000100462	PRMT5	chr14	-	22928125	22928241	22928125	22928211	22928496	22928615	1030	10,16,4,8,19,8	8.76102e+18	16,10	608861	179	150	0.290392	1	0.009,0.013,0.004,0.01,0.02,0.01	0.022,0.01	-0.005
1034	ENSG00000149091	DGKZ	chr11	+	46367651	46367747	46367654	46367747	46367290	46367399	1034	2.48311e+17	5,6,14,1,14,0	245329	1,8	152	150	0.213707	1	0.98,0.981,0.951,0.996,0.952,1.0	0.996,0.976	-0.009
1035	ENSG00000149091	DGKZ	chr11	+	46368001	46368079	46368004	46368079	46367290	46367399	1035	9,10,8,6,8,9	0,0,0,0,0,0	7,1	1,0	152	150	1	1	1.0,1.0,1.0,1.0,1.0,1.0	0.874,1.0	0.063
1036	ENSG00000149091	DGKZ	chr11	+	46368001	46368079	46368004	46368079	46367651	46367747	1036	1.38172e+17	66,73,74,67,78,62	142209	77,99	152	150	0.292041	1	0.674,0.699,0.671,0.69,0.694,0.73	0.645,0.676	0.032
1037	ENSG00000149091	DGKZ	chr11	+	46369363	46369550	46369493	46369550	46368004	46368079	1037	3,3,4,3,12,4	2.3829e+17	6,9	293367	279	150	0.842326	1	0.007,0.006,0.007,0.005,0.02,0.007	0.011,0.013	-0.003
1038	ENSG00000149091	DGKZ	chr11	+	46378893	46379111	46378990	46379111	46378456	46378500	1038	3,9,2,0,9,6	1.24164e+17	4,9	114183	246	150	0.52673	1	0.015,0.032,0.009,0.0,0.041,0.03	0.021,0.029	-0.004
1039	ENSG00000149091	DGKZ	chr11	+	46379453	46379568	46379468	46379568	46379202	46379236	1039	3,1,3,0,4,2	1.78218e+17	0,5	153243	164	150	1	1	0.015,0.004,0.015,0.0,0.019,0.011	0.0,0.018	0.002
1041	ENSG00000169660	HEXDC	chr17	+	82424393	82424503	82424418	82424503	82419748	82419883	1041	25,54,25,23,32,24	0,2,0,0,2,1	23,21	0,0	174	150	1	1	1.0,0.959,1.0,1.0,0.932,0.954	1.0,1.0	-0.026
1043	ENSG00000126088	UROD	chr1	+	45013574	45013791	45013593	45013791	45013135	45013354	1043	73,69,74,44,90,50	9.41112e+18	50,68	666778	168	150	0.580775	1	0.065,0.052,0.073,0.052,0.084,0.053	0.063,0.072	-0.004
1044	ENSG00000117479	SLC19A2	chr1	-	169468643	169468836	169468643	169468737	169469963	169470186	1044	61,58,52,49,50,47	0,0,3,0,0,0	45,62	0,1	248	150	1	1	1.0,1.0,0.913,1.0,1.0,1.0	1.0,0.974	-0.001
1045	ENSG00000166233	ARIH1	chr15	+	72570163	72570307	72570176	72570307	72567105	72567177	1045	0,0,0,0,0,0	1.70233e+17	0,1	168226	162	150	1	1	0.0,0.0,0.0,0.0,0.0,0.0	0.0,0.004	-0.002
1047	ENSG00000132330	SCLY	chr2	+	238068064	238068165	238068068	238068165	238064356	238064469	1047	93,99,61,63,102,67	3,4,0,1,3,0	52121	0,2	153	150	0.57853	1	0.968,0.96,1.0,0.984,0.971,1.0	1.0,0.983	-0.011
1048	ENSG00000132330	SCLY	chr2	+	238098169	238099413	238098201	238099413	238096800	238096876	1048	0,4,0,0,0,1	73,75,62,75,76,73	0,0	61,63	181	150	1	1	0.0,0.042,0.0,0.0,0.0,0.011	0.0,0.0	0.009
1050	ENSG00000066427	ATXN3	chr14	-	92080964	92081061	92080964	92081057	92082299	92082466	1050	112,126,74,87,85,70	0,6,0,0,0,0	50111	0,0	153	150	1	1	1.0,0.954,1.0,1.0,1.0,1.0	1.0,1.0	-0.008
1054	ENSG00000066427	ATXN3	chr14	-	92093745	92093850	92093745	92093831	92096092	92096137	1054	0,0,0,0,0,0	107,103,89,70,89,79	0,1	41,92	168	150	1	1	0.0,0.0,0.0,0.0,0.0,0.0	0.0,0.01	-0.005
1055	ENSG00000066427	ATXN3	chr14	-	92096092	92096137	92096092	92096134	92096673	92096838	1055	125,154,104,96,118,100	0,0,1,0,0,0	60113	0,1	152	150	1	1	1.0,1.0,0.99,1.0,1.0,1.0	1.0,0.991	0.003
1057	ENSG00000135912	TTLL4	chr2	+	218753114	218753185	218753120	218753185	218752762	218752973	1057	89,83,71,54,100,37	2,1,2,1,4,4	74,89	1,0	155	150	0.120463	0.799016	0.977,0.988,0.972,0.981,0.96,0.9	0.986,1.0	-0.03
1058	ENSG00000135912	TTLL4	chr2	+	218754133	218754693	218754230	218754693	218753583	218753669	1058	125,118,94,79,121,91	11,1,3,1,0,0	80115	0,6	246	150	0.710302	1	0.874,0.986,0.95,0.98,1.0,1.0	1.0,0.921	0.004
1063	ENSG00000156504	FAM122B	chrX	-	134769566	134772283	134769566	134771354	134781820	134781917	1063	1.19157e+17	18,28,21,21,28,23	129203	27,22	300	150	0.913865	1	0.768,0.737,0.803,0.787,0.714,0.777	0.705,0.822	0.001
1064	ENSG00000156504	FAM122B	chrX	-	134785885	134785950	134785885	134785947	134787471	134787533	1064	1.21187e+17	82,107,78,117,95,96	148214	116132	152	150	0.461062	1	0.593,0.633,0.689,0.585,0.576,0.588	0.557,0.615	0.025
1066	ENSG00000160752	FDPS	chr1	+	155310042	155310205	155310063	155310205	155309788	155309965	1066	1.28196e+17	10,6,13,17,3,7	124146	10,1	170	150	0.147176	0.880365	0.919,0.966,0.887,0.872,0.98,0.947	0.916,0.992	-0.025
1067	ENSG00000160752	FDPS	chr1	+	155319793	155319928	155319856	155319928	155319610	155319688	1067	1.34721e+23	1,2,6,3,2,0	12701770	0,0	212	150	1	1	0.999,0.999,0.994,0.997,0.998,1.0	1.0,1.0	-0.002
1071	ENSG00000100867	DHRS2	chr14	+	23641665	23643219	23643151	23643219	23639793	23639895	1071	7,2,4,5,3,0	31,30,30,31,13,4	7,8	36,38	300	150	0.259454	1	0.101,0.032,0.063,0.075,0.103,0.0	0.089,0.095	-0.03
1073	ENSG00000055070	SZRD1	chr1	+	16393227	16393482	16393230	16393482	16367710	16368015	1073	1,0,0,0,0,0	0,0,0,0,0,0	0,0	1,0	152	150	1	1	1.0,NA,NA,NA,NA,NA	0.0,NA	1
1074	ENSG00000055070	SZRD1	chr1	+	16393227	16393482	16393230	16393482	16391374	16391424	1074	1.58215e+17	124,186,127,114,110,87	124176	68102	152	150	0.00963747	0.193216	0.557,0.533,0.463,0.544,0.558,0.627	0.643,0.63	-0.09
1075	ENSG00000197448	GSTK1	chr7	+	143264547	143265092	143264991	143265092	143264085	143264167	1075	3.3737e+17	0,2,0,0,0,0	396562	0,0	300	150	1	1	1.0,0.989,1.0,1.0,1.0,1.0	1.0,1.0	-0.002
1076	ENSG00000076604	TRAF4	chr17	+	28747821	28747947	28747842	28747947	28747212	28747264	1076	34,9,34,5,27,16	3.81454e+17	22,22	384425	170	150	0.829675	1	0.073,0.017,0.066,0.013,0.073,0.047	0.048,0.044	0.002
1077	ENSG00000076604	TRAF4	chr17	+	28747842	28748178	28748016	28748178	28747212	28747264	1077	3.81454e+17	0,0,0,0,0,0	384425	0,1	300	150	1	1	1.0,1.0,1.0,1.0,1.0,1.0	1.0,0.995	0.002
1078	ENSG00000155329	ZCCHC10	chr5	-	133000131	133000201	133000131	133000173	133006758	133006920	1078	34,17,9,13,7,13	88,132,88,82,69,67	12,12	74132	177	150	0.126026	0.818007	0.247,0.098,0.08,0.118,0.079,0.141	0.121,0.072	0.031
1079	ENSG00000106723	SPIN1	chr9	+	88418777	88418951	88418849	88418951	88415606	88415699	1079	8,27,22,13,16,20	5,8,1,3,3,2	12,11	1,0	221	150	0.00122686	0.0533212	0.521,0.696,0.937,0.746,0.784,0.872	0.891,1.0	-0.186
1080	ENSG00000106723	SPIN1	chr9	+	88418777	88418951	88418849	88418951	88416643	88416766	1080	4,9,14,3,9,8	0,0,8,0,0,0	5,5	0,0	221	150	0.29832	1	1.0,1.0,0.543,1.0,1.0,1.0	1.0,1.0	-0.076
1081	ENSG00000196531	NACA	chr12	-	56714601	56714687	56714601	56714675	56724451	56724523	1081	1.17492e+27	19,42,29,21,31,37	824312860	14,21	161	150	1	1	0.998,0.997,0.997,0.998,0.997,0.996	0.998,0.998	-0.001
1082	ENSG00000196531	NACA	chr12	-	56714601	56714703	56714601	56714675	56724451	56724523	1082	1.08115e+20	19,42,29,21,31,37	8351253	14,21	177	150	0.00898118	0.185568	0.98,0.969,0.963,0.974,0.966,0.958	0.981,0.981	-0.013
1083	ENSG00000196531	NACA	chr12	-	56714601	56714703	56714601	56714687	56724451	56724523	1083	23,65,43,29,33,18	1.06911e+25	29,62	743711669	165	150	1	1	0.002,0.004,0.005,0.003,0.003,0.002	0.004,0.005	-0.001
1084	ENSG00000196531	NACA	chr12	-	56724451	56724549	56724451	56724523	56725262	56725299	1084	2.57377e+17	5.47179e+23	187265	38976236	175	150	0.899595	1	0.039,0.039,0.045,0.029,0.038,0.036	0.04,0.035	0
1086	ENSG00000103876	FAH	chr15	+	80172148	80172248	80172161	80172248	80168263	80168316	1086	2.18279e+17	0,2,0,2,0,0	181260	1,3	162	150	1	1	1.0,0.992,1.0,0.992,1.0,1.0	0.994,0.988	0.006
1101	ENSG00000132507	EIF5A	chr17	+	7309596	7309800	7309614	7309800	7307973	7308113	1101	0,1,0,0,0,0	6.46857e+17	0,0	407647	167	150	1	1	0.0,0.001,0.0,0.0,0.0,0.0	0.0,0.0	0
1102	ENSG00000132507	EIF5A	chr17	+	7309596	7309800	7309614	7309800	7308480	7308575	1102	0,0,0,0,4,0	39,35,33,28,26,17	0,2	19,35	167	150	0.324301	1	0.0,0.0,0.0,0.0,0.121,0.0	0.0,0.049	-0.004
1103	ENSG00000204604	ZNF468	chr19	-	52853871	52854126	52853871	52854107	52854257	52854345	1103	13,13,9,9,12,12	0,0,0,0,0,1	9,13	2,0	168	150	0.775446	1	1.0,1.0,1.0,1.0,1.0,0.915	0.801,1.0	0.085
1104	ENSG00000166582	CENPV	chr17	-	16348615	16349333	16348615	16348685	16349930	16350029	1104	2.22308e+17	3.55465e+17	141239	261373	300	150	0.0372285	0.416954	0.238,0.249,0.258,0.288,0.298,0.314	0.213,0.243	0.046
1106	ENSG00000205885	C1RL-AS1	chr12	+	7111024	7111606	7111370	7111606	7110297	7110572	1106	15,30,13,14,14,15	6,6,3,2,2,7	6,18	0,3	300	150	0.104178	0.733557	0.556,0.714,0.684,0.778,0.778,0.517	1.0,0.75	-0.204
1111	ENSG00000131626	PPFIA1	chr11	+	70372211	70372390	70372214	70372390	70362287	70362488	1111	15,24,31,10,7,5	3.71398e+17	7,14	234316	152	150	0.279829	1	0.038,0.056,0.083,0.04,0.023,0.022	0.029,0.042	0.008
1112	ENSG00000131626	PPFIA1	chr11	+	70372211	70372390	70372214	70372390	70365372	70365435	1112	1,1,0,0,2,0	2,11,0,0,0,0	0,0	5,13	152	150	1	1	0.33,0.082,NA,NA,1.0,NA	0.0,0.0	0.471
1114	ENSG00000161036	LRWD1	chr7	+	102467664	102467823	102467718	102467823	102466153	102466270	1114	0,0,0,1,1,0	0,1,0,0,0,1	0,1	0,0	203	150	1	1	NA,0.0,NA,1.0,1.0,0.0	NA,1.0	-0.5
1115	ENSG00000161036	LRWD1	chr7	+	102467664	102467823	102467718	102467823	102467338	102467479	1115	0,0,0,1,0,0	1.16125e+17	0,2	147178	203	150	1	1	0.0,0.0,0.0,0.007,0.0,0.0	0.0,0.008	-0.003
1117	ENSG00000257524	AL157935.2	chr9	-	127873025	127873180	127873025	127873061	127874610	127874649	1117	5,4,11,3,5,9	8.20909e+17	8,18	535728	268	150	0.892151	1	0.003,0.002,0.013,0.005,0.003,0.008	0.008,0.014	-0.005
1121	ENSG00000108384	RAD51C	chr17	+	58732480	58732544	58732483	58732544	58720745	58720812	1121	0,0,0,0,2,0	6,0,1,4,9,8	0,4	0,9	152	150	1	1	0.0,NA,0.0,0.0,0.18,0.0	NA,0.305	-0.269
1122	ENSG00000108384	RAD51C	chr17	+	58732480	58732544	58732483	58732544	58724039	58724100	1122	3,17,1,5,14,10	1.60221e+17	11,14	149200	152	150	0.107499	0.746618	0.018,0.071,0.006,0.04,0.063,0.054	0.068,0.065	-0.025
1123	ENSG00000072210	ALDH3A2	chr17	+	19648934	19649124	19648962	19649124	19648722	19648843	1123	2,7,0,4,2,7	0,0,0,0,0,0	4,3	1,0	177	150	1	1	1.0,1.0,NA,1.0,1.0,1.0	0.772,1.0	0.114
1125	ENSG00000152457	DCLRE1C	chr10	-	14942113	14942435	14942113	14942240	14945104	14945189	1125	0,1,0,0,0,2	0,0,2,1,0,2	0,0	0,1	300	150	1	1	NA,1.0,0.0,0.0,NA,0.333	NA,0.0	0.333
1127	ENSG00000183077	AFMID	chr17	+	78197134	78197560	78197145	78197560	78190969	78191060	1127	0,10,9,0,6,4	6,11,13,8,5,8	7,8	7,22	160	150	0.62872	1	0.0,0.46,0.394,0.0,0.529,0.319	0.484,0.254	-0.085
1128	ENSG00000071794	HLTF	chr3	-	149041489	149041680	149041489	149041668	149042165	149042290	1128	17,19,17,10,6,9	117,168,99,92,115,107	17,20	78116	161	150	0.0199066	0.291792	0.119,0.095,0.138,0.092,0.046,0.073	0.169,0.138	-0.06
1129	ENSG00000071794	HLTF	chr3	-	149059717	149059807	149059717	149059804	149060642	149060687	1129	135,147,100,92,112,108	32,58,43,29,27,25	78107	24,43	152	150	0.387145	1	0.806,0.714,0.697,0.758,0.804,0.81	0.762,0.711	0.028
1131	ENSG00000184216	IRAK1	chrX	-	154013042	154013433	154013042	154013343	154014041	154014278	1131	1.24715e+23	2.283e+17	10691448	202291	239	150	0.61089	1	0.774,0.753,0.727,0.746,0.744,0.776	0.769,0.757	-0.01
1132	ENSG00000184216	IRAK1	chrX	-	154013042	154013433	154013042	154013343	154016031	154016097	1132	16,19,6,8,16,11	4,1,0,7,7,5	12,10	1,4	239	150	0.580709	1	0.715,0.923,1.0,0.418,0.589,0.58	0.883,0.611	-0.043
1142	ENSG00000168014	C2CD3	chr11	-	74037477	74037652	74037477	74037623	74042053	74042218	1142	1,0,0,0,5,0	0,0,5,0,0,3	3,3	0,0	178	150	1	1	1.0,NA,0.0,NA,1.0,0.0	1.0,1.0	-0.5
1143	ENSG00000168014	C2CD3	chr11	-	74037477	74037698	74037477	74037623	74042053	74042218	1143	108,130,96,123,154,139	0,0,5,0,0,3	91181	0,0	224	150	1	1	1.0,1.0,0.928,1.0,1.0,0.969	1.0,1.0	-0.017
1151	ENSG00000157625	TAB3	chrX	-	30842965	30846644	30842965	30843049	30852777	30852938	1151	53,52,50,52,61,51	0,1,2,0,0,2	38,44	4,0	300	150	1	1	1.0,0.963,0.926,1.0,1.0,0.927	0.826,1.0	0.056
1152	ENSG00000085733	CTTN	chr11	+	70433624	70433718	70433646	70433718	70433100	70433278	1152	0,5,2,2,0,2	1.34818e+23	1,1	14011908	171	150	1	1	0.0,0.002,0.001,0.001,0.0,0.001	0.001,0.0	0
1153	ENSG00000131899	LLGL1	chr17	+	18240577	18241999	18241884	18241999	18238455	18238609	1153	3.56478e+17	0,0,0,0,0,0	279387	0,1	300	150	1	1	1.0,1.0,1.0,1.0,1.0,1.0	1.0,0.995	0.002
1154	ENSG00000139624	CERS5	chr12	-	50132961	50134068	50132961	50133064	50134545	50134702	1154	14,12,29,29,13,26	2,1,0,0,0,0	20,27	0,0	300	150	1	1	0.778,0.857,1.0,1.0,1.0,1.0	1.0,1.0	-0.061
1155	ENSG00000146463	ZMYM4	chr1	+	35396551	35396670	35396554	35396670	35393594	35393739	1155	2.10291e+17	5,8,3,0,0,1	151224	0,2	152	150	0.860565	1	0.976,0.973,0.986,1.0,1.0,0.993	1.0,0.991	-0.008
1156	ENSG00000274944	AL139260.3	chr1	-	38866879	38867009	38866879	38866999	38873017	38873090	1156	25,39,26,19,25,29	0,17,13,18,18,7	18,23	21,26	159	150	0.00134419	0.0556941	1.0,0.684,0.654,0.499,0.567,0.796	0.447,0.455	0.249
1157	ENSG00000285219	AL591485.1	chr6	+	8437939	8438031	8437962	8438031	8435577	8436178	1157	0,0,0,1,3,0	1,1,2,2,3,0	0,0	0,6	172	150	1	1	0.0,0.0,0.0,0.304,0.466,NA	NA,0.0	0.154
1166	ENSG00000177106	EPS8L2	chr11	+	709552	710486	710421	710486	709329	709451	1166	7.99869e+19	0,0,0,0,0,0	10301257	2,1	300	150	1	1	1.0,1.0,1.0,1.0,1.0,1.0	0.996,0.998	0.003
1167	ENSG00000177106	EPS8L2	chr11	+	710027	710486	710421	710486	709552	709608	1167	25,38,26,50,51,38	8.60994e+21	34,49	11261436	300	150	0.777348	1	0.014,0.019,0.009,0.022,0.02,0.018	0.015,0.017	0.001
1168	ENSG00000177106	EPS8L2	chr11	+	720548	720746	720596	720746	720061	720223	1168	17,43,47,50,58,53	5.91663e+18	44,86	7491060	197	150	0.193447	1	0.021,0.047,0.034,0.045,0.052,0.062	0.043,0.058	-0.007
1177	ENSG00000101182	PSMA7	chr20	-	62137363	62137465	62137363	62137426	62138170	62138290	1177	5,7,5,4,9,5	5.06072e+23	4,21	34196075	188	150	1	1	0.001,0.001,0.001,0.001,0.002,0.001	0.001,0.003	-0.001
1178	ENSG00000164919	COX6C	chr8	-	99891907	99892052	99891907	99892047	99893442	99893622	1178	147,182,137,116,116,84	0,1,2,0,0,0	102155	0,0	154	150	1	1	1.0,0.994,0.985,1.0,1.0,1.0	1.0,1.0	-0.003
1180	ENSG00000146670	CDCA5	chr11	-	65079352	65079787	65079352	65079549	65083363	65083399	1180	4.90682e+17	3,1,0,0,4,0	522757	7,1	300	150	0.857518	1	0.988,0.997,1.0,1.0,0.986,1.0	0.974,0.997	0.01
1181	ENSG00000117650	NEK2	chr1	-	211670280	211670407	211670280	211670393	211671201	211671284	1181	3.97537e+17	0,3,0,2,0,0	308527	0,1	163	150	1	1	1.0,0.994,1.0,0.994,1.0,1.0	1.0,0.998	-0.001
1182	ENSG00000112578	BYSL	chr6	+	41931703	41931830	41931727	41931830	41931395	41931556	1182	3,1,2,5,0,3	3.96417e+17	0,3	254409	173	150	1	1	0.007,0.002,0.005,0.012,0.0,0.008	0.0,0.006	0.003
1186	ENSG00000185686	PRAME	chr22	-	22556811	22556930	22556811	22556909	22557544	22557580	1186	0,0,0,0,0,2	0,0,0,0,0,0	0,0	0,2	170	150	1	1	NA,NA,NA,NA,NA,1.0	NA,0.0	1
1193	ENSG00000114346	ECT2	chr3	+	172755294	172755374	172755297	172755374	172754508	172754660	1193	2.8949e+17	0,3,0,2,1,2	288455	2,8	152	150	0.790005	1	1.0,0.994,1.0,0.995,0.997,0.994	0.993,0.982	0.009
1197	ENSG00000196187	TMEM63A	chr1	-	225865896	225866050	225865896	225865967	225866132	225866208	1197	4,13,10,6,8,8	0,2,0,0,0,0	7,2	0,0	232	150	1	1	1.0,0.808,1.0,1.0,1.0,1.0	1.0,1.0	-0.032
1198	ENSG00000196187	TMEM63A	chr1	-	225865896	225866050	225865896	225865967	225867111	225867163	1198	4,13,11,6,9,8	1,0,0,2,0,1	7,2	0,1	232	150	1	1	0.721,1.0,1.0,0.66,1.0,0.838	1.0,0.564	0.088
1201	ENSG00000115020	PIKFYVE	chr2	+	208274017	208274053	208274020	208274053	208273583	208273733	1201	0,5,0,0,0,8	0,2,0,0,0,2	0,7	0,0	152	150	1	1	NA,0.712,NA,NA,NA,0.798	NA,1.0	-0.245
1202	ENSG00000164258	NDUFS4	chr5	+	53604723	53604895	53604806	53604895	53603451	53603530	1202	68,70,83,61,61,67	3,1,0,2,4,0	43,70	0,0	232	150	0.595839	1	0.936,0.978,1.0,0.952,0.908,1.0	1.0,1.0	-0.038
1204	ENSG00000140853	NLRC5	chr16	+	57055432	57055519	57055435	57055519	57055031	57055094	1204	17,22,8,17,19,24	15,5,12,11,28,17	22,20	13,14	152	150	0.521815	1	0.528,0.813,0.397,0.604,0.401,0.582	0.625,0.585	-0.051
1205	ENSG00000140853	NLRC5	chr16	+	57059408	57059532	57059466	57059532	57058971	57059061	1205	1,3,1,2,4,0	26,28,22,21,66,24	3,5	49,36	207	150	0.136258	0.84769	0.027,0.072,0.032,0.065,0.042,0.0	0.042,0.091	-0.027
1206	ENSG00000140853	NLRC5	chr16	+	57061859	57062003	57061861	57062003	57061617	57061701	1206	2,7,2,14,1,1	2,2,2,1,1,0	2,5	1,0	151	150	0.216315	1	0.498,0.777,0.498,0.933,0.498,1.0	0.665,1.0	-0.132
1207	ENSG00000140853	NLRC5	chr16	+	57069771	57069919	57069835	57069919	57067735	57067828	1207	0,0,0,0,0,1	21,16,16,14,27,16	0,0	17,18	213	150	1	1	0.0,0.0,0.0,0.0,0.0,0.042	0.0,0.0	0.007
1211	ENSG00000020577	SAMD4A	chr14	+	54784339	54784620	54784536	54784620	54776413	54776540	1211	5,9,11,13,7,11	99,107,100,67,75,105	10,7	45,85	300	150	0.453584	1	0.025,0.04,0.052,0.088,0.045,0.05	0.1,0.04	-0.02
1213	ENSG00000105983	LMBR1	chr7	-	156834477	156834595	156834477	156834575	156836812	156836885	1213	3,2,0,0,0,0	5,2,0,0,0,3	2,0	3,4	169	150	1	1	0.347,0.47,NA,NA,NA,0.0	0.372,0.0	0.086
1221	ENSG00000136826	KLF4	chr9	-	107487027	107488267	107487027	107487192	107488929	107489050	1221	21,28,16,13,40,20	2,0,0,2,1,0	19,45	1,0	300	150	1	1	0.84,1.0,1.0,0.765,0.952,1.0	0.905,1.0	-0.026
1222	ENSG00000184371	CSF1	chr1	+	109923165	109924190	109924059	109924190	109921846	109921994	1222	56,61,49,50,72,56	8,12,4,2,3,1	47,58	0,2	300	150	0.00248956	0.0827412	0.778,0.718,0.86,0.926,0.923,0.966	1.0,0.935	-0.106
1224	ENSG00000075790	BCAP29	chr7	+	107595866	107596002	107595868	107596002	107593954	107594105	1224	2.94397e+17	0,1,0,0,1,0	292444	0,0	151	150	1	1	1.0,0.997,1.0,1.0,0.998,1.0	1.0,1.0	-0.001
1225	ENSG00000079974	RABL2B	chr22	-	50769454	50769552	50769454	50769549	50769904	50770016	1225	42,39,49,36,59,28	3,3,8,3,4,3	29,70	1,17	152	150	0.106602	0.741915	0.933,0.928,0.858,0.922,0.936,0.902	0.966,0.803	0.029
1226	ENSG00000079974	RABL2B	chr22	-	50782187	50782351	50782187	50782347	50783500	50783662	1226	17,47,15,6,17,22	35,37,35,29,29,20	21,58	31,56	153	150	0.177435	0.964667	0.323,0.555,0.296,0.169,0.365,0.519	0.399,0.504	-0.08
1228	ENSG00000125691	RPL23	chr17	-	38847864	38848057	38847864	38848039	38850116	38850214	1228	0,0,0,0,1,0	41,39,23,41,18,8	2,1	19,44	167	150	0.501178	1	0.0,0.0,0.0,0.0,0.048,0.0	0.086,0.02	-0.045
1229	ENSG00000104518	GSDMD	chr8	+	143558361	143558451	143558377	143558451	143555933	143556030	1229	59,98,60,39,49,39	2,4,0,0,1,0	58,60	0,1	165	150	1	1	0.964,0.957,1.0,1.0,0.978,1.0	1.0,0.982	-0.008
1230	ENSG00000104518	GSDMD	chr8	+	143561001	143561423	143561369	143561423	143560602	143560771	1230	3.07359e+17	0,0,0,2,0,0	232268	0,0	300	150	1	1	1.0,1.0,1.0,0.98,1.0,1.0	1.0,1.0	-0.003
1231	ENSG00000104518	GSDMD	chr8	+	143561958	143562350	143562208	143562350	143561741	143561828	1231	4.13467e+17	0,1,0,0,0,0	294410	0,0	300	150	1	1	1.0,0.996,1.0,1.0,1.0,1.0	1.0,1.0	-0.001
1232	ENSG00000104518	GSDMD	chr8	+	143562661	143563062	143562669	143563062	143562447	143562521	1232	3.28345e+17	15,12,8,2,8,12	224291	9,15	157	150	0.192249	0.999191	0.954,0.965,0.97,0.991,0.972,0.954	0.96,0.949	0.013
1237	ENSG00000101049	SGK2	chr20	+	43569384	43569516	43569387	43569516	43567915	43567999	1237	0,0,0,3,0,1	0,0,0,1,0,0	0,2	0,0	152	150	1	1	NA,NA,NA,0.748,NA,1.0	NA,1.0	-0.126
1238	ENSG00000185480	PARPBP	chr12	+	102148229	102148463	102148234	102148463	102123885	102124041	1238	1.01144e+17	5,6,15,13,4,9	137172	10,9	154	150	0.873502	1	0.952,0.959,0.917,0.91,0.964,0.928	0.93,0.949	-0.001
1239	ENSG00000107485	GATA3	chr10	+	8063992	8064138	8063995	8064138	8058304	8058841	1239	68,69,40,35,30,28	8,20,12,16,5,13	33,77	21,23	152	150	0.144783	0.872768	0.893,0.773,0.767,0.683,0.856,0.68	0.608,0.768	0.087
1244	ENSG00000134644	PUM1	chr1	-	30965981	30966278	30965981	30966197	30967166	30967310	1244	2.98282e+17	118,108,99,81,81,76	176230	63113	230	150	0.842501	1	0.622,0.63,0.598,0.608,0.625,0.571	0.646,0.57	0.001
1245	ENSG00000134644	PUM1	chr1	-	30980061	30980166	30980061	30980163	30981311	30981405	1245	122,130,92,122,102,90	1.36212e+17	86124	98193	152	150	0.609145	1	0.47,0.377,0.435,0.539,0.446,0.381	0.464,0.388	0.015
1246	ENSG00000134644	PUM1	chr1	-	30980061	30980178	30980061	30980163	30981311	30981405	1246	9,31,13,19,8,15	1.36212e+17	5,12	98193	164	150	0.0109576	0.208725	0.057,0.118,0.092,0.144,0.055,0.087	0.045,0.054	0.043
1247	ENSG00000134644	PUM1	chr1	-	30980061	30980178	30980061	30980166	30981311	30981405	1247	9,30,12,19,8,15	122,129,91,122,102,90	5,12	86124	161	150	0.0344467	0.397509	0.064,0.178,0.109,0.127,0.068,0.134	0.051,0.083	0.046
1248	ENSG00000162191	UBXN1	chr11	-	62677517	62677634	62677517	62677563	62677780	62677832	1248	1.27415e+21	1,21,2,3,0,2	8251220	0,5	220	150	0.894041	1	0.999,0.98,0.998,0.995,1.0,0.997	1.0,0.994	-0.002
1250	ENSG00000132305	IMMT	chr2	-	86170748	86170844	86170748	86170841	86171207	86171312	1250	2.2033e+17	77,117,85,86,43,64	165293	59118	152	150	0.181054	0.970149	0.738,0.736,0.73,0.737,0.826,0.774	0.734,0.71	0.035
1251	ENSG00000132305	IMMT	chr2	-	86171207	86171345	86171207	86171312	86173649	86173761	1251	1.36232e+17	2.61348e+17	114183	166278	182	150	0.996224	1	0.3,0.355,0.378,0.358,0.407,0.337	0.361,0.352	-0.001
1252	ENSG00000132305	IMMT	chr2	-	86171207	86171381	86171207	86171312	86173649	86173761	1252	10,18,19,14,15,16	2.61348e+17	15,21	166278	218	150	0.18621	0.983365	0.026,0.034,0.051,0.039,0.047,0.047	0.059,0.049	-0.013
1256	ENSG00000151338	MIPOL1	chr14	+	37247798	37247907	37247828	37247907	37247102	37247240	1256	0,0,0,0,0,2	39,80,39,66,46,64	0,0	26,52	179	150	1	1	0.0,0.0,0.0,0.0,0.0,0.026	0.0,0.0	0.004
1258	ENSG00000140471	LINS1	chr15	-	100580443	100580945	100580443	100580736	100602120	100602174	1258	12,39,30,21,21,23	0,0,2,0,0,0	11,25	0,0	300	150	1	1	1.0,1.0,0.882,1.0,1.0,1.0	1.0,1.0	-0.02
1262	ENSG00000196295	AC005154.1	chr7	-	30563730	30563998	30563730	30563893	30568832	30568989	1262	4,8,6,8,5,13	0,0,0,1,0,2	6,4	0,0	254	150	1	1	1.0,1.0,1.0,0.825,1.0,0.793	1.0,1.0	-0.064
1269	ENSG00000176444	CLK2	chr1	-	155268707	155268795	155268707	155268792	155269487	155269713	1269	99,126,57,34,69,45	36,44,24,22,38,12	62,96	11,29	152	150	0.0253747	0.341377	0.731,0.739,0.701,0.604,0.642,0.787	0.848,0.766	-0.106
1270	ENSG00000176444	CLK2	chr1	-	155269487	155269716	155269487	155269713	155270807	155270977	1270	1.51239e+17	62,101,41,43,55,44	110163	38,54	152	150	0.278629	1	0.706,0.7,0.759,0.727,0.675,0.71	0.741,0.749	-0.032
1271	ENSG00000136560	TANK	chr2	+	161203483	161203595	161203486	161203595	161179613	161179761	1271	0,1,1,4,1,3	1.23168e+17	0,6	117161	152	150	0.575684	1	0.0,0.006,0.009,0.03,0.008,0.024	0.0,0.035	-0.005
1274	ENSG00000241878	PISD	chr22	-	31620552	31620713	31620552	31620599	31620995	31621142	1274	4.45527e+17	14,16,10,12,21,12	400527	13,11	263	150	0.390266	1	0.948,0.949,0.962,0.955,0.923,0.943	0.946,0.965	-0.009
1275	ENSG00000241878	PISD	chr22	-	31621333	31621885	31621333	31621472	31648100	31648276	1275	107,111,120,92,113,79	0,1,4,0,0,0	85133	0,0	300	150	1	1	1.0,0.982,0.938,1.0,1.0,1.0	1.0,1.0	-0.013
1276	ENSG00000140326	CDAN1	chr15	-	42735874	42736081	42735874	42736078	42736301	42736780	1276	42,68,41,41,23,25	30,40,42,20,20,25	27,52	32,36	152	150	0.51153	1	0.58,0.627,0.491,0.669,0.532,0.497	0.454,0.588	0.045
1278	ENSG00000141524	TMC6	chr17	-	78126523	78126648	78126523	78126596	78126776	78126906	1278	2.74347e+17	1,0,0,0,0,0	153281	0,0	201	150	1	1	0.995,1.0,1.0,1.0,1.0,1.0	1.0,1.0	-0.001
1282	ENSG00000132376	INPP5K	chr17	-	1513452	1513561	1513452	1513554	1513871	1513979	1282	61,81,67,72,62,43	6,2,0,2,5,0	47,61	1,2	156	150	0.481675	1	0.907,0.975,1.0,0.972,0.923,1.0	0.978,0.967	-0.01
1284	ENSG00000175215	CTDSP2	chr12	-	57823903	57824089	57823903	57824005	57824226	57824319	1284	4.56604e+17	8,11,26,11,27,9	493665	12,18	233	150	0.651373	1	0.973,0.972,0.941,0.97,0.919,0.969	0.964,0.96	-0.005
1285	ENSG00000175215	CTDSP2	chr12	-	57826995	57827123	57826995	57827097	57827551	57827590	1285	5,4,2,3,2,1	3.01503e+17	2,5	327466	175	150	1	1	0.014,0.007,0.003,0.007,0.005,0.002	0.005,0.009	-0.001
1286	ENSG00000007372	PAX6	chr11	-	31790709	31793553	31790709	31790860	31793651	31793802	1286	1.02136e+17	0,2,0,0,0,1	117173	0,0	300	150	1	1	1.0,0.971,1.0,1.0,1.0,0.986	1.0,1.0	-0.007
1287	ENSG00000140043	PTGR2	chr14	+	73876997	73880176	73880054	73880176	73874022	73874214	1287	21,11,21,16,29,23	0,0,0,0,0,0	9,29	0,2	300	150	0.502758	1	1.0,1.0,1.0,1.0,1.0,1.0	1.0,0.879	0.06
1289	ENSG00000106610	STAG3L4	chr7	+	67308576	67309139	67308934	67309139	67305986	67306083	1289	2,3,7,5,0,10	23,43,31,44,48,21	10,6	36,37	300	150	0.104693	0.733557	0.042,0.034,0.101,0.054,0.0,0.192	0.122,0.075	-0.028
1291	ENSG00000167645	YIF1B	chr19	-	38307427	38307752	38307427	38307521	38308791	38308849	1291	3.8451e+17	0,0,0,0,0,0	346445	1,0	300	150	1	1	1.0,1.0,1.0,1.0,1.0,1.0	0.994,1.0	0.003
1295	ENSG00000085224	ATRX	chrX	-	77688817	77688927	77688817	77688924	77693823	77693937	1295	70,105,64,99,75,92	25,46,23,37,33,26	55,87	45,38	152	150	0.046899	0.465618	0.734,0.693,0.733,0.725,0.692,0.777	0.547,0.693	0.106
1296	ENSG00000085224	ATRX	chrX	-	77688817	77688927	77688817	77688924	77696576	77696704	1296	12,29,34,9,17,26	17,22,19,25,10,16	19,25	18,28	152	150	0.608362	1	0.411,0.565,0.638,0.262,0.627,0.616	0.51,0.468	0.031
1298	ENSG00000141027	NCOR1	chr17	-	16034764	16034944	16034764	16034941	16039432	16039654	1298	2.67459e+17	0,0,0,0,0,0	236362	0,3	152	150	1	1	1.0,1.0,1.0,1.0,1.0,1.0	1.0,0.992	0.004
1299	ENSG00000141027	NCOR1	chr17	-	16040440	16040494	16040440	16040491	16046989	16047093	1299	9,10,8,9,8,1	1,0,0,0,0,0	3,16	0,2	152	150	0.480982	1	0.899,1.0,1.0,1.0,1.0,1.0	1.0,0.888	0.039
1300	ENSG00000141027	NCOR1	chr17	-	16065484	16065694	16065484	16065691	16067893	16068121	1300	2.82383e+17	11,16,16,16,2,5	206328	2,18	152	150	0.950816	1	0.962,0.959,0.945,0.945,0.991,0.984	0.99,0.947	-0.004
1302	ENSG00000141027	NCOR1	chr17	-	16101249	16101805	16101249	16101757	16108785	16108912	1302	2.02321e+17	21,37,36,31,32,23	179260	21,30	197	150	0.615625	1	0.88,0.869,0.841,0.844,0.823,0.883	0.866,0.868	-0.01
1303	ENSG00000141027	NCOR1	chr17	-	16126081	16126209	16126081	16126206	16137310	16137412	1303	44,75,51,46,43,46	75,118,54,71,59,45	52,61	50,94	152	150	0.653054	1	0.367,0.385,0.482,0.39,0.418,0.502	0.506,0.39	-0.024
1304	ENSG00000141027	NCOR1	chr17	-	16171802	16172020	16171802	16171995	16186553	16186687	1304	0,3,1,0,1,1	2.10321e+17	0,2	165293	174	150	1	1	0.0,0.008,0.004,0.0,0.004,0.004	0.0,0.006	0
1305	ENSG00000109113	RAB34	chr17	-	28715194	28715276	28715194	28715214	28715455	28715507	1305	1.42216e+23	11,19,6,13,20,14	12141845	15,20	211	150	0.296469	1	0.989,0.984,0.995,0.988,0.983,0.984	0.983,0.985	0.003
1306	ENSG00000109113	RAB34	chr17	-	28715194	28715276	28715194	28715214	28715640	28715705	1306	2.52311e+17	2,0,4,0,0,0	218311	0,0	211	150	1	1	0.989,1.0,0.982,1.0,1.0,1.0	1.0,1.0	-0.005
1307	ENSG00000109113	RAB34	chr17	-	28715992	28716061	28715992	28716058	28716902	28716994	1307	61,65,53,58,57,51	6.62797e+17	56,67	596817	152	150	0.661389	1	0.083,0.075,0.069,0.079,0.067,0.078	0.085,0.075	-0.005
1308	ENSG00000109113	RAB34	chr17	-	28717212	28717425	28717212	28717398	28718121	28718167	1308	1.15173e+17	0,3,2,0,0,0	116166	0,3	176	150	1	1	1.0,0.98,0.982,1.0,1.0,1.0	1.0,0.979	0.004
1309	ENSG00000109113	RAB34	chr17	-	28717212	28717620	28717212	28717398	28718121	28718167	1309	0,0,3,2,0,0	0,3,2,0,0,0	0,0	0,3	300	150	1	1	NA,0.0,0.429,1.0,NA,NA	NA,0.0	0.476
1310	ENSG00000109113	RAB34	chr17	-	28717212	28717647	28717212	28717398	28718121	28718167	1310	1,0,0,1,0,5	0,3,2,0,0,0	0,4	0,3	300	150	1	1	1.0,0.0,0.0,1.0,NA,1.0	NA,0.4	0.2
1311	ENSG00000109113	RAB34	chr17	-	28717212	28717620	28717212	28717425	28718121	28718167	1311	0,0,3,2,0,0	1.15173e+17	0,0	116166	300	150	1	1	0.0,0.0,0.011,0.006,0.0,0.0	0.0,0.0	0.003
1312	ENSG00000109113	RAB34	chr17	-	28717212	28717647	28717212	28717425	28718121	28718167	1312	1,0,0,1,0,5	1.15173e+17	0,4	116166	300	150	1	1	0.004,0.0,0.0,0.003,0.0,0.019	0.0,0.012	-0.002
1313	ENSG00000109113	RAB34	chr17	-	28717212	28717647	28717212	28717620	28718121	28718167	1313	1,0,0,1,0,5	0,0,3,2,0,0	0,4	0,0	176	150	1	1	1.0,NA,0.0,0.299,NA,1.0	NA,1.0	-0.425
1314	ENSG00000109113	RAB34	chr17	-	28717212	28717425	28717212	28717291	28718121	28718268	1314	5.05625e+17	54,89,81,62,82,98	439642	85125	283	150	0.00997957	0.197027	0.832,0.788,0.797,0.82,0.765,0.735	0.732,0.731	0.058
1315	ENSG00000109113	RAB34	chr17	-	28717212	28717425	28717212	28717291	28718369	28718429	1315	3.9246e+17	0,3,0,2,3,6	323481	0,0	283	150	1	1	1.0,0.988,1.0,0.99,0.985,0.971	1.0,1.0	-0.011
1316	ENSG00000105520	PLPPR2	chr19	+	11357618	11357739	11357659	11357739	11356801	11356976	1316	19,15,7,6,4,2	119,145,115,86,108,92	5,11	86115	190	150	0.884013	1	0.112,0.076,0.046,0.052,0.028,0.017	0.044,0.07	-0.002
1317	ENSG00000105520	PLPPR2	chr19	+	11359531	11359720	11359606	11359720	11357659	11357739	1317	110,140,117,108,125,98	22,37,17,19,7,8	84122	8,22	224	150	0.811465	1	0.77,0.717,0.822,0.792,0.923,0.891	0.875,0.788	-0.012
1321	ENSG00000169598	DFFB	chr1	+	3865761	3866000	3865811	3866000	3858717	3858844	1321	0,1,0,0,0,0	47,55,26,29,35,36	2,0	36,36	199	150	0.729031	1	0.0,0.014,0.0,0.0,0.0,0.0	0.04,0.0	-0.018
1322	ENSG00000169598	DFFB	chr1	+	3865761	3866000	3865811	3866000	3858717	3858866	1322	3,0,0,0,0,0	2,0,0,0,0,0	0,2	0,0	199	150	1	1	0.531,NA,NA,NA,NA,NA	NA,1.0	-0.469
1323	ENSG00000160961	ZNF333	chr19	+	14714737	14715470	14715381	14715470	14706685	14706773	1323	1,0,0,0,0,1	8,12,19,9,12,4	1,1	7,3	300	150	0.258493	1	0.059,0.0,0.0,0.0,0.0,0.111	0.067,0.143	-0.077
1324	ENSG00000238105	GOLGA2P5	chr12	-	100157164	100157445	100157164	100157256	100157527	100157739	1324	0,1,0,1,0,4	4,5,0,0,0,0	4,4	1,8	300	150	1	1	0.0,0.091,NA,1.0,NA,1.0	0.667,0.2	0.089
1325	ENSG00000114923	SLC4A3	chr2	+	219630071	219630352	219630152	219630352	219629579	219629695	1325	2,2,0,0,1,0	5,14,25,14,0,10	1,1	5,6	230	150	0.139837	0.853916	0.207,0.085,0.0,0.0,1.0,0.0	0.115,0.098	0.109
1327	ENSG00000114923	SLC4A3	chr2	+	219633854	219633979	219633879	219633979	219633273	219633457	1327	0,3,1,0,0,0	17,16,25,7,11,19	0,0	5,14	174	150	1	1	0.0,0.139,0.033,0.0,0.0,0.0	0.0,0.0	0.029
1328	ENSG00000114923	SLC4A3	chr2	+	219633865	219633979	219633879	219633979	219633273	219633457	1328	2,6,0,3,0,0	17,16,25,7,11,19	0,0	5,14	163	150	0.0203408	0.296061	0.098,0.257,0.0,0.283,0.0,0.0	0.0,0.0	0.106
1329	ENSG00000171490	RSL1D1	chr16	-	11841694	11841820	11841694	11841817	11841906	11842000	1329	1.08515e+19	5,5,7,3,10,13	7631217	7,7	152	150	1	1	0.995,0.997,0.992,0.997,0.989,0.986	0.991,0.994	0
1332	ENSG00000167965	MLST8	chr16	+	2206030	2206214	2206060	2206214	2205453	2205512	1332	0,1,2,0,0,4	11,22,14,18,15,14	0,0	10,15	179	150	0.729774	1	0.0,0.037,0.107,0.0,0.0,0.193	0.0,0.0	0.056
1333	ENSG00000167965	MLST8	chr16	+	2206357	2206409	2206360	2206409	2206030	2206214	1333	3.15345e+17	17,43,28,18,5,12	220272	8,11	152	150	0.00771195	0.169964	0.948,0.888,0.906,0.923,0.983,0.947	0.964,0.961	-0.03
1334	ENSG00000167965	MLST8	chr16	+	2206478	2206659	2206483	2206659	2206357	2206409	1334	6,5,11,0,7,3	7,1,4,2,0,12	1,1	4,10	154	150	0.000586899	0.0322795	0.455,0.83,0.728,0.0,1.0,0.196	0.196,0.089	0.392
1335	ENSG00000167965	MLST8	chr16	+	2206478	2206659	2206496	2206659	2206357	2206409	1335	6,5,11,0,7,3	3.23407e+17	1,1	214312	167	150	0.304463	1	0.016,0.011,0.032,0.0,0.021,0.011	0.004,0.003	0.012
1337	ENSG00000167965	MLST8	chr16	+	2206483	2206659	2206496	2206659	2206357	2206409	1337	7,1,4,2,0,12	3.23407e+17	4,10	214312	162	150	0.0681225	0.586401	0.02,0.002,0.012,0.007,0.0,0.044	0.017,0.029	-0.009
1340	ENSG00000167965	MLST8	chr16	+	2207192	2207345	2207196	2207345	2207034	2207110	1340	3.75398e+17	29,18,21,14,24,6	221325	7,5	153	150	0.000374531	0.0235122	0.927,0.956,0.94,0.95,0.93,0.973	0.969,0.985	-0.031
1341	ENSG00000167965	MLST8	chr16	+	2208209	2208613	2208449	2208613	2207192	2207345	1341	4.18497e+17	16,40,18,14,0,18	281350	7,11	300	150	0.0444191	0.454345	0.929,0.861,0.914,0.912,1.0,0.888	0.953,0.941	-0.03
1345	ENSG00000206503	HLA-A	chr6	+	29943267	29943543	29943284	29943543	29942756	29943026	1345	5.06602e+17	0,0,0,0,0,0	557754	0,4	166	150	1	1	1.0,1.0,1.0,1.0,1.0,1.0	1.0,0.994	0.003
1346	ENSG00000206503	HLA-A	chr6	+	29944499	29945091	29945058	29945091	29944121	29944397	1346	3.58443e+23	26,46,36,15,60,24	36625184	30,57	300	150	0.890681	1	0.986,0.979,0.977,0.989,0.967,0.985	0.984,0.978	0
1347	ENSG00000206503	HLA-A	chr6	+	29945058	29945091	29945062	29945091	29944499	29944616	1347	2.47532e+23	5,0,0,0,4,6	27703661	0,1	153	150	1	1	0.998,1.0,1.0,1.0,0.998,0.997	1.0,1.0	-0.001
1348	ENSG00000132773	TOE1	chr1	+	45342734	45343002	45342842	45343002	45342383	45342643	1348	15,31,19,9,44,17	67,133,82,79,81,80	13,22	71101	257	150	0.323815	1	0.116,0.12,0.119,0.062,0.241,0.11	0.097,0.113	0.023
1349	ENSG00000100813	ACIN1	chr14	-	23064104	23064257	23064104	23064221	23064354	23064485	1349	7.99928e+17	1.45188e+17	513815	104161	185	150	0.933347	1	0.817,0.8,0.819,0.774,0.828,0.76	0.8,0.804	-0.002
1350	ENSG00000100813	ACIN1	chr14	-	23064354	23064488	23064354	23064485	23065965	23066008	1350	5.67786e+17	1.30192e+17	390698	88172	152	150	0.691586	1	0.811,0.801,0.806,0.772,0.776,0.822	0.814,0.8	-0.009
1351	ENSG00000100813	ACIN1	chr14	-	23064354	23064488	23064354	23064485	23069475	23069617	1351	8,13,3,4,6,3	0,0,0,0,0,0	9,5	0,2	152	150	0.665841	1	1.0,1.0,1.0,1.0,1.0,1.0	1.0,0.712	0.144
1352	ENSG00000110172	CHORDC1	chr11	-	90211214	90211335	90211214	90211318	90214017	90214175	1352	0,6,0,2,0,2	5.82864e+17	1,2	494875	166	150	1	1	0.0,0.006,0.0,0.002,0.0,0.002	0.002,0.002	0
1353	ENSG00000062598	ELMO2	chr20	-	46370442	46370525	46370442	46370513	46371351	46371459	1353	3.46405e+17	0,0,0,0,0,0	245350	1,2	161	150	1	1	1.0,1.0,1.0,1.0,1.0,1.0	0.996,0.994	0.005
1354	ENSG00000062598	ELMO2	chr20	-	46387337	46387437	46387337	46387431	46389038	46389220	1354	2.29276e+17	0,4,1,1,0,0	190247	1,3	155	150	1	1	1.0,0.985,0.994,0.994,1.0,1.0	0.995,0.988	0.004
1355	ENSG00000062598	ELMO2	chr20	-	46394404	46394532	46394404	46394503	46398696	46398771	1355	1.90266e+17	77,111,83,73,52,48	98192	47,86	178	150	0.319422	1	0.675,0.669,0.657,0.652,0.71,0.729	0.637,0.653	0.037
1357	ENSG00000198056	PRIM1	chr12	-	56746780	56747032	56746780	56746854	56751037	56751195	1357	3.28435e+17	0,2,0,0,0,0	261365	0,0	300	150	1	1	1.0,0.991,1.0,1.0,1.0,1.0	1.0,1.0	-0.002
1358	ENSG00000090924	PLEKHG2	chr19	+	39414988	39415260	39414991	39415260	39414064	39414195	1358	29,29,38,31,45,32	21,31,19,24,19,9	35,22	16,38	152	150	0.324485	1	0.577,0.48,0.664,0.56,0.7,0.778	0.683,0.364	0.103
1359	ENSG00000090924	PLEKHG2	chr19	+	39414988	39415260	39415168	39415260	39414064	39414195	1359	46,65,70,53,58,41	2,2,2,0,2,2	47,41	4,9	300	150	5.30054e-05	0.00719773	0.92,0.942,0.946,1.0,0.935,0.911	0.855,0.695	0.167
1360	ENSG00000090924	PLEKHG2	chr19	+	39414991	39415260	39415168	39415260	39414064	39414195	1360	38,67,51,46,32,18	2,2,2,0,2,2	28,57	4,9	300	150	0.000216187	0.0159953	0.905,0.944,0.927,1.0,0.889,0.818	0.778,0.76	0.145
1362	ENSG00000137094	DNAJB5	chr9	+	34996264	34996866	34996394	34996866	34993199	34993444	1362	55,80,53,50,31,52	0,0,2,0,0,0	55,53	1,0	279	150	1	1	1.0,1.0,0.934,1.0,1.0,1.0	0.967,1.0	0.005
1364	ENSG00000135956	TMEM127	chr2	-	96265137	96265512	96265137	96265489	96265868	96265994	1364	82,101,123,84,86,88	94,113,91,80,103,61	58125	52113	172	150	0.70441	1	0.432,0.438,0.541,0.478,0.421,0.557	0.493,0.491	-0.014
1366	ENSG00000178104	PDE4DIP	chr1	+	148929196	148931923	148931799	148931923	148889783	148889894	1366	1.19137e+17	0,0,0,5,2,0	124205	13,0	300	150	3.44408e-05	0.00509642	1.0,1.0,1.0,0.945,0.982,1.0	0.827,1.0	0.074
1367	ENSG00000178104	PDE4DIP	chr1	+	148992254	148993882	148993484	148993882	148991884	148991973	1367	2,9,9,7,7,5	0,3,0,0,0,6	7,2	0,0	300	150	0.0307393	0.373864	1.0,0.6,1.0,1.0,1.0,0.294	1.0,1.0	-0.184
1368	ENSG00000178104	PDE4DIP	chr1	+	149003610	149003730	149003613	149003730	149002849	149003042	1368	57,71,97,52,60,76	18,37,57,45,41,36	58,66	20,57	152	150	0.953205	1	0.758,0.654,0.627,0.533,0.591,0.676	0.741,0.533	0.003
1369	ENSG00000178104	PDE4DIP	chr1	+	149031943	149033016	149031999	149033016	149030231	149030278	1369	12,36,34,25,9,20	15,28,11,29,15,23	13,25	29,39	205	150	0.0230733	0.323704	0.369,0.485,0.693,0.387,0.305,0.389	0.247,0.319	0.155
1372	ENSG00000178467	P4HTM	chr3	+	49004860	49005867	49005776	49005867	49004097	49004260	1372	39,43,70,54,34,32	0,0,0,0,8,0	53,62	0,0	300	150	0.383923	1	1.0,1.0,1.0,1.0,0.68,1.0	1.0,1.0	-0.053
1373	ENSG00000179091	CYC1	chr8	+	144096123	144096250	144096142	144096250	144095026	144095228	1373	2.03233e+17	0,0,0,0,3,0	136249	0,0	168	150	1	1	1.0,1.0,1.0,1.0,0.981,1.0	1.0,1.0	-0.003
1374	ENSG00000155592	ZKSCAN2	chr16	-	25251908	25252046	25251908	25252035	25252945	25253037	1374	0,0,0,0,0,0	15,34,38,32,31,21	3,0	25,34	160	150	0.899649	1	0.0,0.0,0.0,0.0,0.0,0.0	0.101,0.0	-0.051
1389	ENSG00000198830	HMGN2	chr1	+	26473702	26474135	26474084	26474135	26473482	26473527	1389	1.59002e+29	12,8,2,5,0,1	1184316115	0,12	300	150	1	1	0.998,0.999,1.0,0.999,1.0,1.0	1.0,0.999	0
1390	ENSG00000183323	CCDC125	chr5	-	69313984	69314046	69313984	69314043	69320236	69320580	1390	4,11,6,3,12,4	24,59,54,40,59,56	0,6	28,42	152	150	0.184133	0.979581	0.141,0.155,0.099,0.069,0.167,0.066	0.0,0.124	0.054
1391	ENSG00000213185	FAM24B	chr10	-	122850423	122850550	122850423	122850520	122855644	122855786	1391	15,19,10,13,29,20	3,17,0,7,1,4	5,25	8,8	179	150	0.0808983	0.648752	0.807,0.484,1.0,0.609,0.96,0.807	0.344,0.724	0.244
1392	ENSG00000068024	HDAC4	chr2	-	239126455	239126694	239126455	239126679	239134244	239134443	1392	0,4,2,1,1,2	2,0,6,4,2,6	5,1	0,3	164	150	0.0646525	0.562766	0.0,1.0,0.234,0.186,0.314,0.234	1.0,0.234	-0.289
1393	ENSG00000197937	ZNF347	chr19	-	53148680	53148812	53148680	53148809	53149240	53149367	1393	0,4,4,4,7,3	14,35,28,17,26,29	5,2	25,50	152	150	0.423205	1	0.0,0.101,0.124,0.188,0.21,0.093	0.165,0.038	0.018
1394	ENSG00000197937	ZNF347	chr19	-	53153732	53153813	53153732	53153793	53159008	53159075	1394	0,2,1,0,2,0	18,10,6,6,5,5	0,0	6,1	169	150	1	1	0.0,0.151,0.129,0.0,0.262,0.0	0.0,0.0	0.09
1397	ENSG00000074582	BCS1L	chr2	+	218662509	218662679	218662514	218662679	218662196	218662260	1397	2.56284e+17	9,16,12,6,5,5	208220	7,10	154	150	0.927839	1	0.965,0.945,0.941,0.968,0.973,0.973	0.967,0.955	0
1398	ENSG00000074582	BCS1L	chr2	+	218663133	218663442	218663242	218663442	218662882	218663000	1398	3.33312e+17	7,0,0,2,4,0	187259	0,0	258	150	0.892167	1	0.965,1.0,1.0,0.984,0.974,1.0	1.0,1.0	-0.013
1406	ENSG00000187555	USP7	chr16	-	8904434	8904565	8904434	8904524	8905186	8905331	1406	7.761e+18	0,2,0,1,0,0	531698	0,0	190	150	1	1	1.0,0.997,1.0,0.998,1.0,1.0	1.0,1.0	-0.001
1408	ENSG00000177981	ASB8	chr12	-	48153367	48153529	48153367	48153525	48157458	48157502	1408	60,97,49,42,57,54	12,26,16,1,14,9	38,72	11,16	153	150	0.5731	1	0.831,0.785,0.75,0.976,0.8,0.855	0.772,0.815	0.039
1411	ENSG00000087191	PSMC5	chr17	+	63831019	63831226	63831035	63831226	63830808	63830935	1411	0,7,9,3,8,1	1.88123e+23	4,13	13561912	165	150	1	1	0.0,0.003,0.005,0.002,0.004,0.001	0.003,0.006	-0.002
1412	ENSG00000167733	HSD11B1L	chr19	+	5684988	5685119	5684992	5685119	5684818	5684905	1412	1,1,3,0,2,2	0,1,0,2,0,0	0,0	2,0	153	150	1	1	1.0,0.495,1.0,0.0,1.0,1.0	0.0,NA	0.749
1415	ENSG00000142920	AZIN2	chr1	+	33093244	33093416	33093281	33093416	33092049	33092222	1415	1,1,0,0,0,0	4,9,6,10,4,7	0,0	4,8	186	150	1	1	0.168,0.082,0.0,0.0,0.0,0.0	0.0,0.0	0.042
1416	ENSG00000142920	AZIN2	chr1	+	33098006	33098179	33098066	33098179	33096706	33096869	1416	0,0,0,0,1,0	17,14,23,19,24,15	0,0	19,24	209	150	1	1	0.0,0.0,0.0,0.0,0.029,0.0	0.0,0.0	0.005
1417	ENSG00000166004	CEP295	chr11	+	93729610	93729781	93729613	93729781	93729433	93729530	1417	13,8,10,18,13,9	33,36,24,32,28,18	14,21	20,32	152	150	0.0729944	0.611402	0.28,0.18,0.291,0.357,0.314,0.33	0.409,0.393	-0.109
1418	ENSG00000134802	SLC43A3	chr11	-	57425540	57425709	57425540	57425670	57425988	57426316	1418	5,14,6,11,2,3	1.42168e+17	10,7	222243	188	150	0.802215	1	0.027,0.062,0.026,0.045,0.01,0.014	0.035,0.022	0.002
1421	ENSG00000134802	SLC43A3	chr11	-	57425988	57426389	57425988	57426352	57426587	57426652	1421	39,48,74,58,48,9	110,180,132,163,115,92	54,79	222249	186	150	0.349102	1	0.222,0.177,0.311,0.223,0.252,0.073	0.164,0.204	0.026
1422	ENSG00000134802	SLC43A3	chr11	-	57426587	57426750	57426587	57426652	57426885	57427043	1422	1,9,5,4,5,2	0,4,10,3,1,1	8,11	0,6	247	150	0.199657	1	1.0,0.577,0.233,0.447,0.752,0.548	1.0,0.527	-0.171
1423	ENSG00000134802	SLC43A3	chr11	-	57426587	57426750	57426587	57426652	57427061	57427121	1423	1,10,6,4,5,3	75,116,81,82,86,63	8,15	129137	247	150	0.0951469	0.706497	0.008,0.05,0.043,0.029,0.034,0.028	0.036,0.062	-0.017
1424	ENSG00000077463	SIRT6	chr19	-	4175027	4175151	4175027	4175111	4175679	4175760	1424	97,102,143,81,87,74	11,1,10,5,8,6	73112	5,20	189	150	0.0261168	0.345353	0.875,0.988,0.919,0.928,0.896,0.907	0.921,0.816	0.05
1430	ENSG00000203705	TATDN3	chr1	+	212812226	212812328	212812247	212812328	212807735	212807848	1430	6,5,3,3,13,4	41,65,31,22,27,40	7,7	24,37	170	150	0.265086	1	0.114,0.064,0.079,0.107,0.298,0.081	0.205,0.143	-0.05
1431	ENSG00000203705	TATDN3	chr1	+	212812226	212812328	212812250	212812328	212807735	212807848	1431	6,6,3,3,13,4	20,31,30,24,24,37	7,7	15,42	173	150	0.583402	1	0.206,0.144,0.08,0.098,0.32,0.086	0.288,0.126	-0.051
1432	ENSG00000203705	TATDN3	chr1	+	212812247	212812328	212812250	212812328	212807735	212807848	1432	41,66,31,22,27,40	20,31,30,24,24,37	24,37	15,42	152	150	0.537073	1	0.669,0.678,0.505,0.475,0.526,0.516	0.612,0.465	0.023
1433	ENSG00000203705	TATDN3	chr1	+	212815012	212815597	212815046	212815597	212807735	212807848	1433	0,0,0,2,0,1	0,0,0,0,0,0	0,0	0,3	183	150	1	1	NA,NA,NA,1.0,NA,1.0	NA,0.0	1
1438	ENSG00000174365	SNHG11	chr20	+	38448661	38448730	38448665	38448730	38447465	38447623	1438	20,65,44,52,43,42	2,7,0,2,3,2	34,46	2,1	153	150	0.309038	1	0.907,0.901,1.0,0.962,0.934,0.954	0.943,0.978	-0.017
1439	ENSG00000174365	SNHG11	chr20	+	38450261	38450447	38450335	38450447	38448661	38448730	1439	9,26,10,10,12,9	23,35,20,29,34,17	6,19	22,25	223	150	0.891865	1	0.208,0.333,0.252,0.188,0.192,0.263	0.155,0.338	-0.007
1440	ENSG00000048162	NOP16	chr5	-	176383945	176384374	176383945	176384283	176385220	176385327	1440	4.5853e+17	1.62195e+17	356475	116171	240	150	0.918148	1	0.639,0.629,0.642,0.648,0.676,0.622	0.657,0.635	-0.003
1441	ENSG00000048162	NOP16	chr5	-	176386839	176386943	176386839	176386909	176388234	176388343	1441	1,0,0,0,0,0	6.25783e+17	1,1	454732	183	150	1	1	0.001,0.0,0.0,0.0,0.0,0.0	0.002,0.001	-0.001
1443	ENSG00000013441	CLK1	chr2	-	200856890	200857884	200856890	200856985	200857972	200858089	1443	3.33469e+17	17,20,6,5,3,12	184365	7,5	300	150	0.222185	1	0.907,0.921,0.96,0.971,0.98,0.926	0.929,0.973	-0.007
1444	ENSG00000013441	CLK1	chr2	-	200859679	200859747	200859679	200859746	200861237	200861466	1444	5,1,0,2,2,1	27,43,36,26,30,0	1,3	19,37	150	150	0.507804	1	0.156,0.023,0.0,0.071,0.063,1.0	0.05,0.075	0.156
1446	ENSG00000110697	PITPNM1	chr11	-	67496177	67496348	67496177	67496345	67497230	67497436	1446	105,106,138,113,76,82	34,45,36,36,15,14	104122	22,28	152	150	0.199931	1	0.753,0.699,0.791,0.756,0.833,0.853	0.823,0.811	-0.036
1448	ENSG00000155366	RHOC	chr1	-	112705099	112705201	112705099	112705168	112705604	112705733	1448	16,49,13,9,18,13	4,2,1,0,2,4	7,31	0,2	182	150	0.076705	0.631419	0.767,0.953,0.915,1.0,0.881,0.728	1.0,0.927	-0.09
1449	ENSG00000155366	RHOC	chr1	-	112705099	112705201	112705099	112705123	112707077	112707102	1449	5.14819e+17	0,22,14,0,0,20	339540	0,0	227	150	9.31464e-05	0.00981194	1.0,0.961,0.949,1.0,1.0,0.926	1.0,1.0	-0.027
1450	ENSG00000140382	HMG20A	chr15	+	77467094	77467307	77467182	77467307	77464239	77464387	1450	2.00273e+17	0,1,2,0,1,0	178256	0,1	237	150	1	1	1.0,0.994,0.981,1.0,0.989,1.0	1.0,0.994	-0.003
1452	ENSG00000126705	AHDC1	chr1	-	27553073	27553290	27553073	27553185	27558304	27558530	1452	9,4,0,5,8,1	35,28,9,26,28,13	0,4	24,28	254	150	0.0392925	0.428427	0.132,0.078,0.0,0.102,0.144,0.043	0.0,0.078	0.044
1453	ENSG00000126705	AHDC1	chr1	-	27553073	27553290	27553073	27553185	27558705	27558883	1453	3,3,0,5,7,1	3,10,10,4,0,5	2,2	0,17	254	150	0.850103	1	0.371,0.151,0.0,0.425,1.0,0.106	1.0,0.065	-0.19
1454	ENSG00000126705	AHDC1	chr1	-	27553073	27553304	27553073	27553185	27558705	27558883	1454	3,5,0,1,6,1	3,10,10,4,0,5	0,2	0,17	268	150	1	1	0.359,0.219,0.0,0.123,1.0,0.101	NA,0.062	0.238
1455	ENSG00000126705	AHDC1	chr1	-	27553073	27553304	27553073	27553290	27558705	27558883	1455	0,2,0,0,1,0	0,0,0,4,2,0	0,0	2,0	163	150	1	1	NA,1.0,NA,0.0,0.315,NA	0.0,NA	0.438
1456	ENSG00000126705	AHDC1	chr1	-	27603396	27603494	27603396	27603491	27603727	27603863	1456	9,12,8,3,13,2	1,3,2,2,1,5	6,10	3,1	152	150	0.726147	1	0.899,0.798,0.798,0.597,0.928,0.283	0.664,0.908	-0.069
1457	ENSG00000126705	AHDC1	chr1	-	27603396	27603494	27603396	27603491	27604159	27604431	1457	0,0,1,1,6,0	0,0,0,0,0,0	0,1	0,1	152	150	1	1	NA,NA,1.0,1.0,1.0,NA	NA,0.497	0.503
1458	ENSG00000224905	AP001347.1	chr21	+	14143508	14144468	14143756	14144468	14083949	14084144	1458	6,4,0,4,2,0	2,6,0,1,0,0	4,1	0,1	300	150	1	1	0.6,0.25,NA,0.667,1.0,NA	1.0,0.333	-0.037
1459	ENSG00000100330	MTMR3	chr22	+	29978424	29978531	29978441	29978531	29970975	29971062	1459	0,1,3,0,0,1	64,79,53,47,35,49	0,1	36,59	166	150	1	1	0.0,0.011,0.049,0.0,0.0,0.018	0.0,0.015	0.005
1461	ENSG00000105323	HNRNPUL1	chr19	+	41305645	41305867	41305675	41305867	41303971	41304261	1461	1.47145e+17	1.22813e+21	120135	8491042	179	150	0.43555	1	0.091,0.087,0.08,0.107,0.084,0.12	0.106,0.098	-0.007
1464	ENSG00000168826	ZBTB49	chr4	+	4301988	4303091	4302310	4303091	4299926	4300097	1464	19,12,18,9,10,11	0,0,0,1,0,0	6,11	0,0	300	150	1	1	1.0,1.0,1.0,0.818,1.0,1.0	1.0,1.0	-0.03
1472	ENSG00000241472	PTPRG-AS1	chr3	-	62317807	62317903	62317807	62317900	62318651	62318778	1472	4,5,2,0,0,0	0,3,1,0,0,0	0,2	0,0	152	150	1	1	1.0,0.622,0.664,NA,NA,NA	NA,1.0	-0.238
1473	ENSG00000241472	PTPRG-AS1	chr3	-	62317807	62317903	62317807	62317900	62318865	62318947	1473	2,0,3,0,0,0	0,2,2,1,0,0	0,17	1,0	152	150	1	1	1.0,0.0,0.597,0.0,NA,NA	0.0,1.0	-0.101
1475	ENSG00000148634	HERC4	chr10	-	67992605	67995292	67992605	67992682	67996045	67996138	1475	2,0,0,1,5,1	24,40,17,23,11,27	0,1	13,31	300	150	0.795432	1	0.04,0.0,0.0,0.021,0.185,0.018	0.0,0.016	0.036
1477	ENSG00000147471	PLPBP	chr8	+	37775308	37775481	37775338	37775481	37772754	37772889	1477	0,0,0,4,0,0	2.62384e+17	0,0	201307	179	150	1	1	0.0,0.0,0.0,0.011,0.0,0.0	0.0,0.0	0.002
1480	ENSG00000173218	VANGL1	chr1	+	115682363	115682497	115682370	115682497	115663660	115664268	1480	1.97235e+17	0,1,0,0,0,0	151165	0,0	156	150	1	1	1.0,0.996,1.0,1.0,1.0,1.0	1.0,1.0	-0.001
1481	ENSG00000155393	HEATR3	chr16	+	50084107	50084291	50084133	50084291	50083936	50084027	1481	2,5,1,0,6,9	1.74226e+17	1,5	136215	175	150	0.438021	1	0.01,0.019,0.006,0.0,0.036,0.049	0.006,0.02	0.007
1482	ENSG00000133619	KRBA1	chr7	+	149719532	149719672	149719545	149719672	149715010	149715066	1482	12,3,13,10,7,4	19,9,9,20,7,10	1,7	12,21	162	150	0.0203304	0.296061	0.369,0.236,0.572,0.316,0.481,0.27	0.072,0.236	0.22
1483	ENSG00000133619	KRBA1	chr7	+	149721379	149721535	149721382	149721535	149720834	149720990	1483	22,22,17,5,22,15	8,32,17,13,32,14	23,16	24,20	152	150	0.928277	1	0.731,0.404,0.497,0.275,0.404,0.514	0.486,0.441	0.007
1485	ENSG00000163463	KRTCAP2	chr1	-	155169790	155172489	155169790	155169857	155172564	155172892	1485	14,10,8,10,13,9	1.00014e+20	9,12	7181193	300	150	1	1	0.007,0.004,0.005,0.006,0.006,0.005	0.006,0.005	0
1487	ENSG00000235194	PPP1R3E	chr14	-	23298292	23298917	23298292	23298547	23299400	23299541	1487	3,3,1,4,3,6	0,0,0,0,2,0	1,5	0,0	300	150	1	1	1.0,1.0,1.0,1.0,0.429,1.0	1.0,1.0	-0.095
1490	ENSG00000115966	ATF2	chr2	-	175074504	175074867	175074504	175074835	175080659	175080765	1490	0,1,2,0,0,0	90,151,145,139,128,89	0,0	74123	181	150	1	1	0.0,0.005,0.011,0.0,0.0,0.0	0.0,0.0	0.003
1492	ENSG00000214432	VPS33B-DT	chr15	+	91029880	91030241	91030130	91030241	91023312	91023594	1492	0,0,0,2,0,0	0,0,0,1,0,0	4,0	0,0	300	150	1	1	NA,NA,NA,0.5,NA,NA	1.0,NA	-0.5
1493	ENSG00000171574	ZNF584	chr19	+	58415792	58415940	58415818	58415940	58415523	58415646	1493	0,0,2,1,0,1	2,7,4,3,0,4	2,1	2,15	175	150	1	1	0.0,0.0,0.3,0.222,NA,0.176	0.462,0.054	-0.118
1495	ENSG00000102312	PORCN	chrX	+	48509783	48509956	48509892	48509956	48509423	48509707	1495	21,34,27,34,15,12	2,4,0,0,0,0	12,19	1,2	258	150	0.161077	0.92561	0.859,0.832,1.0,1.0,1.0,1.0	0.875,0.847	0.088
1496	ENSG00000102312	PORCN	chrX	+	48511294	48511487	48511365	48511487	48509783	48509956	1496	19,39,23,50,25,16	22,40,41,29,8,13	17,25	10,23	220	150	0.772967	1	0.371,0.399,0.277,0.54,0.681,0.456	0.537,0.426	-0.028
1498	ENSG00000138398	PPIG	chr2	+	169631765	169631933	169631774	169631933	169630773	169630987	1498	1.97225e+17	14,18,9,9,8,8	110197	8,6	158	150	0.307235	1	0.93,0.922,0.944,0.951,0.943,0.955	0.929,0.969	-0.008
1499	ENSG00000079246	XRCC5	chr2	+	216117740	216117794	216117745	216117794	216116658	216116842	1499	0,1,3,0,1,4	2.66035e+23	0,0	20882943	154	150	1	1	0.0,0.0,0.001,0.0,0.0,0.002	0.0,0.0	0.001
1500	ENSG00000205084	TMEM231	chr16	-	75545825	75546077	75545825	75545954	75555803	75555973	1500	3,5,7,2,2,2	39,23,29,12,11,14	4,2	10,0	272	150	0.0913657	0.695778	0.041,0.107,0.117,0.084,0.091,0.073	0.181,1.0	-0.505
1501	ENSG00000138162	TACC2	chr10	+	122215390	122215451	122215402	122215451	122210396	122211708	1501	43,66,107,92,110,81	2,0,0,2,1,0	93,94	4,0	161	150	0.613697	1	0.952,1.0,1.0,0.977,0.99,1.0	0.956,1.0	0.008
1502	ENSG00000138162	TACC2	chr10	+	122215390	122215451	122215402	122215451	122210885	122211422	1502	3,2,2,3,3,4	0,0,1,0,0,0	0,6	0,0	161	150	1	1	1.0,1.0,0.651,1.0,1.0,1.0	NA,1.0	-0.058
1504	ENSG00000095794	CREM	chr10	+	35178871	35178986	35178888	35178986	35148367	35148491	1504	0,2,0,0,0,1	1.27175e+17	0,2	147188	166	150	1	1	0.0,0.01,0.0,0.0,0.0,0.005	0.0,0.01	-0.003
1505	ENSG00000130332	LSM7	chr19	-	2324124	2324196	2324124	2324192	2324741	2324906	1505	33,37,29,18,29,18	4,2,1,2,0,0	21,11	1,3	153	150	0.25849	1	0.89,0.948,0.966,0.898,1.0,1.0	0.954,0.782	0.082
1506	ENSG00000130332	LSM7	chr19	-	2324124	2324196	2324124	2324192	2325979	2326139	1506	2,3,2,1,3,0	0,0,0,0,0,0	0,3	1,1	153	150	1	1	1.0,1.0,1.0,1.0,1.0,NA	0.0,0.746	0.627
1507	ENSG00000130332	LSM7	chr19	-	2324124	2324196	2324124	2324192	2328386	2328477	1507	9.27144e+18	1.53273e+17	6731322	154268	153	150	0.13666	0.847844	0.856,0.838,0.853,0.83,0.842,0.838	0.811,0.829	0.023
1508	ENSG00000073584	SMARCE1	chr17	-	40631591	40631711	40631591	40631693	40632194	40632367	1508	1,0,0,0,0,0	9.17122e+18	4,0	7371014	167	150	1	1	0.001,0.0,0.0,0.0,0.0,0.0	0.005,0.0	-0.002
1511	ENSG00000179364	PACS2	chr14	+	105383358	105384463	105384352	105384463	105381913	105382046	1511	5,0,2,2,5,2	0,2,0,0,0,0	0,2	0,0	300	150	1	1	1.0,0.0,1.0,1.0,1.0,1.0	NA,1.0	-0.167
1513	ENSG00000172057	ORMDL3	chr17	-	39924029	39924225	39924029	39924220	39927483	39927601	1513	1.80203e+17	56,65,43,33,42,35	130208	19,62	154	150	0.153214	0.903437	0.758,0.753,0.745,0.811,0.757,0.777	0.87,0.766	-0.051
1514	ENSG00000172716	SLFN11	chr17	-	35366946	35367063	35366946	35367043	35367540	35367700	1514	33,46,47,26,35,27	5,4,7,1,1,0	37,32	1,4	169	150	0.783123	1	0.854,0.911,0.856,0.958,0.969,1.0	0.97,0.877	0.001
1515	ENSG00000172716	SLFN11	chr17	-	35366946	35367063	35366946	35367043	35367602	35367700	1515	1.56202e+17	8,15,10,12,11,13	151203	9,9	169	150	0.134051	0.84747	0.945,0.923,0.932,0.91,0.919,0.885	0.937,0.952	-0.026
1516	ENSG00000172716	SLFN11	chr17	-	35366946	35367063	35366946	35367043	35367649	35367700	1516	23,25,18,17,31,20	1,1,0,0,1,0	29,21	1,0	169	150	1	1	0.953,0.957,1.0,1.0,0.965,1.0	0.963,1.0	-0.002
1517	ENSG00000172716	SLFN11	chr17	-	35366946	35367063	35366946	35367043	35373581	35373620	1517	17,21,16,18,24,14	0,0,0,1,0,0	25,18	0,0	169	150	1	1	1.0,1.0,1.0,0.941,1.0,1.0	1.0,1.0	-0.01
1519	ENSG00000135722	FBXL8	chr16	+	67162847	67163852	67163511	67163852	67161734	67161937	1519	10,15,22,8,16,24	0,2,0,0,0,2	5,11	0,0	300	150	1	1	1.0,0.789,1.0,1.0,1.0,0.857	1.0,1.0	-0.059
1521	ENSG00000130734	ATG4D	chr19	+	10546838	10547253	10547188	10547253	10544956	10545130	1521	81,78,50,36,65,51	0,0,1,0,0,0	48112	1,0	300	150	1	1	1.0,1.0,0.962,1.0,1.0,1.0	0.96,1.0	0.014
1524	ENSG00000100802	C14orf93	chr14	-	22999053	22999402	22999053	22999156	23000958	23001037	1524	1,2,0,0,0,0	0,10,4,1,6,3	0,0	7,1	300	150	1	1	1.0,0.091,0.0,0.0,0.0,0.0	0.0,0.0	0.182
1525	ENSG00000100802	C14orf93	chr14	-	23000958	23001037	23000958	23001031	23010100	23010143	1525	0,1,1,0,0,2	0,0,0,0,0,0	2,0	2,0	155	150	1	1	NA,1.0,1.0,NA,NA,1.0	0.492,NA	0.508
1526	ENSG00000100802	C14orf93	chr14	-	23000958	23001060	23000958	23001031	23010100	23010143	1526	0,0,0,0,0,1	0,0,0,0,0,0	2,0	2,0	178	150	1	1	NA,NA,NA,NA,NA,1.0	0.457,NA	0.543
1534	ENSG00000135968	GCC2	chr2	+	108481696	108481816	108481709	108481816	108475751	108475850	1534	36,115,70,61,50,55	0,0,0,2,0,0	44,73	0,1	162	150	1	1	1.0,1.0,1.0,0.966,1.0,1.0	1.0,0.985	0.002
1535	ENSG00000135968	GCC2	chr2	+	108486434	108486648	108486510	108486648	108485830	108485908	1535	1,1,0,1,0,1	75,87,62,53,39,61	0,0	55,66	225	150	1	1	0.009,0.008,0.0,0.012,0.0,0.011	0.0,0.0	0.007
1537	ENSG00000159352	PSMD4	chr1	+	151264831	151265234	151265165	151265234	151263913	151264028	1537	2.02126e+23	0,0,0,0,0,0	13842011	0,2	300	150	1	1	1.0,1.0,1.0,1.0,1.0,1.0	1.0,0.998	0.001
1538	ENSG00000229807	XIST	chrX	-	73831065	73831274	73831065	73831206	73833237	73833374	1538	5.68776e+17	20,33,31,49,27,24	393615	14,22	217	150	0.0289811	0.36461	0.952,0.942,0.922,0.887,0.919,0.938	0.951,0.951	-0.024
1539	ENSG00000229807	XIST	chrX	-	73831065	73831274	73831065	73831206	73837439	73837503	1539	73,121,83,67,61,66	0,2,1,0,0,1	64,89	0,3	217	150	0.511403	1	1.0,0.977,0.983,1.0,1.0,0.979	1.0,0.954	0.013
1540	ENSG00000226476	LINC01748	chr1	-	60595537	60596373	60595537	60595699	60640010	60640126	1540	1,1,3,6,2,6	0,0,0,0,0,2	0,3	0,0	300	150	1	1	1.0,1.0,1.0,1.0,1.0,0.6	NA,1.0	-0.067
1541	ENSG00000226476	LINC01748	chr1	-	60600126	60600270	60600126	60600250	60640010	60640126	1541	0,0,0,5,4,6	3,5,5,6,1,6	0,0	0,1	169	150	1	1	0.0,0.0,0.0,0.425,0.78,0.47	NA,0.0	0.279
1542	ENSG00000248751	AC004997.1	chr22	-	30286015	30286142	30286015	30286098	30286262	30286376	1542	0,0,1,0,0,0	18,7,12,11,14,12	0,2	17,16	193	150	0.515157	1	0.0,0.0,0.061,0.0,0.0,0.0	0.0,0.089	-0.034
1543	ENSG00000248751	AC004997.1	chr22	-	30286015	30286142	30286015	30286098	30286824	30286948	1543	0,0,1,0,0,0	0,2,3,6,2,5	0,0	6,7	193	150	1	1	NA,0.0,0.206,0.0,0.0,0.0	0.0,0.0	0.041
1544	ENSG00000248751	AC004997.1	chr22	-	30286824	30286951	30286824	30286948	30287154	30287287	1544	1,5,4,4,0,4	20,45,17,34,17,18	2,6	34,39	152	150	0.848119	1	0.047,0.099,0.188,0.104,0.0,0.18	0.055,0.132	0.009
1547	ENSG00000156787	TBC1D31	chr8	+	123109473	123109620	123109527	123109620	123109316	123109396	1547	60,76,37,50,54,58	0,1,0,0,2,0	48,78	0,0	203	150	1	1	1.0,0.983,1.0,1.0,0.952,1.0	1.0,1.0	-0.011
1548	ENSG00000156787	TBC1D31	chr8	+	123129065	123129218	123129069	123129218	123126507	123126687	1548	0,0,1,0,0,0	20,22,13,14,6,7	0,0	6,7	153	150	1	1	0.0,0.0,0.07,0.0,0.0,0.0	0.0,0.0	0.012
1549	ENSG00000156787	TBC1D31	chr8	+	123129065	123129218	123129069	123129218	123128280	123128513	1549	54,107,52,53,49,65	0,0,7,0,0,0	52,76	0,1	153	150	0.901272	1	1.0,1.0,0.879,1.0,1.0,1.0	1.0,0.987	-0.014
1551	ENSG00000131503	ANKHD1	chr5	+	140438460	140438617	140438493	140438617	140436103	140436257	1551	2.17284e+17	2,5,4,3,13,1	144234	1,1	182	150	0.0413033	0.438804	0.989,0.979,0.979,0.982,0.93,0.995	0.992,0.995	-0.018
1552	ENSG00000131503	ANKHD1	chr5	+	140438460	140438617	140438502	140438617	140436103	140436257	1552	2.39314e+17	41,74,35,35,23,43	162264	31,57	191	150	0.160236	0.92561	0.821,0.769,0.844,0.828,0.887,0.833	0.804,0.784	0.036
1553	ENSG00000131503	ANKHD1	chr5	+	140438493	140438617	140438502	140438617	140436103	140436257	1553	24,35,20,16,34,25	41,74,35,35,23,43	19,31	31,57	158	150	0.710369	1	0.357,0.31,0.352,0.303,0.584,0.356	0.368,0.341	0.022
1554	ENSG00000131503	ANKHD1	chr5	+	140486957	140487060	140487005	140487060	140485588	140485732	1554	1.92311e+17	22,18,26,10,14,24	177258	14,18	197	150	0.623068	1	0.869,0.929,0.875,0.93,0.928,0.884	0.906,0.916	-0.008
1555	ENSG00000131503	ANKHD1	chr5	+	140537337	140537589	140537388	140537589	140528183	140529796	1555	10,31,19,12,17,24	14,18,4,0,8,4	32,24	0,8	200	150	0.0670768	0.579003	0.349,0.564,0.781,1.0,0.614,0.818	1.0,0.692	-0.158
1556	ENSG00000131503	ANKHD1	chr5	+	140537337	140537589	140537388	140537589	140535361	140535538	1556	1.21203e+17	87,85,80,70,80,90	113146	58107	200	150	0.928092	1	0.511,0.642,0.486,0.554,0.555,0.485	0.594,0.506	-0.011
1557	ENSG00000204525	HLA-C	chr6	-	31269492	31269543	31269492	31269525	31269965	31270085	1557	6,7,2,3,8,4	1.65231e+17	1,2	234247	167	150	0.0120172	0.220315	0.032,0.026,0.013,0.019,0.034,0.022	0.004,0.007	0.019
1560	ENSG00000142657	PGD	chr1	+	10400375	10400572	10400392	10400572	10399628	10399704	1560	7,9,0,4,7,7	1.07616e+23	1,11	9701403	166	150	1	1	0.006,0.005,0.0,0.002,0.005,0.004	0.001,0.007	0
1561	ENSG00000198055	GRK6	chr5	+	177433913	177434104	177434015	177434104	177433535	177433676	1561	8.41826e+17	0,1,0,0,1,0	563771	0,1	251	150	1	1	1.0,0.998,1.0,1.0,0.997,1.0	1.0,0.998	0
1562	ENSG00000142541	RPL13A	chr19	+	49490126	49490297	49490231	49490297	49489849	49489922	1562	15,42,23,17,17,13	3.95635e+29	23,20	2633536664	254	150	1	1	0.0,0.001,0.0,0.0,0.0,0.0	0.001,0.0	0
1563	ENSG00000142541	RPL13A	chr19	+	49490231	49490576	49490474	49490576	49489849	49489922	1563	3.95705e+29	5,5,0,5,4,5	2635336674	0,4	300	150	1	1	1.0,1.0,1.0,1.0,1.0,1.0	1.0,1.0	0
1564	ENSG00000168137	SETD5	chr3	+	9434276	9434485	9434333	9434485	9433844	9433950	1564	38,48,42,31,20,41	98,122,94,87,96,70	45,72	86128	206	150	0.0391685	0.427825	0.22,0.223,0.245,0.206,0.132,0.299	0.276,0.291	-0.063
1565	ENSG00000168137	SETD5	chr3	+	9434276	9434485	9434333	9434485	9434044	9434181	1565	11,6,7,5,14,10	0,0,0,2,0,0	5,7	0,2	206	150	0.721394	1	1.0,1.0,1.0,0.645,1.0,1.0	1.0,0.718	0.082
1566	ENSG00000168137	SETD5	chr3	+	9445619	9445740	9445656	9445740	9445047	9445300	1566	0,0,2,0,0,1	2.01273e+17	2,0	187210	186	150	1	1	0.0,0.0,0.009,0.0,0.0,0.004	0.009,0.0	-0.002
1567	ENSG00000197894	ADH5	chr4	-	99081364	99081452	99081364	99081420	99081974	99082116	1567	1.4772e+23	6,0,0,0,0,0	12201638	0,0	181	150	1	1	0.995,1.0,1.0,1.0,1.0,1.0	1.0,1.0	-0.001
1568	ENSG00000159377	PSMB4	chr1	+	151401238	151401630	151401541	151401630	151400763	151400845	1568	2.72936e+23	0,4,1,0,0,0	18182782	1,0	300	150	1	1	1.0,0.998,0.999,1.0,1.0,1.0	0.999,1.0	0
1569	ENSG00000160838	LRRC71	chr1	+	156927184	156927270	156927201	156927270	156924937	156925015	1569	3,7,0,0,0,0	0,4,0,0,0,0	0,0	0,1	166	150	1	1	1.0,0.613,NA,NA,NA,NA	NA,0.0	0.806
1570	ENSG00000160838	LRRC71	chr1	+	156931912	156932027	156931915	156932027	156930528	156930617	1570	0,0,4,0,1,2	3,1,0,0,0,0	0,0	0,2	152	150	1	1	0.0,0.0,1.0,NA,1.0,1.0	NA,0.0	0.6
1573	ENSG00000275410	HNF1B	chr17	-	37733556	37733821	37733556	37733743	37739439	37739639	1573	58,98,82,69,101,82	34,32,26,29,28,31	79125	12,36	227	150	0.0351665	0.402504	0.53,0.669,0.676,0.611,0.704,0.636	0.813,0.696	-0.117
1574	ENSG00000203722	RAET1G	chr6	-	149918173	149918384	149918173	149918284	149919042	149919324	1574	0,0,0,0,0,0	0,1,0,1,1,0	0,1	0,0	249	150	1	1	NA,0.0,NA,0.0,0.0,NA	NA,1.0	-1
1576	ENSG00000088836	SLC4A11	chr20	-	3228258	3228428	3228258	3228356	3228511	3228707	1576	25,17,10,16,14,21	0,0,0,1,1,0	34,30	0,0	221	150	1	1	1.0,1.0,1.0,0.916,0.905,1.0	1.0,1.0	-0.03
1577	ENSG00000088836	SLC4A11	chr20	-	3229523	3229776	3229523	3229706	3230186	3230260	1577	6,13,19,9,19,13	0,1,0,0,0,0	12,24	0,0	219	150	1	1	1.0,0.899,1.0,1.0,1.0,1.0	1.0,1.0	-0.017
1578	ENSG00000088836	SLC4A11	chr20	-	3231329	3231548	3231329	3231476	3233513	3233637	1578	4,9,10,8,9,6	0,0,2,0,0,0	9,12	0,0	221	150	1	1	1.0,1.0,0.772,1.0,1.0,1.0	1.0,1.0	-0.038
1581	ENSG00000170571	EMB	chr5	-	50411196	50411383	50411196	50411221	50428143	50428227	1581	4.50651e+17	0,0,0,1,3,3	288494	0,4	300	150	1	1	1.0,1.0,1.0,0.995,0.985,0.988	1.0,0.984	0.003
1582	ENSG00000124593	AL365205.1	chr6	+	41783733	41784238	41784130	41784238	41783461	41783605	1582	3,4,3,8,11,6	2,7,6,11,5,7	2,5	9,8	300	150	0.102685	0.731869	0.429,0.222,0.2,0.267,0.524,0.3	0.1,0.238	0.155
1583	ENSG00000124593	AL365205.1	chr6	+	41786439	41787825	41786761	41787825	41786127	41786332	1583	1,0,3,0,0,4	5,5,2,16,5,14	0,0	9,5	300	150	0.285193	1	0.091,0.0,0.429,0.0,0.0,0.125	0.0,0.0	0.107
1584	ENSG00000144362	PHOSPHO2	chr2	+	169697864	169697982	169697892	169697982	169697360	169697531	1584	0,0,1,0,0,0	0,4,0,1,0,0	0,0	0,2	177	150	1	1	NA,0.0,1.0,0.0,NA,NA	NA,0.0	0.333
1586	ENSG00000099622	CIRBP	chr19	+	1270866	1271036	1270927	1271036	1269330	1269410	1586	82,142,91,74,66,74	1.64824e+23	59128	11641894	210	150	0.21936	1	0.034,0.041,0.042,0.03,0.033,0.033	0.035,0.046	-0.005
1587	ENSG00000099622	CIRBP	chr19	+	1270927	1271467	1271328	1271467	1269331	1269410	1587	1.64924e+23	3,0,0,0,0,0	11641894	0,0	300	150	1	1	0.996,1.0,1.0,1.0,1.0,1.0	1.0,1.0	-0.001
1588	ENSG00000099622	CIRBP	chr19	+	1271139	1271467	1271328	1271467	1270866	1271036	1588	1.89029e+23	5,10,0,0,6,0	13552185	0,6	300	150	1	1	0.995,0.993,1.0,1.0,0.993,1.0	1.0,0.995	-0.001
1589	ENSG00000099622	CIRBP	chr19	+	1271120	1271246	1271139	1271246	1270927	1271036	1589	0,1,0,0,0,0	1.88929e+23	4,1	13552185	168	150	1	1	0.0,0.0,0.0,0.0,0.0,0.0	0.003,0.0	-0.002
1590	ENSG00000099622	CIRBP	chr19	+	1273493	1273715	1273600	1273715	1271980	1272051	1590	11,17,6,6,9,6	2,4,0,1,0,0	8,6	0,0	256	150	0.251268	1	0.763,0.713,1.0,0.779,1.0,1.0	1.0,1.0	-0.124
1593	ENSG00000186654	PRR5	chr22	+	44731678	44731821	44731734	44731821	44726576	44726634	1593	0,0,0,0,0,0	0,0,0,1,0,0	2,0	2,0	205	150	1	1	NA,NA,NA,0.0,NA,NA	0.423,NA	-0.423
1594	ENSG00000186654	PRR5	chr22	+	44731729	44731821	44731734	44731821	44726576	44726634	1594	3,7,3,8,1,2	0,0,0,1,0,0	18,18	2,0	154	150	0.559809	1	1.0,1.0,1.0,0.886,1.0,1.0	0.898,1.0	0.032
1595	ENSG00000266967	AARSD1	chr17	-	42956403	42956560	42956403	42956504	42957137	42957195	1595	5.04602e+17	3,5,6,2,3,2	393546	1,8	205	150	0.773337	1	0.992,0.989,0.982,0.994,0.99,0.992	0.997,0.98	0.001
1596	ENSG00000266967	AARSD1	chr17	-	42962174	42962295	42962174	42962272	42964105	42964237	1596	0,4,0,1,1,1	0,0,3,1,0,4	2,1	2,0	172	150	1	1	NA,1.0,0.0,0.466,1.0,0.179	0.466,1.0	-0.204
1598	ENSG00000067182	TNFRSF1A	chr12	-	6333736	6333865	6333736	6333838	6334090	6334244	1598	1.09614e+19	0,1,1,1,0,0	704972	0,0	176	150	1	1	1.0,0.999,0.999,0.999,1.0,1.0	1.0,1.0	-0.001
1599	ENSG00000067182	TNFRSF1A	chr12	-	6333736	6333890	6333736	6333838	6334090	6334244	1599	1.74256e+17	0,1,1,1,0,0	107159	0,0	201	150	1	1	1.0,0.995,0.992,0.992,1.0,1.0	1.0,1.0	-0.003
1600	ENSG00000067182	TNFRSF1A	chr12	-	6333736	6333890	6333736	6333865	6334090	6334244	1600	11,8,8,7,5,2	9.33112e+18	5,14	602827	174	150	0.973926	1	0.01,0.006,0.009,0.008,0.006,0.002	0.007,0.014	-0.004
1601	ENSG00000116698	SMG7	chr1	+	183517625	183517820	183517687	183517820	183515873	183515991	1601	16,17,7,6,17,15	1.59293e+17	13,11	127215	211	150	0.883984	1	0.067,0.04,0.038,0.023,0.069,0.051	0.068,0.035	-0.003
1602	ENSG00000107404	DVL1	chr1	-	1339286	1339649	1339286	1339439	1339735	1339812	1602	4.33459e+17	0,0,0,2,0,0	306402	0,0	300	150	1	1	1.0,1.0,1.0,0.988,1.0,1.0	1.0,1.0	-0.002
1603	ENSG00000140400	MAN2C1	chr15	-	75356300	75356449	75356300	75356380	75356605	75356685	1603	127,135,122,114,85,90	13,21,0,0,9,5	110169	3,10	218	150	0.238753	1	0.87,0.816,1.0,1.0,0.867,0.925	0.962,0.921	-0.029
1604	ENSG00000140400	MAN2C1	chr15	-	75358461	75359153	75358461	75358618	75359327	75359425	1604	48,69,55,52,41,41	0,0,0,0,0,0	42,64	0,2	300	150	0.317711	1	1.0,1.0,1.0,1.0,1.0,1.0	1.0,0.941	0.03
1605	ENSG00000140400	MAN2C1	chr15	-	75358461	75359153	75358461	75358618	75359619	75359775	1605	0,2,2,0,0,0	1,0,2,0,0,0	2,0	0,0	300	150	1	1	0.0,1.0,0.333,NA,NA,NA	1.0,NA	-0.556
1606	ENSG00000140400	MAN2C1	chr15	-	75359058	75359425	75359058	75359153	75359619	75359775	1606	139,161,116,103,74,92	0,2,2,0,0,0	107138	2,0	300	150	1	1	1.0,0.976,0.967,1.0,1.0,1.0	0.964,1.0	0.008
1607	ENSG00000140400	MAN2C1	chr15	-	75359327	75359438	75359327	75359425	75359619	75359775	1607	0,6,1,2,0,0	108,133,79,65,59,71	2,2	75101	162	150	0.664958	1	0.0,0.04,0.012,0.028,0.0,0.0	0.024,0.018	-0.008
1608	ENSG00000140400	MAN2C1	chr15	-	75361854	75362025	75361854	75361947	75362342	75362453	1608	0,0,1,2,0,0	87,92,79,94,45,60	1,0	59112	227	150	1	1	0.0,0.0,0.008,0.014,0.0,0.0	0.011,0.0	-0.002
1609	ENSG00000140400	MAN2C1	chr15	-	75367510	75367645	75367510	75367634	75368072	75368198	1609	4,2,1,2,0,4	75,106,123,81,72,65	3,2	74122	160	150	0.880598	1	0.048,0.017,0.008,0.023,0.0,0.055	0.037,0.015	-0.001
1610	ENSG00000140400	MAN2C1	chr15	-	75367510	75367977	75367510	75367634	75368072	75368198	1610	0,0,2,1,0,0	75,106,123,81,72,65	1,0	74122	300	150	1	1	0.0,0.0,0.008,0.006,0.0,0.0	0.007,0.0	-0.001
1611	ENSG00000140400	MAN2C1	chr15	-	75367510	75367977	75367510	75367645	75368072	75368198	1611	0,0,2,0,0,0	4,2,1,1,0,4	0,0	2,2	300	150	1	1	0.0,0.0,0.5,0.0,NA,0.0	0.0,0.0	0.1
1612	ENSG00000140400	MAN2C1	chr15	-	75368072	75368198	75368072	75368159	75368482	75368612	1612	78,93,96,67,65,45	0,7,0,3,4,2	63,79	0,4	188	150	0.548237	1	1.0,0.914,1.0,0.947,0.928,0.947	1.0,0.94	-0.014
1613	ENSG00000015479	MATR3	chr5	+	139325295	139325662	139325439	139325662	139322597	139322967	1613	2.06314e+17	1.65126e+23	119202	12512224	293	150	0.0227813	0.32033	0.06,0.059,0.051,0.058,0.057,0.056	0.046,0.044	0.012
1617	ENSG00000133624	ZNF767P	chr7	-	149552800	149553016	149552800	149553013	149558607	149558839	1617	20,27,26,19,24,25	3,3,1,6,5,3	27,30	4,12	152	150	0.077361	0.633463	0.868,0.899,0.962,0.758,0.826,0.892	0.869,0.712	0.077
1618	ENSG00000133624	ZNF767P	chr7	-	149552800	149553016	149552800	149553013	149619923	149620037	1618	0,3,3,4,6,0	0,2,0,0,0,0	0,4	1,0	152	150	1	1	NA,0.597,1.0,1.0,1.0,NA	0.0,1.0	0.399
1619	ENSG00000149428	HYOU1	chr11	-	119049017	119049370	119049017	119049203	119049555	119049635	1619	0,0,0,1,0,1	9.87129e+19	0,0	7451132	300	150	1	1	0.0,0.0,0.0,0.001,0.0,0.001	0.0,0.0	0
1620	ENSG00000131238	PPT1	chr1	-	40089409	40089582	40089409	40089512	40091328	40091399	1620	0,0,0,0,4,0	8.26107e+18	0,0	628877	219	150	1	1	0.0,0.0,0.0,0.0,0.003,0.0	0.0,0.0	0.001
1623	ENSG00000131238	PPT1	chr1	-	40092397	40092507	40092397	40092504	40097114	40097252	1623	7.9012e+18	4,0,0,0,2,2	568917	4,3	152	150	1	1	0.995,1.0,1.0,1.0,0.997,0.997	0.993,0.997	0.003
1624	ENSG00000198467	TPM2	chr9	-	35681991	35682904	35681991	35682163	35684245	35684315	1624	15,0,14,9,7,8	1.97428e+23	17,14	12582362	300	150	1	1	0.004,0.0,0.004,0.003,0.002,0.003	0.007,0.003	-0.002
1625	ENSG00000198467	TPM2	chr9	-	35684487	35685139	35684487	35684550	35685268	35685339	1625	2.37531e+23	0,5,4,0,0,5	18742799	1,6	300	150	1	1	1.0,0.997,0.997,1.0,1.0,0.995	0.999,0.996	0.001
1626	ENSG00000186918	ZNF395	chr8	-	28360884	28361182	28360884	28361142	28385079	28385397	1626	0,1,0,1,5,2	3,1,3,0,0,0	2,6	0,0	189	150	0.00702205	0.16037	0.0,0.442,0.0,1.0,1.0,1.0	1.0,1.0	-0.426
1627	ENSG00000186918	ZNF395	chr8	-	28375261	28375382	28375261	28375378	28386003	28386138	1627	17,14,4,0,7,2	0,0,0,0,0,0	1,10	0,1	153	150	1	1	1.0,1.0,1.0,NA,1.0,1.0	1.0,0.907	0.046
1628	ENSG00000077713	SLC25A43	chrX	+	119451849	119452143	119452008	119452143	119410189	119410362	1628	1,3,1,2,0,2	69,103,49,67,83,66	0,0	79,89	300	150	1	1	0.007,0.014,0.01,0.015,0.0,0.015	0.0,0.0	0.01
1630	ENSG00000131351	HAUS8	chr19	-	17059996	17060092	17059996	17060089	17062697	17062779	1630	1.26182e+17	16,37,26,22,21,3	129161	13,24	152	150	0.413105	1	0.886,0.829,0.835,0.819,0.879,0.973	0.907,0.869	-0.018
1631	ENSG00000131351	HAUS8	chr19	-	17069030	17069099	17069030	17069086	17073273	17073335	1631	0,0,0,0,0,2	1.57209e+17	0,1	119191	162	150	1	1	0.0,0.0,0.0,0.0,0.0,0.015	0.0,0.005	0
1632	ENSG00000261832	AC138894.1	chr16	-	28477011	28477635	28477011	28477630	28477736	28477877	1632	2.18225e+17	1,0,0,0,0,0	136227	0,0	154	150	1	1	0.995,1.0,1.0,1.0,1.0,1.0	1.0,1.0	-0.001
1634	ENSG00000137710	RDX	chr11	-	110272910	110273051	110272910	110273033	110279680	110279756	1634	0,0,0,0,0,0	2,0,0,2,0,0	1,0	0,0	167	150	1	1	0.0,NA,NA,0.0,NA,NA	1.0,NA	-1
1635	ENSG00000198301	SDAD1	chr4	-	75981371	75981514	75981371	75981470	75981932	75982037	1635	2,1,0,1,0,0	1.96241e+17	3,1	148221	193	150	1	1	0.008,0.003,0.0,0.004,0.0,0.0	0.016,0.004	-0.007
1636	ENSG00000198301	SDAD1	chr4	-	75981371	75981545	75981371	75981470	75981932	75982037	1636	5,11,10,4,2,9	1.96241e+17	7,2	148221	224	150	0.285895	1	0.017,0.03,0.031,0.013,0.008,0.041	0.031,0.006	0.005
1640	ENSG00000080822	CLDND1	chr3	-	98515482	98516879	98515482	98515832	98517051	98517189	1640	3.45482e+17	0,9,0,0,4,0	272440	3,4	300	150	0.551073	1	1.0,0.964,1.0,1.0,0.973,1.0	0.978,0.982	0.01
1641	ENSG00000080822	CLDND1	chr3	-	98518884	98519014	98518884	98518995	98521132	98521442	1641	0,0,0,0,1,0	3.25488e+17	0,0	224406	168	150	1	1	0.0,0.0,0.0,0.0,0.003,0.0	0.0,0.0	0.001
1642	ENSG00000080822	CLDND1	chr3	-	98521132	98521442	98521132	98521437	98521652	98521696	1642	79,147,46,69,42,37	23,3,3,11,3,0	52113	4,29	154	150	0.0301836	0.369646	0.77,0.979,0.937,0.859,0.932,1.0	0.927,0.791	0.054
1643	ENSG00000080822	CLDND1	chr3	-	98521132	98521437	98521132	98521377	98521652	98521703	1643	29,6,4,13,6,2	0,0,0,1,0,0	4,33	0,0	209	150	1	1	1.0,1.0,1.0,0.903,1.0,1.0	1.0,1.0	-0.016
1644	ENSG00000080822	CLDND1	chr3	-	98521132	98521442	98521132	98521377	98521652	98521703	1644	85,150,47,71,45,39	0,0,0,1,0,0	52117	0,0	214	150	1	1	1.0,1.0,1.0,0.98,1.0,1.0	1.0,1.0	-0.003
1647	ENSG00000104679	R3HCC1	chr8	+	23289015	23289153	23289042	23289153	23288505	23288633	1647	2.59348e+17	1,1,0,0,2,0	196304	0,2	176	150	1	1	0.995,0.997,1.0,1.0,0.991,1.0	1.0,0.992	0.001
1653	ENSG00000137941	TTLL7	chr1	-	83906328	83906523	83906328	83906463	83907455	83907661	1653	1,0,0,0,0,2	39,34,49,23,37,21	0,0	31,64	209	150	1	1	0.018,0.0,0.0,0.0,0.0,0.064	0.0,0.0	0.014
1654	ENSG00000137941	TTLL7	chr1	-	83917603	83917690	83917603	83917686	83919698	83919834	1654	18,37,21,18,21,38	2,1,0,1,0,2	11,28	4,0	153	150	1	1	0.898,0.973,1.0,0.946,1.0,0.949	0.729,1.0	0.096
1655	ENSG00000137941	TTLL7	chr1	-	83917603	83917704	83917603	83917686	83919698	83919834	1655	0,0,0,0,1,0	2,1,0,1,0,2	0,0	4,0	167	150	1	1	0.0,0.0,NA,0.0,1.0,0.0	0.0,NA	0.2
1658	ENSG00000179832	MROH1	chr8	+	144242210	144242515	144242368	144242515	144241394	144241517	1658	0,0,0,2,0,0	35,36,17,16,11,17	0,1	14,33	300	150	1	1	0.0,0.0,0.0,0.059,0.0,0.0	0.0,0.015	0.002
1660	ENSG00000185347	TEDC1	chr14	+	105492106	105492309	105492147	105492309	105491621	105491700	1660	3.12435e+17	20,27,17,14,19,16	289360	15,22	190	150	0.825913	1	0.925,0.927,0.942,0.942,0.941,0.94	0.938,0.928	0.003
1661	ENSG00000228192	AL512353.1	chr1	-	42844510	42844684	42844510	42844610	42846256	42846387	1661	0,3,0,7,5,2	2,0,1,0,0,0	0,4	0,0	223	150	1	1	0.0,1.0,0.0,1.0,1.0,1.0	NA,1.0	-0.333
1662	ENSG00000163539	CLASP2	chr3	-	33632291	33632374	33632291	33632371	33644756	33644903	1662	15,21,16,21,16,13	70,105,93,78,56,64	28,23	39,93	152	150	0.0400658	0.4322	0.175,0.165,0.145,0.21,0.22,0.167	0.415,0.196	-0.125
1664	ENSG00000143643	TTC13	chr1	-	230916192	230916302	230916192	230916299	230920509	230920594	1664	45,71,40,50,49,49	9,26,15,25,6,29	41,80	13,20	152	150	0.378618	1	0.831,0.729,0.725,0.664,0.89,0.625	0.757,0.798	-0.033
1665	ENSG00000169247	SH3TC2	chr5	-	149006880	149007077	149006880	149007069	149008850	149009001	1665	4,5,9,3,7,4	0,0,1,0,0,0	0,5	0,0	157	150	1	1	1.0,1.0,0.896,1.0,1.0,1.0	NA,1.0	-0.017
1667	ENSG00000169247	SH3TC2	chr5	-	149047861	149048019	149047861	149047989	149052141	149052240	1667	0,0,0,0,0,0	4,3,19,10,8,3	0,1	8,11	179	150	1	1	0.0,0.0,0.0,0.0,0.0,0.0	0.0,0.071	-0.035
1668	ENSG00000133740	E2F5	chr8	+	85212156	85212204	85212159	85212204	85209141	85209409	1668	8,30,32,36,36,29	8,21,18,3,21,13	17,21	15,21	152	150	0.0326727	0.38752	0.497,0.585,0.637,0.922,0.628,0.688	0.528,0.497	0.147
1670	ENSG00000182621	PLCB1	chr20	+	8649373	8649449	8649393	8649449	8647899	8647953	1670	13,28,14,10,14,27	0,2,0,0,0,0	2,14	0,0	169	150	1	1	1.0,0.926,1.0,1.0,1.0,1.0	1.0,1.0	-0.012
1674	ENSG00000169220	RGS14	chr5	+	177370587	177370664	177370590	177370664	177368716	177368920	1674	34,12,33,18,21,21	0,0,0,0,0,0	13,42	0,1	152	150	1	1	1.0,1.0,1.0,1.0,1.0,1.0	1.0,0.976	0.012
1676	ENSG00000121274	PAPD5	chr16	+	50225097	50225285	50225238	50225285	50224890	50224994	1676	61,111,99,106,83,86	55,38,49,32,43,29	50,77	35,29	290	150	0.638123	1	0.365,0.602,0.511,0.631,0.5,0.605	0.425,0.579	0.034
1678	ENSG00000261780	LINC02582	chr18	+	73332462	73332581	73332464	73332581	73324940	73325193	1678	86,106,38,31,88,74	0,11,2,0,4,15	48,60	3,0	151	150	0.0257603	0.343069	1.0,0.905,0.95,1.0,0.956,0.831	0.941,1.0	-0.03
1682	ENSG00000198015	MRPL42	chr12	+	93469188	93469355	93469191	93469355	93467517	93467554	1682	102,127,76,79,69,65	1.47223e+17	78109	102166	152	150	0.232168	1	0.406,0.36,0.403,0.392,0.339,0.32	0.43,0.393	-0.042
1683	ENSG00000172493	AFF1	chr4	+	87084119	87084164	87084122	87084164	87046694	87047594	1683	54,91,65,54,74,60	19,20,8,12,13,31	56,60	17,21	152	150	0.310123	1	0.737,0.818,0.889,0.816,0.849,0.656	0.765,0.738	0.043
1684	ENSG00000172493	AFF1	chr4	+	87134470	87134694	87134473	87134694	87132270	87132408	1684	64,88,60,50,72,66	0,4,2,0,0,1	35,69	0,2	152	150	1	1	1.0,0.956,0.967,1.0,1.0,0.985	1.0,0.971	-0.001
1685	ENSG00000141499	WRAP53	chr17	+	7701426	7701549	7701458	7701549	7700740	7700829	1685	2,8,3,0,0,0	2.65308e+17	1,8	234294	181	150	0.771588	1	0.006,0.021,0.011,0.0,0.0,0.0	0.004,0.022	-0.007
1687	ENSG00000268350	FAM156A	chrX	-	52956272	52956755	52956272	52956346	52957087	52957238	1687	3,8,2,1,5,2	1,2,2,2,1,0	2,4	0,2	300	150	0.229902	1	0.6,0.667,0.333,0.2,0.714,1.0	1.0,0.5	-0.164
1688	ENSG00000268350	FAM156A	chrX	-	52956272	52956755	52956272	52956346	52957601	52957659	1688	3,3,2,1,5,2	19,0,13,2,23,21	7,4	1,4	300	150	0.00581913	0.144052	0.073,1.0,0.071,0.2,0.098,0.045	0.778,0.333	-0.308
1689	ENSG00000141580	WDR45B	chr17	-	82619042	82619128	82619042	82619094	82621608	82621799	1689	6.10865e+17	30,62,7,29,37,44	443737	30,51	183	150	0.270391	1	0.943,0.92,0.984,0.944,0.918,0.903	0.924,0.922	0.012
1690	ENSG00000170037	CNTROB	chr17	+	7936237	7936482	7936365	7936482	7934988	7935145	1690	12,6,8,11,20,11	1.70214e+17	4,14	178209	277	150	0.23218	1	0.037,0.015,0.024,0.034,0.064,0.034	0.012,0.035	0.011
1691	ENSG00000170037	CNTROB	chr17	+	7948486	7949137	7949084	7949137	7948156	7948327	1691	2.54324e+17	0,2,0,0,0,0	253343	0,0	300	150	1	1	1.0,0.988,1.0,1.0,1.0,1.0	1.0,1.0	-0.002
1692	ENSG00000170037	CNTROB	chr17	+	7949081	7949157	7949084	7949157	7948486	7948619	1692	100,81,55,50,74,38	71,111,78,78,80,44	61,57	75107	152	150	0.169948	0.949903	0.582,0.419,0.41,0.387,0.477,0.46	0.445,0.345	0.061
1695	ENSG00000169683	LRRC45	chr17	+	82029018	82029185	82029092	82029185	82028612	82028683	1695	18,23,14,22,14,5	1.68199e+17	9,21	150170	223	150	0.957901	1	0.067,0.072,0.052,0.072,0.055,0.023	0.039,0.077	-0.001
1696	ENSG00000215039	CD27-AS1	chr12	-	6448639	6448757	6448639	6448737	6450340	6451517	1696	12,6,4,14,12,6	2,2,9,0,4,2	8,7	3,1	169	150	0.717457	1	0.842,0.727,0.283,1.0,0.727,0.727	0.703,0.861	-0.064
1697	ENSG00000236753	MKLN1-AS	chr7	-	131326805	131326935	131326805	131326895	131327989	131328222	1697	2,7,6,12,8,11	0,0,0,0,0,0	1,4	1,1	189	150	0.666382	1	1.0,1.0,1.0,1.0,1.0,1.0	0.442,0.76	0.399
1698	ENSG00000073578	SDHA	chr5	+	254357	254506	254392	254506	240357	240476	1698	3,2,1,5,3,2	30,38,30,33,23,33	2,0	18,42	184	150	0.0443232	0.454345	0.075,0.041,0.026,0.11,0.096,0.047	0.083,0.0	0.024
1702	ENSG00000130723	PRRC2B	chr9	+	131482370	131482562	131482373	131482562	131481725	131481808	1702	179,231,119,89,147,153	167,201,95,105,158,139	127188	128175	152	150	0.881948	1	0.514,0.531,0.553,0.455,0.479,0.521	0.495,0.515	0.004
1709	ENSG00000124228	DDX27	chr20	+	49224774	49224991	49224944	49224991	49223267	49223433	1709	2,3,0,0,0,3	7.09109e+18	2,1	5731001	300	150	1	1	0.001,0.001,0.0,0.0,0.0,0.002	0.002,0.0	0
1710	ENSG00000124228	DDX27	chr20	+	49243628	49244077	49243815	49244077	49242593	49242681	1710	5.87809e+17	0,1,0,0,0,0	523783	0,0	300	150	1	1	1.0,0.998,1.0,1.0,1.0,1.0	1.0,1.0	0
1711	ENSG00000090581	GNPTG	chr16	+	1362205	1362534	1362451	1362534	1362037	1362131	1711	4.17459e+17	0,0,1,0,0,0	345343	0,0	300	150	1	1	1.0,1.0,0.995,1.0,1.0,1.0	1.0,1.0	-0.001
1712	ENSG00000136870	ZNF189	chr9	+	101399883	101400010	101399925	101400010	101399394	101399530	1712	2,4,0,6,2,8	0,15,6,6,29,5	3,2	13,11	191	150	0.454171	1	1.0,0.173,0.0,0.44,0.051,0.557	0.153,0.125	0.231
1713	ENSG00000105926	MPP6	chr7	+	24623662	24623784	24623665	24623784	24574012	24574278	1713	0,4,0,0,2,0	6,0,5,3,4,0	0,1	6,3	152	150	1	1	0.0,1.0,0.0,0.0,0.33,NA	0.0,0.248	0.142
1714	ENSG00000105926	MPP6	chr7	+	24623662	24623784	24623665	24623784	24620051	24620220	1714	1,2,0,0,2,0	0,0,0,0,0,0	0,0	0,2	152	150	1	1	1.0,1.0,NA,NA,1.0,NA	NA,0.0	1
1721	ENSG00000137807	KIF23	chr15	+	69446282	69446364	69446285	69446364	69446008	69446091	1721	4.94603e+17	4,13,12,16,15,7	513781	17,13	152	150	0.495936	1	0.992,0.979,0.98,0.976,0.969,0.986	0.968,0.983	0.005
1723	ENSG00000036549	AC118549.1	chr1	-	77581775	77581891	77581775	77581888	77581978	77582126	1723	122,150,101,77,82,92	52,67,49,51,57,57	68119	36,40	152	150	0.161063	0.92561	0.698,0.688,0.67,0.598,0.587,0.614	0.651,0.746	-0.056
1724	ENSG00000135870	RC3H1	chr1	-	173943441	173943615	173943441	173943588	173946475	173946608	1724	18,23,8,20,26,27	10,10,5,2,19,5	17,25	7,8	176	150	0.961663	1	0.605,0.662,0.577,0.895,0.538,0.822	0.674,0.727	-0.017
1725	ENSG00000005189	REXO5	chr16	+	20814926	20815053	20814984	20815053	20813189	20813302	1725	11,24,26,29,18,24	7,0,0,0,11,5	22,24	1,2	207	150	0.177303	0.964667	0.532,1.0,1.0,1.0,0.542,0.777	0.941,0.897	-0.111
1727	ENSG00000182504	CEP97	chr3	+	101728813	101728937	101728835	101728937	101727382	101727541	1727	0,2,0,0,1,0	35,54,33,36,43,21	0,1	22,61	171	150	1	1	0.0,0.031,0.0,0.0,0.02,0.0	0.0,0.014	0.002
1728	ENSG00000182504	CEP97	chr3	+	101757062	101757196	101757072	101757196	101755429	101755594	1728	65,87,70,89,68,63	0,0,0,0,0,2	54,71	0,0	159	150	1	1	1.0,1.0,1.0,1.0,1.0,0.967	1.0,1.0	-0.006
1729	ENSG00000182504	CEP97	chr3	+	101757633	101758423	101757810	101758423	101757062	101757196	1729	36,47,56,45,36,45	5,7,5,8,7,7	33,49	8,8	300	150	0.380413	1	0.783,0.77,0.848,0.738,0.72,0.763	0.673,0.754	0.057
1732	ENSG00000275835	TUBGCP5	chr15	-	23019218	23019380	23019218	23019334	23021958	23022161	1732	3,6,9,10,3,5	1.23148e+17	2,7	91153	195	150	0.495269	1	0.018,0.03,0.045,0.048,0.021,0.036	0.017,0.034	0.007
1735	ENSG00000275835	TUBGCP5	chr15	-	23027191	23027309	23027191	23027306	23030884	23031020	1735	20,39,34,19,43,27	1.10157e+17	13,33	111168	152	150	0.0400088	0.4322	0.152,0.197,0.213,0.125,0.288,0.196	0.104,0.162	0.062
1736	ENSG00000254788	CKLF-CMTM1	chr16	+	66563071	66563217	66563121	66563217	66558189	66558348	1736	0,3,0,1,0,0	1.66249e+17	0,3	125198	199	150	1	1	0.0,0.009,0.0,0.004,0.0,0.0	0.0,0.011	-0.003
1737	ENSG00000254788	CKLF-CMTM1	chr16	+	66578830	66579135	66578846	66579135	66577103	66577202	1737	3,6,1,4,5,3	0,1,1,0,0,0	6,3	0,0	165	150	1	1	1.0,0.845,0.476,1.0,1.0,1.0	1.0,1.0	-0.113
1739	ENSG00000125257	ABCC4	chr13	-	95177706	95177793	95177706	95177788	95177996	95178091	1739	48,89,73,118,61,60	0,0,0,2,1,0	77127	4,0	154	150	0.548809	1	1.0,1.0,1.0,0.983,0.983,1.0	0.949,1.0	0.02
1741	ENSG00000076924	XAB2	chr19	-	7620274	7620669	7620274	7620446	7620845	7621036	1741	3.18323e+17	0,1,0,0,0,0	252308	0,2	300	150	1	1	1.0,0.994,1.0,1.0,1.0,1.0	1.0,0.987	0.005
1743	ENSG00000178188	SH2B1	chr16	+	28867330	28867432	28867373	28867432	28866011	28867033	1743	2.0526e+17	14,3,7,0,6,4	239268	6,2	192	150	0.198329	1	0.92,0.985,0.965,1.0,0.965,0.973	0.969,0.991	-0.012
1744	ENSG00000178188	SH2B1	chr16	+	28869207	28869383	28869276	28869383	28869005	28869097	1744	2.10219e+17	5,0,0,0,1,0	212243	0,0	218	150	1	1	0.967,1.0,1.0,1.0,0.992,1.0	1.0,1.0	-0.007
1747	ENSG00000158856	DMTN	chr8	+	22069015	22069518	22069418	22069518	22067526	22067682	1747	32,27,52,60,57,53	0,4,0,3,0,2	41,44	0,4	300	150	0.449949	1	1.0,0.771,1.0,0.909,1.0,0.93	1.0,0.846	0.012
1748	ENSG00000110619	CARS	chr11	-	3001969	3002174	3001969	3002053	3002540	3002600	1748	33,25,28,31,23,24	4.09526e+17	14,20	323423	270	150	0.0395956	0.429471	0.043,0.026,0.031,0.046,0.036,0.044	0.024,0.026	0.013
1750	ENSG00000110619	CARS	chr11	-	3040895	3041031	3040895	3040984	3042164	3042256	1750	31,28,42,17,29,31	4.52508e+17	20,29	339442	196	150	0.377043	1	0.05,0.04,0.07,0.035,0.056,0.073	0.043,0.048	0.009
1752	ENSG00000155561	NUP205	chr7	+	135635563	135635657	135635580	135635657	135627972	135628111	1752	0,0,0,0,1,0	2,4,3,0,2,0	0,1	1,1	166	150	1	1	0.0,0.0,0.0,NA,0.311,NA	0.0,0.475	-0.16
1753	ENSG00000155561	NUP205	chr7	+	135635563	135635657	135635580	135635657	135630343	135630470	1753	9,0,0,0,1,0	2.3926e+17	0,3	207360	166	150	1	1	0.033,0.0,0.0,0.0,0.003,0.0	0.0,0.007	0.003
1754	ENSG00000094631	HDAC6	chrX	+	48802870	48802999	48802919	48802999	48802662	48802785	1754	1.88259e+17	3,0,2,1,0,0	160205	0,0	198	150	1	1	0.979,1.0,0.987,0.994,1.0,1.0	1.0,1.0	-0.007
1755	ENSG00000094631	HDAC6	chrX	+	48814674	48814893	48814833	48814893	48814439	48814566	1755	120,116,123,75,83,84	0,0,2,0,0,1	80,94	1,0	300	150	1	1	1.0,1.0,0.969,1.0,1.0,0.977	0.976,1.0	0.003
1756	ENSG00000161999	JMJD8	chr16	-	683321	683598	683321	683441	683684	683781	1756	3.99535e+17	0,0,0,0,0,0	287444	0,2	300	150	1	1	1.0,1.0,1.0,1.0,1.0,1.0	1.0,0.991	0.004
1757	ENSG00000136478	TEX2	chr17	-	64154841	64154967	64154841	64154961	64160800	64160933	1757	104,139,101,90,108,86	0,0,0,0,0,4	76132	0,3	155	150	1	1	1.0,1.0,1.0,1.0,1.0,0.954	1.0,0.977	0.004
1758	ENSG00000136478	TEX2	chr17	-	64188167	64188436	64188167	64188415	64193558	64193889	1758	0,0,0,1,1,2	1.66213e+17	0,0	112193	170	150	1	1	0.0,0.0,0.0,0.006,0.006,0.015	0.0,0.0	0.004
1759	ENSG00000235505	AP002004.1	chr11	-	104901548	104901659	104901548	104901656	104903390	104903551	1759	0,0,0,0,1,1	0,0,0,2,0,0	1,0	0,2	152	150	1	1	NA,NA,NA,0.0,1.0,1.0	1.0,0.0	0.167
1761	ENSG00000065000	AP3D1	chr19	-	2108686	2108876	2108686	2108766	2109085	2109207	1761	3,12,5,3,8,12	4.9954e+17	5,15	362448	259	150	0.430387	1	0.003,0.013,0.007,0.004,0.011,0.021	0.008,0.019	-0.004
1762	ENSG00000065000	AP3D1	chr19	-	2109085	2109207	2109085	2109125	2109872	2109958	1762	6.94945e+17	0,0,1,0,0,1	582816	0,1	231	150	1	1	1.0,1.0,0.998,1.0,1.0,0.997	1.0,0.998	0
1763	ENSG00000065000	AP3D1	chr19	-	2112859	2112967	2112859	2112931	2113335	2113413	1763	71,97,70,77,66,69	78,63,103,62,45,49	51,79	64,79	185	150	0.188931	0.992384	0.425,0.555,0.355,0.502,0.543,0.533	0.393,0.448	0.065
1764	ENSG00000065000	AP3D1	chr19	-	2116604	2116796	2116604	2116746	2117221	2117367	1764	1,1,3,2,3,0	4.78589e+17	1,1	410456	199	150	1	1	0.002,0.001,0.005,0.004,0.005,0.0	0.002,0.002	0.001
1765	ENSG00000196912	ANKRD36B	chr2	-	97507563	97508065	97507563	97507657	97509580	97509733	1765	37,8,32,6,5,3	0,0,0,3,0,0	17,34	0,0	300	150	1	1	1.0,1.0,1.0,0.5,1.0,1.0	1.0,1.0	-0.083
1769	ENSG00000197323	TRIM33	chr1	-	114397607	114397990	114397607	114397860	114399456	114399609	1769	85,152,59,78,93,100	44,65,44,50,30,27	75112	48,45	279	150	0.694785	1	0.509,0.557,0.419,0.456,0.625,0.666	0.457,0.572	0.024
1770	ENSG00000101187	SLCO4A1	chr20	+	62667744	62667910	62667869	62667910	62664933	62665088	1770	4.92679e+17	2,5,0,0,4,0	314427	0,0	274	150	1	1	0.993,0.987,1.0,1.0,0.982,1.0	1.0,1.0	-0.006
1771	ENSG00000101187	SLCO4A1	chr20	+	62667744	62667910	62667869	62667910	62666414	62666575	1771	1.02112e+19	0,0,3,0,2,0	586711	1,0	274	150	1	1	1.0,1.0,0.992,1.0,0.996,1.0	0.997,1.0	-0.001
1772	ENSG00000204256	BRD2	chr6	+	32977259	32977570	32977441	32977570	32976561	32976936	1772	15,18,7,7,19,20	5.68754e+17	12,30	427629	300	150	0.0510124	0.491538	0.013,0.012,0.006,0.007,0.02,0.023	0.014,0.023	-0.005
1773	ENSG00000274276	CBSL	chr21	-	6444868	6445661	6444868	6445325	6448480	6448565	1773	2,0,0,2,0,0	0,17,0,0,0,0	164,5	0,0	300	150	1	1	1.0,0.0,NA,1.0,NA,NA	1.0,1.0	-0.333
1776	ENSG00000143842	SOX13	chr1	+	204121870	204121985	204121899	204121985	204117592	204117707	1776	4,0,0,2,0,0	26,44,41,30,48,28	0,0	17,46	178	150	1	1	0.115,0.0,0.0,0.053,0.0,0.0	0.0,0.0	0.028
1779	ENSG00000154027	AK5	chr1	+	77293792	77293960	77293864	77293960	77286940	77287127	1779	1.67199e+17	27,20,30,31,34,21	168254	8,27	221	150	0.0183598	0.276285	0.808,0.871,0.844,0.851,0.804,0.839	0.934,0.865	-0.063
1780	ENSG00000137752	CASP1	chr11	-	105034207	105034474	105034207	105034388	105035106	105035147	1780	8,24,14,10,37,74	1,0,0,0,1,0	23,0	0,0	235	150	1	1	0.836,1.0,1.0,1.0,0.959,1.0	1.0,NA	-0.034
1781	ENSG00000137872	SEMA6D	chr15	+	47766576	47766677	47766615	47766677	47766104	47766182	1781	0,0,0,0,0,0	4,3,1,8,2,0	3,0	0,0	188	150	1	1	0.0,0.0,0.0,0.0,0.0,NA	1.0,NA	-1
1784	ENSG00000196704	AMZ2	chr17	+	68248639	68248705	68248643	68248705	68248034	68248058	1784	9,17,7,2,4,6	5,6,3,0,0,0	7,5	0,0	153	150	0.000560439	0.0313795	0.638,0.735,0.696,1.0,1.0,1.0	1.0,1.0	-0.155
1785	ENSG00000196704	AMZ2	chr17	+	68248639	68248705	68248643	68248705	68248057	68248086	1785	49,106,43,36,37,6	35,20,0,9,11,0	7,5	0,10	153	150	0.669839	1	0.579,0.839,1.0,0.797,0.767,1.0	1.0,0.329	0.166
1786	ENSG00000196704	AMZ2	chr17	+	68250187	68250470	68250359	68250470	68248639	68248705	1786	6.52962e+17	4,2,0,0,3,0	445615	0,0	300	150	1	1	0.988,0.996,1.0,1.0,0.99,1.0	1.0,1.0	-0.004
1790	ENSG00000123200	ZC3H13	chr13	-	45965279	45965432	45965279	45965429	45967503	45968028	1790	103,153,106,175,98,96	62,107,81,84,38,41	94152	48,98	152	150	0.712614	1	0.621,0.585,0.564,0.673,0.718,0.698	0.659,0.605	0.011
1791	ENSG00000123200	ZC3H13	chr13	-	46045390	46045516	46045390	46045513	46051931	46051989	1791	16,17,10,25,5,14	0,9,6,12,2,9	18,17	0,9	152	150	0.210958	1	1.0,0.651,0.622,0.673,0.712,0.606	1.0,0.651	-0.115
1792	ENSG00000123200	ZC3H13	chr13	-	46045390	46045516	46045390	46045513	46052697	46052759	1792	15,19,22,27,13,8	1,6,5,6,3,2	9,25	0,11	152	150	0.837041	1	0.937,0.758,0.813,0.816,0.81,0.798	1.0,0.692	-0.024
1794	ENSG00000113119	TMCO6	chr5	+	140642490	140642671	140642585	140642671	140642314	140642419	1794	4,17,2,4,2,6	63,59,85,52,53,60	2,4	35,75	244	150	0.162575	0.927244	0.038,0.15,0.014,0.045,0.023,0.058	0.034,0.032	0.022
1795	ENSG00000113119	TMCO6	chr5	+	140642906	140643041	140642924	140643041	140642585	140642671	1795	16,3,4,5,1,7	61,93,69,75,41,70	4,1	41,84	167	150	0.0494304	0.483034	0.191,0.028,0.049,0.056,0.021,0.082	0.081,0.011	0.025
1797	ENSG00000120254	MTHFD1L	chr6	+	150887841	150887981	150887844	150887981	150882761	150882886	1797	0,1,10,1,0,1	0,0,0,0,2,0	4,1	0,0	152	150	1	1	NA,1.0,1.0,1.0,0.0,1.0	1.0,1.0	-0.2
1798	ENSG00000120254	MTHFD1L	chr6	+	150887841	150887981	150887844	150887981	150885633	150885734	1798	2.34311e+17	2.11194e+17	191232	115192	152	150	0.707761	1	0.523,0.613,0.589,0.596,0.659,0.571	0.621,0.544	0.009
1806	ENSG00000128596	CCDC136	chr7	+	128806236	128806858	128806687	128806858	128805760	128805901	1806	17,17,18,22,24,25	0,0,0,0,1,2	17,36	0,0	300	150	1	1	1.0,1.0,1.0,1.0,0.923,0.862	1.0,1.0	-0.036
1810	ENSG00000100926	TM9SF1	chr14	-	24190379	24190653	24190379	24190591	24192170	24192356	1810	2.47319e+17	5,3,7,0,4,2	253258	8,6	211	150	0.0537553	0.507735	0.972,0.987,0.955,1.0,0.976,0.986	0.957,0.968	0.017
1811	ENSG00000100926	TM9SF1	chr14	-	24194674	24195036	24194674	24194830	24195549	24195687	1811	1,0,1,2,3,3	0,0,0,0,0,1	0,3	0,0	300	150	1	1	1.0,NA,1.0,1.0,1.0,0.6	NA,1.0	-0.08
1812	ENSG00000114770	ABCC5	chr3	-	183971562	183972034	183971562	183971919	183977516	183977624	1812	3,5,0,1,0,0	30,35,34,20,32,37	0,0	25,43	264	150	0.505915	1	0.054,0.075,0.0,0.028,0.0,0.0	0.0,0.0	0.026
1813	ENSG00000114770	ABCC5	chr3	-	183985303	183985455	183985303	183985378	183987769	183987917	1813	5,0,1,7,6,0	11,17,13,9,11,14	1,8	13,11	226	150	0.460469	1	0.232,0.0,0.049,0.34,0.266,0.0	0.049,0.326	-0.04
1815	ENSG00000116353	MECR	chr1	-	29195940	29196042	29195940	29196013	29196197	29196258	1815	0,4,0,0,2,1	1.56172e+17	3,2	92145	178	150	0.617175	1	0.0,0.019,0.0,0.0,0.01,0.008	0.027,0.011	-0.013
1816	ENSG00000116353	MECR	chr1	-	29216587	29216812	29216587	29216685	29220833	29220921	1816	8,18,7,15,13,8	2,0,1,0,0,2	9,15	2,0	276	150	0.761462	1	0.685,1.0,0.792,1.0,1.0,0.685	0.71,1.0	0.005
1817	ENSG00000116353	MECR	chr1	-	29216587	29216812	29216587	29216685	29220837	29220921	1817	8,24,19,14,18,13	10,10,0,8,0,8	9,18	14,9	276	150	0.0425885	0.448768	0.303,0.566,1.0,0.487,1.0,0.469	0.259,0.521	0.247
1820	ENSG00000140451	PIF1	chr15	-	64819846	64820019	64819846	64819986	64820981	64821088	1820	62,79,68,62,50,31	55,101,81,70,76,78	62,96	61,92	182	150	0.0768385	0.631682	0.482,0.392,0.409,0.422,0.352,0.247	0.456,0.462	-0.075
1821	ENSG00000140451	PIF1	chr15	-	64819846	64820019	64819846	64819986	64821166	64821281	1821	1,7,8,3,4,6	0,0,0,0,0,0	2,3	0,2	182	150	0.504698	1	1.0,1.0,1.0,1.0,1.0,1.0	1.0,0.553	0.224
1822	ENSG00000221968	FADS3	chr11	-	61875850	61876003	61875850	61875976	61876110	61876190	1822	4,9,2,18,26,11	1.59238e+17	12,28	262380	176	150	0.124958	0.814914	0.021,0.031,0.007,0.06,0.056,0.031	0.038,0.059	-0.014
1823	ENSG00000221968	FADS3	chr11	-	61876358	61876963	61876358	61876455	61877510	61877587	1823	1.52164e+17	1,0,0,0,10,6	157285	7,0	300	150	0.882585	1	0.987,1.0,1.0,1.0,0.925,0.946	0.918,1.0	0.017
1824	ENSG00000221968	FADS3	chr11	-	61876358	61878215	61876358	61876455	61878511	61878634	1824	2.24245e+17	1,0,0,0,0,0	331332	0,0	300	150	1	1	0.991,1.0,1.0,1.0,1.0,1.0	1.0,1.0	-0.002
1825	ENSG00000072571	HMMR	chr5	+	163467700	163467748	163467703	163467748	163464722	163464802	1825	2.62376e+17	13,9,7,13,10,5	172315	5,17	152	150	0.237884	1	0.952,0.976,0.966,0.949,0.967,0.987	0.971,0.948	0.007
1826	ENSG00000177728	TMEM94	chr17	+	75485870	75486426	75486289	75486426	75485427	75485547	1826	95,89,71,75,86,68	4,1,1,0,8,0	81,81	2,3	300	150	0.552068	1	0.922,0.978,0.973,1.0,0.843,1.0	0.953,0.931	0.011
1827	ENSG00000177728	TMEM94	chr17	+	75494626	75494808	75494709	75494808	75493698	75493916	1827	127,154,128,117,90,107	7,19,6,0,8,7	80,98	2,10	232	150	0.967535	1	0.921,0.84,0.932,1.0,0.879,0.908	0.963,0.864	0
1828	ENSG00000177728	TMEM94	chr17	+	75498174	75498323	75498261	75498323	75497780	75497862	1828	2.0327e+17	0,0,0,0,0,0	165256	1,0	236	150	1	1	1.0,1.0,1.0,1.0,1.0,1.0	0.991,1.0	0.004
1829	ENSG00000177728	TMEM94	chr17	+	75498443	75498538	75498455	75498538	75498174	75498323	1829	1.54198e+17	2,2,3,0,0,1	98137	0,1	161	150	1	1	0.986,0.989,0.978,1.0,1.0,0.991	1.0,0.992	-0.005
1830	ENSG00000177728	TMEM94	chr17	+	75498443	75498722	75498628	75498722	75498174	75498323	1830	134,178,147,107,148,98	2,0,0,0,1,0	86120	0,0	300	150	1	1	0.971,1.0,1.0,1.0,0.987,1.0	1.0,1.0	-0.007
1831	ENSG00000155506	LARP1	chr5	+	154799872	154800042	154799899	154800042	154799590	154799759	1831	1.28716e+22	12,16,2,7,13,5	10461278	5,18	176	150	0.880676	1	0.989,0.988,0.998,0.992,0.986,0.995	0.994,0.984	0.002
1832	ENSG00000002016	RAD52	chr12	-	916343	916532	916343	916483	916638	916820	1832	3,10,6,8,1,1	40,50,37,30,40,47	2,2	24,38	198	150	0.153566	0.904658	0.054,0.132,0.109,0.168,0.019,0.016	0.059,0.038	0.035
1833	ENSG00000002016	RAD52	chr12	-	916343	916535	916343	916483	916638	916820	1833	0,4,6,0,6,0	40,50,37,30,40,47	1,4	24,38	201	150	0.73115	1	0.0,0.056,0.108,0.0,0.101,0.0	0.03,0.073	-0.007
1834	ENSG00000002016	RAD52	chr12	-	916343	916535	916343	916532	916638	916820	1834	0,4,6,0,6,0	3,10,6,8,1,1	1,4	2,2	152	150	0.133956	0.84747	0.0,0.283,0.497,0.0,0.856,0.0	0.33,0.664	-0.224
1835	ENSG00000071564	TCF3	chr19	-	1609292	1611369	1609292	1610500	1611703	1611849	1835	1.82283e+17	35,38,16,21,24,23	117146	9,42	300	150	0.868882	1	0.722,0.788,0.77,0.785,0.719,0.77	0.867,0.635	0.008
1836	ENSG00000071564	TCF3	chr19	-	1612206	1612433	1612206	1612430	1615685	1615821	1836	3.13411e+17	66,61,63,44,40,33	241322	44,66	152	150	0.591889	1	0.824,0.869,0.791,0.847,0.872,0.867	0.844,0.828	0.009
1837	ENSG00000071564	TCF3	chr19	-	1615284	1615520	1615284	1615515	1615685	1615821	1837	3.37409e+17	0,0,4,0,0,0	226261	4,0	154	150	1	1	1.0,1.0,0.984,1.0,1.0,1.0	0.982,1.0	0.006
1838	ENSG00000071564	TCF3	chr19	-	1619110	1619474	1619110	1619234	1619779	1619853	1838	6.73689e+17	6,2,6,2,0,4	376549	2,8	300	150	0.186095	0.983365	0.982,0.994,0.978,0.992,1.0,0.979	0.989,0.972	0.007
1839	ENSG00000071564	TCF3	chr19	-	1619315	1619474	1619315	1619471	1619779	1619853	1839	6.71687e+17	60,88,38,49,38,38	376549	40,78	152	150	0.0667348	0.576853	0.917,0.885,0.932,0.907,0.919,0.905	0.903,0.874	0.022
1842	ENSG00000179218	CALR	chr19	+	12943712	12944489	12944211	12944489	12943536	12943629	1842	8.81713e+25	4,1,0,0,0,0	753012042	0,0	300	150	1	1	0.999,1.0,1.0,1.0,1.0,1.0	1.0,1.0	0
1843	ENSG00000149179	C11orf49	chr11	+	47155155	47155261	47155175	47155261	47137644	47137729	1843	0,0,0,0,0,1	73,104,114,88,116,92	0,0	79112	169	150	1	1	0.0,0.0,0.0,0.0,0.0,0.01	0.0,0.0	0.002
1844	ENSG00000135945	REV1	chr2	-	99406324	99406490	99406324	99406431	99408028	99408131	1844	66,81,74,68,91,58	7,5,4,1,1,4	48,80	0,4	208	150	0.224087	1	0.872,0.921,0.93,0.98,0.985,0.913	1.0,0.935	-0.034
1845	ENSG00000135945	REV1	chr2	-	99429839	99429948	99429839	99429945	99434331	99434448	1845	16,29,33,32,37,30	25,39,15,18,22,14	24,35	28,8	152	150	0.530094	1	0.387,0.423,0.685,0.637,0.624,0.679	0.458,0.812	-0.062
1846	ENSG00000160753	RUSC1	chr1	+	155325566	155325672	155325600	155325672	155325315	155325490	1846	4.60486e+17	2,0,2,0,0,0	395429	1,2	183	150	1	1	0.995,1.0,0.995,1.0,1.0,1.0	0.997,0.994	0.003
1847	ENSG00000160753	RUSC1	chr1	+	155325863	155327132	155326579	155327132	155325566	155325672	1847	3.53443e+17	0,0,1,1,1,0	351429	0,0	300	150	1	1	1.0,1.0,0.995,0.994,0.995,1.0	1.0,1.0	-0.003
1848	ENSG00000160753	RUSC1	chr1	+	155326579	155327132	155326609	155327132	155325863	155325910	1848	4.22483e+17	0,10,0,1,11,6	390535	6,16	179	150	0.00609205	0.147104	1.0,0.976,1.0,0.997,0.971,0.981	0.982,0.966	0.013
1849	ENSG00000160753	RUSC1	chr1	+	155326579	155327132	155326897	155327132	155325863	155325910	1849	4.22483e+17	21,56,35,24,19,34	390535	27,33	300	150	0.467842	1	0.909,0.812,0.855,0.895,0.921,0.843	0.878,0.89	-0.011
1850	ENSG00000160753	RUSC1	chr1	+	155326609	155327132	155326897	155327132	155325863	155325910	1850	0,10,0,1,11,6	21,56,35,24,19,34	6,16	27,33	300	150	0.00466561	0.125527	0.0,0.082,0.0,0.02,0.224,0.081	0.1,0.195	-0.08
1851	ENSG00000136463	TACO1	chr17	+	63606312	63607464	63607286	63607464	63604533	63604640	1851	3.27489e+17	1,2,2,1,0,1	248395	1,0	300	150	1	1	0.994,0.992,0.987,0.994,1.0,0.993	0.992,1.0	-0.003
1856	ENSG00000159348	CYB5R1	chr1	-	202965886	202966109	202965886	202965993	202966527	202966600	1856	3,3,4,4,2,2	1.97269e+17	0,2	169228	265	150	1	1	0.009,0.006,0.011,0.012,0.005,0.007	0.0,0.005	0.006
1857	ENSG00000159348	CYB5R1	chr1	-	202965886	202966600	202965886	202965993	202966748	202966898	1857	2.36272e+17	1,6,0,0,3,0	143226	0,1	300	150	1	1	0.992,0.958,1.0,1.0,0.973,1.0	1.0,0.991	-0.008
1861	ENSG00000158062	UBXN11	chr1	-	26284141	26284281	26284141	26284245	26284361	26285541	1861	0,7,0,1,0,0	67,96,70,50,76,53	0,2	103107	185	150	1	1	0.0,0.056,0.0,0.016,0.0,0.0	0.0,0.015	0.005
1862	ENSG00000158062	UBXN11	chr1	-	26284361	26285541	26284361	26284482	26285822	26286037	1862	66,113,57,49,82,76	0,0,1,0,1,0	56,76	0,0	300	150	1	1	1.0,1.0,0.966,1.0,0.976,1.0	1.0,1.0	-0.01
1863	ENSG00000158062	UBXN11	chr1	-	26300925	26301053	26300925	26301024	26301693	26301722	1863	10,4,6,3,0,8	26,34,26,19,32,16	5,2	21,28	178	150	0.39611	1	0.245,0.09,0.163,0.117,0.0,0.296	0.167,0.057	0.04
1867	ENSG00000099795	NDUFB7	chr19	-	14566764	14566933	14566764	14566931	14571888	14572062	1867	1.07714e+20	0,0,0,0,0,0	7951323	0,4	151	150	1	1	1.0,1.0,1.0,1.0,1.0,1.0	1.0,0.997	0.002
1868	ENSG00000205758	CRYZL1	chr21	-	33591161	33591371	33591161	33591211	33595355	33595614	1868	14,20,10,10,8,17	0,0,1,0,1,0	6,18	0,0	300	150	1	1	1.0,1.0,0.833,1.0,0.8,1.0	1.0,1.0	-0.061
1869	ENSG00000205758	CRYZL1	chr21	-	33591161	33591211	33591161	33591207	33595730	33595836	1869	0,17,0,4,4,3	77,113,69,58,74,58	0,10	70,85	153	150	0.877826	1	0.0,0.129,0.0,0.063,0.05,0.048	0.0,0.103	-0.003
1870	ENSG00000205758	CRYZL1	chr21	-	33591161	33591228	33591161	33591207	33595730	33595836	1870	2,3,10,0,2,4	77,113,69,58,74,58	0,4	70,85	170	150	0.206218	1	0.022,0.023,0.113,0.0,0.023,0.057	0.0,0.04	0.02
1871	ENSG00000205758	CRYZL1	chr21	-	33591161	33591228	33591161	33591211	33595730	33595836	1871	2,3,10,0,2,4	0,17,0,4,4,3	0,3	0,9	166	150	1	1	1.0,0.138,1.0,0.0,0.311,0.546	NA,0.231	0.268
1872	ENSG00000205758	CRYZL1	chr21	-	33599149	33599285	33599149	33599248	33602233	33602345	1872	26,29,8,5,4,12	162,201,139,145,131,92	9,17	118213	186	150	0.440772	1	0.115,0.104,0.044,0.027,0.024,0.095	0.058,0.06	0.009
1874	ENSG00000076043	REXO2	chr11	+	114444154	114444652	114444540	114444652	114443855	114443933	1874	2,6,4,2,5,1	1.19613e+22	6,2	9781322	300	150	1	1	0.001,0.002,0.002,0.001,0.002,0.001	0.003,0.001	0
1875	ENSG00000076043	REXO2	chr11	+	114444154	114444652	114444585	114444652	114443855	114443933	1875	1.29229e+17	3,1,2,2,2,0	145221	3,3	300	150	0.18623	0.983365	0.956,0.991,0.976,0.973,0.978,1.0	0.96,0.974	0.012
1876	ENSG00000076043	REXO2	chr11	+	114444540	114444652	114444585	114444652	114443855	114443933	1876	1.32315e+23	3,1,2,2,2,0	11171541	3,3	194	150	1	1	0.997,0.999,0.998,0.998,0.998,1.0	0.997,0.997	0.001
1877	ENSG00000167461	RAB8A	chr19	+	16129553	16129604	16129573	16129604	16128025	16128091	1877	5.79809e+17	6,12,7,6,5,2	509724	0,8	169	150	0.919048	1	0.988,0.984,0.986,0.988,0.99,0.996	1.0,0.988	-0.005
1878	ENSG00000100764	PSMC1	chr14	+	90263661	90263847	90263800	90263847	90263317	90263442	1878	2.14632e+23	0,0,0,2,0,2	18382660	0,0	288	150	1	1	1.0,1.0,1.0,0.998,1.0,0.998	1.0,1.0	-0.001
1879	ENSG00000177674	AGTRAP	chr1	+	11745929	11746223	11745987	11746223	11745802	11745837	1879	0,2,0,1,3,4	10,1,0,2,10,8	0,0	1,4	207	150	1	1	0.0,0.592,NA,0.266,0.179,0.266	0.0,0.0	0.261
1880	ENSG00000177674	AGTRAP	chr1	+	11745929	11746223	11746126	11746223	11745802	11745837	1880	0,7,4,3,3,8	13,19,21,17,21,24	0,4	7,14	300	150	0.455845	1	0.0,0.156,0.087,0.081,0.067,0.143	0.0,0.125	0.027
1881	ENSG00000177674	AGTRAP	chr1	+	11745987	11746223	11746126	11746223	11745802	11745837	1881	10,6,4,4,10,12	13,19,21,17,21,24	1,8	7,14	288	150	0.960332	1	0.286,0.141,0.09,0.109,0.199,0.207	0.069,0.229	0.023
1882	ENSG00000155906	RMND1	chr6	-	151430137	151430203	151430137	151430177	151433154	151433230	1882	0,0,0,0,0,0	82,107,105,112,85,84	0,2	98112	175	150	1	1	0.0,0.0,0.0,0.0,0.0,0.0	0.0,0.015	-0.007
1883	ENSG00000186567	CEACAM19	chr19	+	44671745	44671986	44671889	44671986	44666957	44667321	1883	2,3,0,0,0,1	0,0,0,2,0,0	0,4	0,0	293	150	1	1	1.0,1.0,NA,0.0,NA,1.0	NA,1.0	-0.25
1885	ENSG00000186567	CEACAM19	chr19	+	44683433	44684359	44683436	44684359	44682566	44682620	1885	0,3,0,2,0,0	16,8,1,4,0,5	4,3	5,7	152	150	1	1	0.0,0.27,0.0,0.33,NA,0.0	0.441,0.297	-0.249
1887	ENSG00000173113	TRMT112	chr11	-	64317057	64317147	64317057	64317132	64317263	64317365	1887	3.32539e+23	83,52,49,47,60,45	26213654	24,48	164	150	0.00368409	0.106986	0.973,0.986,0.983,0.982,0.979,0.982	0.99,0.986	-0.007
1889	ENSG00000127463	EMC1	chr1	-	19219568	19219698	19219568	19219669	19220763	19220848	1889	6.2883e+17	1,0,15,8,3,16	388540	8,14	178	150	0.048621	0.478133	0.998,1.0,0.964,0.975,0.993,0.954	0.976,0.97	0.008
1890	ENSG00000127463	EMC1	chr1	-	19220763	19220848	19220763	19220810	19222623	19222834	1890	7.97953e+17	7,7,7,8,14,10	502646	5,18	187	150	0.1732	0.957683	0.989,0.991,0.985,0.979,0.97,0.975	0.988,0.966	0.004
1891	ENSG00000127463	EMC1	chr1	-	19238794	19238857	19238794	19238854	19239230	19239302	1891	4.09604e+17	64,91,52,33,31,34	300399	37,50	152	150	0.455825	1	0.863,0.868,0.832,0.892,0.915,0.892	0.889,0.887	-0.011
1892	ENSG00000144306	SCRN3	chr2	+	174398274	174398442	174398365	174398442	174395744	174395817	1892	51,66,43,61,68,46	8,0,0,0,1,0	43,53	0,2	240	150	0.416304	1	0.799,1.0,1.0,1.0,0.977,1.0	1.0,0.943	-0.009
1893	ENSG00000144306	SCRN3	chr2	+	174398274	174398442	174398365	174398442	174397335	174397404	1893	24,35,20,35,27,17	0,0,0,0,0,0	14,14	0,1	240	150	1	1	1.0,1.0,1.0,1.0,1.0,1.0	1.0,0.897	0.051
1894	ENSG00000111348	ARHGDIB	chr12	-	14947872	14947949	14947872	14947946	14949801	14949885	1894	1.57522e+23	0,5,2,2,0,0	11021836	2,1	152	150	1	1	1.0,0.998,0.999,0.999,1.0,1.0	0.998,0.999	0.001
1895	ENSG00000104365	IKBKB	chr8	+	42306342	42306432	42306367	42306432	42305186	42305275	1895	1.14146e+17	6,5,10,4,11,7	66152	2,5	174	150	0.0894275	0.690529	0.942,0.962,0.91,0.959,0.913,0.937	0.966,0.963	-0.027
1896	ENSG00000104365	IKBKB	chr8	+	42317656	42317771	42317709	42317771	42316709	42316904	1896	1.32218e+17	3,3,1,0,1,0	129192	2,4	202	150	0.401936	1	0.97,0.982,0.992,1.0,0.994,1.0	0.98,0.973	0.013
1901	ENSG00000159685	CHCHD6	chr3	+	126852643	126852730	126852646	126852730	126733077	126733222	1901	35,45,19,11,19,15	1.63267e+17	9,29	114156	152	150	0.54001	1	0.175,0.143,0.154,0.088,0.122,0.101	0.072,0.155	0.017
1902	ENSG00000159685	CHCHD6	chr3	+	126957415	126957551	126957424	126957551	126914679	126914750	1902	1.55218e+17	1,3,2,0,0,4	100140	0,0	158	150	1	1	0.993,0.986,0.984,1.0,1.0,0.965	1.0,1.0	-0.012
1904	ENSG00000070087	PFN2	chr3	-	149964903	149966586	149964903	149966264	149968357	149968550	1904	2.33347e+17	1.72821e+23	296412	12351696	300	150	0.00179862	0.0653708	0.063,0.075,0.089,0.081,0.096,0.093	0.107,0.108	-0.025
1905	ENSG00000167525	PROCA1	chr17	-	28704306	28704616	28704306	28704435	28704707	28704843	1905	0,2,0,0,0,0	7,3,2,5,3,8	1,0	1,7	300	150	1	1	0.0,0.25,0.0,0.0,0.0,0.0	0.333,0.0	-0.125
1910	ENSG00000011198	ABHD5	chr3	+	43717670	43717857	43717765	43717857	43714946	43715058	1910	1.68244e+17	10,5,1,2,2,3	113210	1,4	244	150	0.548411	1	0.912,0.968,0.99,0.986,0.983,0.974	0.986,0.97	-0.009
1911	ENSG00000011260	UTP18	chr17	+	51288028	51288203	51288123	51288203	51285244	51285368	1911	6.6395e+17	2,6,2,2,6,4	578861	4,2	244	150	1	1	0.995,0.99,0.995,0.996,0.987,0.99	0.989,0.996	0
1912	ENSG00000100577	GSTZ1	chr14	+	77330230	77330359	77330309	77330359	77329754	77329807	1912	0,6,0,0,0,1	58,64,49,58,65,42	0,0	42,65	228	150	1	1	0.0,0.058,0.0,0.0,0.0,0.015	0.0,0.0	0.012
1913	ENSG00000153113	CAST	chr5	+	96726753	96726859	96726793	96726859	96722638	96722698	1913	3,12,3,7,13,9	2.04262e+17	0,8	154235	189	150	0.1012	0.725439	0.012,0.035,0.011,0.022,0.052,0.034	0.0,0.026	0.015
1914	ENSG00000153113	CAST	chr5	+	96726753	96726859	96726793	96726859	96722638	96722718	1914	0,1,0,1,0,2	0,0,0,0,5,0	0,3	2,3	189	150	1	1	NA,1.0,NA,1.0,0.0,1.0	0.0,0.442	0.529
1915	ENSG00000153113	CAST	chr5	+	96729589	96729725	96729611	96729725	96729152	96729209	1915	3,1,2,1,1,2	8.00124e+18	0,0	7151128	171	150	1	1	0.003,0.001,0.002,0.001,0.001,0.002	0.0,0.0	0.002
1916	ENSG00000153113	CAST	chr5	+	96765220	96765325	96765223	96765325	96762273	96762372	1916	8.50103e+18	2.14282e+17	604992	174226	152	150	0.927172	1	0.797,0.783,0.78,0.805,0.795,0.803	0.774,0.812	0.001
1918	ENSG00000070367	EXOC5	chr14	-	57246710	57246858	57246710	57246827	57247617	57247712	1918	1.92396e+17	3,0,1,7,0,0	182293	10,6	180	150	0.000178662	0.0138798	0.982,1.0,0.995,0.971,1.0,1.0	0.938,0.976	0.034
1921	ENSG00000157601	MX1	chr21	+	41421837	41422095	41421974	41422095	41420514	41420817	1921	2,3,1,0,1,4	0,0,0,0,0,0	0,1	0,1	286	150	1	1	1.0,1.0,1.0,NA,1.0,1.0	NA,0.344	0.656
1922	ENSG00000157601	MX1	chr21	+	41432030	41432175	41432049	41432175	41430532	41430608	1922	0,1,8,0,7,0	6,11,10,8,22,34	1,2	34,70	168	150	0.0134117	0.235239	0.0,0.075,0.417,0.0,0.221,0.0	0.026,0.025	0.093
1926	ENSG00000117616	RSRP1	chr1	-	25243549	25244224	25243549	25243633	25244453	25244498	1926	71,149,45,56,59,75	3,4,2,4,3,8	31,95	9,1	300	150	0.365909	1	0.922,0.949,0.918,0.875,0.908,0.824	0.633,0.979	0.093
1927	ENSG00000117616	RSRP1	chr1	-	25243549	25244224	25243549	25243633	25245149	25245301	1927	68,123,41,49,58,64	7,17,3,15,9,5	27,78	2,15	300	150	0.780198	1	0.829,0.783,0.872,0.62,0.763,0.865	0.871,0.722	-0.008
1928	ENSG00000099992	TBC1D10A	chr22	-	30304530	30304651	30304530	30304630	30326672	30326901	1928	0,0,0,2,0,0	82,119,80,93,46,60	0,0	67117	170	150	1	1	0.0,0.0,0.0,0.019,0.0,0.0	0.0,0.0	0.003
1929	ENSG00000185485	SDHAP1	chr3	-	195965428	195965577	195965428	195965542	195967513	195967644	1929	0,19,6,6,4,10	88,92,59,81,65,44	3,10	54,83	184	150	0.7259	1	0.0,0.144,0.077,0.057,0.048,0.156	0.043,0.089	0.014
1930	ENSG00000185485	SDHAP1	chr3	-	195982161	195982352	195982161	195982310	195984111	195984276	1930	0,0,0,0,0,0	47,89,63,57,70,54	2,1	44,62	191	150	0.474823	1	0.0,0.0,0.0,0.0,0.0,0.0	0.034,0.013	-0.024
1934	ENSG00000138092	CENPO	chr2	+	24815496	24815756	24815597	24815756	24814375	24814493	1934	1.533e+17	41,50,46,33,42,32	129214	20,60	250	150	0.794085	1	0.691,0.783,0.706,0.744,0.718,0.781	0.795,0.682	-0.001
1935	ENSG00000283138	AC006207.1	chr12	+	3757396	3757842	3757695	3757842	3756557	3756708	1935	1,0,1,2,3,2	0,0,1,3,2,3	1,3	0,1	300	150	1	1	1.0,NA,0.333,0.25,0.429,0.25	1.0,0.6	-0.348
1936	ENSG00000262481	TMEM256-PLSCR3	chr17	-	7394103	7394271	7394103	7394267	7394907	7395090	1936	0,3,0,6,2,0	3,3,0,0,0,1	0,3	0,2	153	150	1	1	0.0,0.495,NA,1.0,1.0,0.0	NA,0.595	-0.096
1937	ENSG00000262481	TMEM256-PLSCR3	chr17	-	7394103	7394734	7394103	7394267	7394907	7395090	1937	6,11,5,25,14,17	3,3,0,0,0,1	1,35	0,2	300	150	0.820015	1	0.5,0.647,1.0,1.0,1.0,0.895	1.0,0.897	-0.108
1938	ENSG00000262481	TMEM256-PLSCR3	chr17	-	7394103	7394734	7394103	7394271	7394907	7395090	1938	6,11,5,25,14,17	0,3,0,6,2,0	1,35	0,3	300	150	0.415734	1	1.0,0.647,1.0,0.676,0.778,1.0	1.0,0.854	-0.077
1940	ENSG00000154832	CXXC1	chr18	-	50283264	50283361	50283264	50283324	50283514	50283564	1940	1.81207e+17	2,7,0,2,0,0	153169	0,3	186	150	1	1	0.986,0.96,1.0,0.984,1.0,1.0	1.0,0.978	-0.001
1941	ENSG00000154832	CXXC1	chr18	-	50285748	50286257	50285748	50285928	50286538	50286639	1941	2.25328e+17	0,2,0,2,0,1	189266	0,11	300	150	0.00130206	0.0548054	1.0,0.988,1.0,0.982,1.0,0.988	1.0,0.924	0.031
1942	ENSG00000027697	IFNGR1	chr6	-	137206135	137206308	137206135	137206206	137206962	137207077	1942	1.47224e+17	0,0,0,0,0,2	133236	0,0	251	150	1	1	1.0,1.0,1.0,1.0,1.0,0.977	1.0,1.0	-0.004
1944	ENSG00000026297	RNASET2	chr6	-	166943018	166943809	166943018	166943089	166946681	166946739	1944	0,0,0,1,1,1	96,112,49,76,64,75	0,0	51,65	300	150	1	1	0.0,0.0,0.0,0.007,0.008,0.007	0.0,0.0	0.004
1946	ENSG00000128881	TTBK2	chr15	-	42872610	42872696	42872610	42872677	42878548	42878684	1946	1,11,4,6,6,6	0,2,0,1,0,0	6,6	0,0	168	150	1	1	1.0,0.831,1.0,0.843,1.0,1.0	1.0,1.0	-0.054
1947	ENSG00000128881	TTBK2	chr15	-	42872610	42872758	42872610	42872677	42878548	42878684	1947	43,89,61,68,46,69	0,2,0,1,0,0	40,61	0,0	230	150	1	1	1.0,0.967,1.0,0.978,1.0,1.0	1.0,1.0	-0.009
1948	ENSG00000128881	TTBK2	chr15	-	42872610	42872758	42872610	42872696	42878548	42878684	1948	42,78,58,62,40,63	0,0,1,0,0,0	34,55	0,0	211	150	1	1	1.0,1.0,0.976,1.0,1.0,1.0	1.0,1.0	-0.004
1949	ENSG00000140262	TCF12	chr15	+	57273029	57273262	57273032	57273262	57263111	57263274	1949	1.9836e+17	21,34,28,34,36,30	192331	27,37	152	150	0.844911	1	0.903,0.913,0.909,0.915,0.797,0.878	0.875,0.898	-0.001
1951	ENSG00000241288	AC092902.2	chr3	-	125908781	125908874	125908781	125908843	125914419	125914767	1951	1,1,2,0,0,1	0,0,0,0,0,0	0,0	0,1	180	150	1	1	1.0,1.0,1.0,NA,NA,1.0	NA,0.0	1
1952	ENSG00000183853	KIRREL1	chr1	+	158089453	158089628	158089501	158089628	158088326	158088454	1952	2.42247e+17	1.3813e+17	184225	109126	197	150	0.190304	0.994735	0.572,0.591,0.454,0.455,0.508,0.571	0.562,0.576	-0.044
1953	ENSG00000196118	CCDC189	chr16	-	30759341	30759557	30759341	30759458	30759653	30759724	1953	5,4,0,2,0,1	0,5,17,2,11,10	2,3	5,1	248	150	0.178837	0.965215	1.0,0.326,0.0,0.377,0.0,0.057	0.195,0.645	-0.127
1954	ENSG00000196118	CCDC189	chr16	-	30759011	30759247	30759011	30759101	30760283	30760668	1954	0,0,2,2,0,0	0,0,0,1,0,0	0,0	1,1	295	150	1	1	NA,NA,1.0,0.504,NA,NA	0.0,0.0	0.752
1955	ENSG00000196118	CCDC189	chr16	-	30759653	30759809	30759653	30759724	30760283	30760668	1955	0,4,0,0,0,0	6,16,22,13,15,6	0,0	1,4	234	150	1	1	0.0,0.138,0.0,0.0,0.0,0.0	0.0,0.0	0.023
1956	ENSG00000196118	CCDC189	chr16	-	30760283	30760668	30760283	30760453	30761197	30761229	1956	51,61,39,46,58,45	0,0,0,0,0,2	27,57	0,0	300	150	1	1	1.0,1.0,1.0,1.0,1.0,0.918	1.0,1.0	-0.014
1961	ENSG00000196924	FLNA	chrX	-	154353000	154353221	154353000	154353204	154353295	154353457	1961	4,5,2,0,0,0	8.97011e+24	0,0	723010413	166	150	1	1	0.0,0.0,0.0,0.0,0.0,0.0	0.0,0.0	0
1962	ENSG00000196924	FLNA	chrX	-	154365135	154365259	154365135	154365257	154365348	154365486	1962	9.32111e+24	2,0,0,0,0,0	79109992	0,0	151	150	1	1	1.0,1.0,1.0,1.0,1.0,1.0	1.0,1.0	0
1964	ENSG00000068438	FTSJ1	chrX	+	48482402	48482506	48482408	48482506	48481631	48481715	1964	3.3837e+17	117,141,148,91,99,106	248371	108116	155	150	0.759403	1	0.737,0.717,0.695,0.713,0.774,0.661	0.69,0.756	-0.007
1965	ENSG00000068438	FTSJ1	chrX	+	48482402	48482506	48482419	48482506	48481631	48481715	1965	3.5539e+17	0,0,1,0,1,0	259391	0,0	166	150	1	1	1.0,1.0,0.997,1.0,0.997,1.0	1.0,1.0	-0.001
1966	ENSG00000068438	FTSJ1	chrX	+	48482408	48482506	48482419	48482506	48481631	48481715	1966	1.34161e+17	0,0,1,0,1,0	119136	0,0	160	150	1	1	1.0,1.0,0.994,1.0,0.99,1.0	1.0,1.0	-0.003
1967	ENSG00000068438	FTSJ1	chrX	+	48482596	48483027	48482985	48483027	48482402	48482506	1967	4.08506e+17	0,0,1,0,0,0	382464	0,1	300	150	1	1	1.0,1.0,0.996,1.0,1.0,1.0	1.0,0.996	0.001
1969	ENSG00000135924	DNAJB2	chr2	+	219280577	219281771	219281717	219281771	219279797	219279898	1969	110,135,69,92,86,44	0,0,0,0,0,2	75113	0,0	300	150	1	1	1.0,1.0,1.0,1.0,1.0,0.917	1.0,1.0	-0.014
1971	ENSG00000011243	AKAP8L	chr19	-	15398629	15398766	15398629	15398703	15399301	15399410	1971	11,27,9,6,16,11	1,0,0,2,0,5	17,17	1,0	212	150	1	1	0.886,1.0,1.0,0.68,1.0,0.609	0.923,1.0	-0.099
1973	ENSG00000011243	AKAP8L	chr19	-	15403474	15403715	15403474	15403555	15404009	15404042	1973	2.99369e+17	0,0,2,2,2,0	231293	0,0	300	150	1	1	1.0,1.0,0.988,0.982,0.986,1.0	1.0,1.0	-0.007
1983	ENSG00000179168	GGN	chr19	-	38385420	38387280	38385420	38385500	38387760	38387822	1983	3,3,2,1,0,2	0,0,0,0,0,0	0,4	0,6	300	150	1	1	1.0,1.0,1.0,1.0,NA,1.0	NA,0.25	0.75
1984	ENSG00000085788	DDHD2	chr8	+	38234393	38234584	38234399	38234584	38232986	38233214	1984	1.88285e+17	1,6,2,0,4,6	138195	7,1	155	150	0.361996	1	0.995,0.979,0.988,1.0,0.974,0.963	0.95,0.995	0.011
1988	ENSG00000283239	KBTBD11-OT1	chr8	+	1864369	1864436	1864372	1864436	1859896	1860184	1988	1.40142e+17	91,86,53,45,77,49	73116	48,76	152	150	0.234935	1	0.603,0.62,0.682,0.716,0.581,0.691	0.6,0.601	0.048
1989	ENSG00000185664	PMEL	chr12	-	55955273	55955382	55955273	55955361	55955463	55955669	1989	4,0,0,0,0,0	3,2,0,4,0,0	0,0	1,4	170	150	1	1	0.541,0.0,NA,0.0,NA,NA	0.0,0.0	0.18
1990	ENSG00000125319	C17orf53	chr17	+	44154552	44154664	44154555	44154664	44150960	44151044	1990	0,1,1,0,0,0	0,11,5,5,12,5	0,2	4,9	152	150	1	1	NA,0.082,0.165,0.0,0.0,0.0	0.0,0.18	-0.041
1991	ENSG00000125319	C17orf53	chr17	+	44154552	44154664	44154555	44154664	44152636	44152777	1991	0,5,2,1,1,6	37,47,38,42,40,19	1,4	32,53	152	150	0.730057	1	0.0,0.095,0.049,0.023,0.024,0.238	0.03,0.069	0.022
1993	ENSG00000184009	ACTG1	chr17	-	81511187	81511803	81511187	81511626	81511902	81512142	1993	11,55,45,32,35,14	3.43014e+29	41,44	2535231987	300	150	1	1	0.0,0.001,0.001,0.001,0.001,0.0	0.001,0.001	0
1994	ENSG00000184009	ACTG1	chr17	-	81511902	81512142	81511902	81512115	81512231	81512360	1994	4.50475e+29	495,0,48,0,271,221	3437645822	20289	176	150	0.763341	1	0.987,1.0,0.999,1.0,0.992,0.992	0.999,0.993	-0.001
1998	ENSG00000130803	ZNF317	chr19	+	9157833	9158075	9157979	9158075	9157267	9157394	1998	0,2,0,0,0,0	48,100,49,53,41,68	1,0	30,58	295	150	1	1	0.0,0.01,0.0,0.0,0.0,0.0	0.017,0.0	-0.007
1999	ENSG00000258388	PPT2-EGFL8	chr6	+	32167086	32167257	32167102	32167257	32166909	32167005	1999	41,42,28,28,42,21	3,1,0,6,1,2	7,43	3,1	165	150	0.743035	1	0.926,0.974,1.0,0.809,0.974,0.905	0.68,0.975	0.104
2000	ENSG00000104957	CCDC130	chr19	+	13759099	13759272	13759110	13759272	13758867	13759010	2000	40,33,25,39,33,37	3,4,3,4,2,0	44,45	2,0	160	150	0.0280607	0.360317	0.926,0.886,0.887,0.901,0.939,1.0	0.954,1.0	-0.054
2005	ENSG00000101307	SIRPB1	chr20	-	1597339	1598282	1597339	1597433	1598821	1598936	2005	0,3,0,0,0,2	0,0,0,0,0,2	3,0	0,0	300	150	1	1	NA,1.0,NA,NA,NA,0.333	1.0,NA	-0.334
2013	ENSG00000108848	LUC7L3	chr17	+	50749218	50749344	50749223	50749344	50746541	50746702	2013	52,134,72,90,60,56	4,0,2,2,0,5	58,90	0,0	154	150	0.3082	1	0.927,1.0,0.972,0.978,1.0,0.916	1.0,1.0	-0.034
2014	ENSG00000108848	LUC7L3	chr17	+	50749218	50749344	50749223	50749344	50748388	50748416	2014	9,0,7,10,10,2	0,0,0,0,0,0	7,2	0,2	154	150	1	1	1.0,NA,1.0,1.0,1.0,1.0	1.0,0.493	0.254
2015	ENSG00000197256	KANK2	chr19	-	11178344	11178471	11178344	11178447	11178552	11178720	2015	32,30,15,22,31,12	142,196,132,131,107,86	18,25	113150	173	150	0.666766	1	0.163,0.117,0.09,0.127,0.201,0.108	0.121,0.126	0.011
2018	ENSG00000163157	TMOD4	chr1	-	151170919	151171063	151170919	151171059	151171432	151171540	2018	0,4,0,0,3,3	0,2,0,0,0,0	0,2	0,0	153	150	1	1	NA,0.662,NA,NA,1.0,1.0	NA,1.0	-0.113
2020	ENSG00000163430	FSTL1	chr3	-	120450683	120450797	120450683	120450746	120450896	120450991	2020	24,45,20,24,12,27	1.93329e+23	16,31	13041939	200	150	0.978873	1	0.009,0.012,0.009,0.012,0.007,0.015	0.009,0.012	0
2021	ENSG00000075539	FRYL	chr4	-	48546066	48546271	48546066	48546268	48547583	48547769	2021	63,134,55,51,57,60	34,20,28,16,19,16	53,62	7,22	152	150	0.299846	1	0.646,0.869,0.66,0.759,0.748,0.787	0.882,0.736	-0.064
2023	ENSG00000071626	DAZAP1	chr19	+	1421147	1421258	1421150	1421258	1418665	1418731	2023	8.9913e+18	2.04324e+17	6861059	147304	152	150	0.220219	1	0.813,0.798,0.804,0.835,0.844,0.806	0.822,0.775	0.018
2024	ENSG00000071626	DAZAP1	chr19	+	1434736	1435687	1434739	1435687	1432513	1432690	2024	8.37112e+18	1.4218e+17	677926	129161	152	150	0.858834	1	0.853,0.86,0.845,0.844,0.82,0.859	0.838,0.85	0.003
2025	ENSG00000163468	CCT3	chr1	-	156324971	156325089	156324971	156325086	156333546	156333643	2025	2.97437e+23	18,26,14,9,5,12	20762971	5,30	152	150	1	1	0.994,0.993,0.994,0.996,0.998,0.995	0.998,0.99	0.001
2026	ENSG00000164068	RNF123	chr3	+	49697044	49697222	49697142	49697222	49691424	49691509	2026	0,0,0,1,0,0	100,132,95,71,69,71	2,0	65102	247	150	1	1	0.0,0.0,0.0,0.008,0.0,0.0	0.018,0.0	-0.008
2027	ENSG00000164068	RNF123	chr3	+	49704983	49705186	49705081	49705186	49704649	49704756	2027	122,115,66,75,75,79	0,3,0,3,0,1	57100	0,0	247	150	1	1	1.0,0.959,1.0,0.938,1.0,0.98	1.0,1.0	-0.02
2029	ENSG00000179348	GATA2	chr3	-	128481818	128481944	128481818	128481902	128483859	128484005	2029	53,70,27,14,40,28	2,0,0,0,0,0	18,41	0,0	191	150	1	1	0.954,1.0,1.0,1.0,1.0,1.0	1.0,1.0	-0.008
2030	ENSG00000131653	TRAF7	chr16	+	2165856	2165936	2165878	2165936	2163882	2164001	2030	23,10,7,13,6,12	4.77496e+17	13,19	296362	171	150	0.0370364	0.416409	0.041,0.017,0.016,0.033,0.013,0.033	0.037,0.044	-0.015
2033	ENSG00000009830	POMT2	chr14	-	77278728	77278961	77278728	77278869	77279822	77279928	2033	1,0,1,1,0,0	45,63,48,30,33,44	2,1	28,42	241	150	0.436677	1	0.014,0.0,0.013,0.02,0.0,0.0	0.043,0.015	-0.021
2034	ENSG00000009830	POMT2	chr14	-	77278728	77279928	77278728	77278869	77280020	77280080	2034	92,129,103,88,74,69	0,0,4,0,0,0	81108	0,0	300	150	1	1	1.0,1.0,0.928,1.0,1.0,1.0	1.0,1.0	-0.012
2036	ENSG00000159063	ALG8	chr11	-	78106806	78106946	78106806	78106912	78109441	78109581	2036	2.72429e+17	9,10,17,2,11,2	215372	19,19	183	150	0.000117953	0.0116361	0.961,0.972,0.926,0.99,0.965,0.993	0.903,0.941	0.046
2038	ENSG00000159063	ALG8	chr11	-	78127357	78127439	78127357	78127436	78139493	78139622	2038	3,4,0,1,0,1	3.37392e+17	2,2	318445	152	150	1	1	0.009,0.01,0.0,0.004,0.0,0.003	0.006,0.004	-0.001
2040	ENSG00000162241	SLC25A45	chr11	-	65380131	65380234	65380131	65380175	65381874	65381969	2040	0,1,0,1,1,1	0,0,0,0,2,0	0,0	0,3	208	150	1	1	NA,1.0,NA,1.0,0.265,1.0	NA,0.0	0.816
2042	ENSG00000109685	NSD2	chr4	+	1951998	1952231	1952107	1952231	1951071	1951203	2042	0,0,0,1,3,0	3.01481e+17	0,0	288427	258	150	1	1	0.0,0.0,0.0,0.002,0.005,0.0	0.0,0.0	0.001
2043	ENSG00000109685	NSD2	chr4	+	1952751	1953524	1953323	1953524	1952104	1952231	2043	11,8,10,7,11,0	3.25509e+17	7,2	286439	300	150	0.881428	1	0.017,0.008,0.012,0.01,0.015,0.0	0.012,0.002	0.003
2045	ENSG00000166483	WEE1	chr11	+	9586448	9586619	9586497	9586619	9585441	9585527	2045	2.96333e+17	7,9,8,0,4,3	253384	5,12	198	150	0.087955	0.685013	0.97,0.966,0.971,1.0,0.984,0.988	0.975,0.96	0.012
2051	ENSG00000131473	ACLY	chr17	-	41913714	41913900	41913714	41913896	41930357	41930542	2051	1,3,1,4,7,1	0,0,6,2,1,0	0,4	1,0	153	150	0.386275	1	1.0,1.0,0.14,0.662,0.873,1.0	0.0,1.0	0.279
2052	ENSG00000197363	ZNF517	chr8	+	144804124	144804238	144804145	144804238	144803640	144803767	2052	15,7,7,10,5,20	1,0,1,0,0,0	1,5	0,0	170	150	1	1	0.93,1.0,0.861,1.0,1.0,1.0	1.0,1.0	-0.035
2053	ENSG00000080823	MOK	chr14	-	102232534	102232708	102232534	102232671	102233687	102233789	2053	56,64,29,58,55,62	3,1,6,7,5,3	43,54	0,0	186	150	0.000126269	0.0120733	0.938,0.981,0.796,0.87,0.899,0.943	1.0,1.0	-0.096
2054	ENSG00000080823	MOK	chr14	-	102250811	102250990	102250811	102250987	102251755	102251804	2054	19,30,29,27,33,23	5,25,11,13,30,22	12,26	15,21	152	150	0.167578	0.942534	0.789,0.542,0.722,0.672,0.521,0.508	0.441,0.55	0.13
2056	ENSG00000138802	SEC24B	chr4	+	109506327	109506512	109506330	109506512	109494614	109494856	2056	81,115,84,70,74,73	43,63,75,39,39,29	76123	35,33	152	150	0.0162184	0.261333	0.65,0.643,0.525,0.639,0.652,0.713	0.682,0.786	-0.097
2061	ENSG00000123136	DDX39A	chr19	-	14409741	14409981	14409741	14409873	14410215	14410334	2061	16,22,20,10,13,12	7.299e+17	7,20	556890	257	150	0.397035	1	0.013,0.014,0.016,0.011,0.011,0.013	0.007,0.013	0.003
2062	ENSG00000123136	DDX39A	chr19	-	14410988	14411172	14410988	14411136	14411505	14411598	2062	4.745e+17	13,10,0,5,0,0	438569	0,4	185	150	0.722649	1	0.967,0.976,1.0,0.983,1.0,1.0	1.0,0.991	-0.008
2063	ENSG00000123136	DDX39A	chr19	-	14412550	14412711	14412550	14412678	14413012	14413224	2063	1,1,2,0,5,0	7.44877e+17	0,1	639864	182	150	1	1	0.001,0.001,0.002,0.0,0.007,0.0	0.0,0.001	0.001
2070	ENSG00000120318	ARAP3	chr5	-	141661683	141662255	141661683	141661789	141664921	141665085	2070	62,70,53,35,53,44	4,8,4,6,6,9	25,51	6,5	300	150	0.607453	1	0.886,0.814,0.869,0.745,0.815,0.71	0.676,0.836	0.05
2071	ENSG00000175467	SART1	chr11	+	65964005	65964131	65964073	65964131	65961728	65962093	2071	2,6,0,1,4,0	4.38486e+17	3,7	328451	217	150	1	1	0.003,0.008,0.0,0.002,0.007,0.0	0.006,0.011	-0.005
2072	ENSG00000175467	SART1	chr11	+	65965050	65965218	65965091	65965218	65964514	65964570	2072	0,6,3,0,4,0	5.32611e+17	0,5	412612	190	150	1	1	0.0,0.008,0.005,0.0,0.008,0.0	0.0,0.006	0.001
2075	ENSG00000165521	EML5	chr14	-	88688270	88688473	88688270	88688359	88694306	88694407	2075	0,2,0,4,1,3	0,0,0,0,0,0	3,9	1,0	263	150	1	1	NA,1.0,NA,1.0,1.0,1.0	0.631,1.0	0.184
2076	ENSG00000161202	DVL3	chr3	+	184164477	184164601	184164491	184164601	184164266	184164388	2076	5,3,5,10,9,5	3.48384e+17	7,4	305399	163	150	0.393487	1	0.013,0.007,0.016,0.036,0.034,0.019	0.021,0.009	0.006
2077	ENSG00000161202	DVL3	chr3	+	184166825	184166975	184166876	184166975	184166605	184166673	2077	3.42408e+17	1,4,0,0,0,3	288344	7,2	200	150	0.392434	1	0.996,0.987,1.0,1.0,1.0,0.986	0.969,0.992	0.014
2079	ENSG00000111142	METAP2	chr12	+	95485878	95485981	95485947	95485981	95483214	95483280	2079	1.13716e+22	1,2,0,0,0,7	8321349	3,5	218	150	1	1	0.999,0.998,1.0,1.0,1.0,0.99	0.995,0.995	0.003
2080	ENSG00000090989	EXOC1	chr4	+	55892614	55892711	55892634	55892711	55891314	55891422	2080	0,0,0,0,0,2	1.49218e+17	0,4	98186	169	150	1	1	0.0,0.0,0.0,0.0,0.0,0.011	0.0,0.019	-0.008
2081	ENSG00000137804	NUSAP1	chr15	+	41350987	41351129	41350990	41351129	41349097	41349241	2081	5.42874e+17	50,59,57,69,45,54	666925	56102	152	150	0.0190302	0.283668	0.915,0.936,0.934,0.928,0.945,0.929	0.921,0.899	0.021
2082	ENSG00000137804	NUSAP1	chr15	+	41350987	41351129	41351032	41351129	41349097	41349241	2082	6.41101e+19	3.02442e+17	7991108	389563	194	150	0.046286	0.464419	0.621,0.638,0.605,0.66,0.704,0.689	0.614,0.603	0.044
2083	ENSG00000137804	NUSAP1	chr15	+	41350990	41351129	41351032	41351129	41349097	41349241	2083	1.49193e+17	3.02442e+17	189285	389563	191	150	0.514786	1	0.279,0.255,0.258,0.321,0.335,0.331	0.276,0.284	0.016
2084	ENSG00000137804	NUSAP1	chr15	+	41365401	41365589	41365404	41365589	41358148	41358258	2084	3.30515e+17	2.65382e+17	311595	284484	152	150	0.591227	1	0.551,0.571,0.527,0.563,0.538,0.539	0.519,0.548	0.015
2085	ENSG00000100503	NIN	chr14	-	50821873	50822077	50821873	50822000	50830463	50830517	2085	65,118,74,86,60,76	0,2,0,0,0,0	28,67	0,0	226	150	1	1	1.0,0.975,1.0,1.0,1.0,1.0	1.0,1.0	-0.004
2087	ENSG00000073350	LLGL2	chr17	+	75574110	75574260	75574212	75574260	75573951	75573980	2087	3,2,2,1,2,0	9,24,32,9,18,11	1,14	14,21	251	150	0.00118298	0.0526766	0.166,0.047,0.036,0.062,0.062,0.0	0.041,0.285	-0.101
2088	ENSG00000073350	LLGL2	chr17	+	75574452	75574668	75574609	75574668	75574212	75574260	2088	12,14,17,3,6,8	4,16,6,4,7,1	7,8	3,9	300	150	0.617296	1	0.6,0.304,0.586,0.273,0.3,0.8	0.538,0.308	0.054
2089	ENSG00000073350	LLGL2	chr17	+	75574870	75575207	75574873	75575207	75574609	75574668	2089	2,10,2,9,1,9	5,5,8,8,0,0	3,6	6,0	152	150	0.558741	1	0.283,0.664,0.198,0.526,1.0,1.0	0.33,1.0	-0.053
2090	ENSG00000108439	PNPO	chr17	+	47943305	47943430	47943342	47943430	47941505	47941602	2090	29,46,24,36,26,34	0,0,0,0,2,0	20,43	0,0	186	150	1	1	1.0,1.0,1.0,1.0,0.913,1.0	1.0,1.0	-0.014
2091	ENSG00000108439	PNPO	chr17	+	47945558	47945612	47945597	47945612	47944615	47944715	2091	1.74232e+17	0,1,1,0,0,0	123188	0,0	188	150	1	1	1.0,0.995,0.99,1.0,1.0,1.0	1.0,1.0	-0.002
2092	ENSG00000163374	YY1AP1	chr1	-	155668626	155668777	155668626	155668717	155670319	155670464	2092	1.43215e+17	115,188,85,83,103,112	112191	82116	209	150	0.388461	1	0.472,0.451,0.493,0.571,0.487,0.497	0.495,0.542	-0.023
2093	ENSG00000163374	YY1AP1	chr1	-	155668626	155668777	155668626	155668717	155672520	155672731	2093	37,63,39,32,29,33	1,0,0,0,0,0	20,42	0,0	209	150	1	1	0.964,1.0,1.0,1.0,1.0,1.0	1.0,1.0	-0.006
2094	ENSG00000163374	YY1AP1	chr1	-	155672559	155672731	155672559	155672727	155674684	155674818	2094	1,2,2,0,0,4	0,0,0,0,1,0	0,3	0,0	153	150	1	1	1.0,1.0,1.0,NA,0.0,1.0	NA,1.0	-0.2
2095	ENSG00000163374	YY1AP1	chr1	-	155672559	155672731	155672559	155672727	155675009	155675096	2095	3.28382e+17	0,10,3,7,4,0	250376	4,1	153	150	0.87564	1	1.0,0.974,0.99,0.977,0.988,1.0	0.984,0.997	-0.002
2096	ENSG00000174485	DENND4A	chr15	-	65700543	65700675	65700543	65700672	65701050	65701192	2096	5,6,5,6,1,2	14,4,3,11,4,6	4,4	0,9	152	150	0.19249	0.999435	0.261,0.597,0.622,0.35,0.198,0.248	1.0,0.305	-0.273
2100	ENSG00000164134	NAA15	chr4	+	139384831	139384978	139384834	139384978	139378755	139378854	2100	2.93338e+17	30,59,28,25,35,37	192348	25,26	152	150	0.0561514	0.525292	0.906,0.85,0.897,0.891,0.877,0.869	0.883,0.93	-0.025
2101	ENSG00000163702	IL17RC	chr3	+	9917863	9918075	9917922	9918075	9917712	9917734	2101	6,4,3,2,8,0	51,103,58,35,76,79	0,0	53,59	208	150	0.00451817	0.122089	0.078,0.027,0.036,0.04,0.071,0.0	0.0,0.0	0.042
2103	ENSG00000163702	IL17RC	chr3	+	9917922	9918075	9917926	9918075	9917712	9917734	2103	51,103,58,35,76,79	0,0,0,0,0,5	53,59	0,0	153	150	1	1	1.0,1.0,1.0,1.0,1.0,0.939	1.0,1.0	-0.01
2104	ENSG00000163702	IL17RC	chr3	+	9918499	9918609	9918534	9918609	9917922	9918075	2104	48,52,41,34,74,62	0,10,4,1,1,1	32,45	2,4	184	150	0.724677	1	1.0,0.809,0.893,0.965,0.984,0.981	0.929,0.902	0.023
2105	ENSG00000163702	IL17RC	chr3	+	9929848	9929897	9929851	9929897	9928579	9928630	2105	1,2,14,4,5,8	50,82,53,53,60,47	0,8	51,74	152	150	0.257279	1	0.019,0.024,0.207,0.069,0.076,0.144	0.0,0.096	0.042
2106	ENSG00000204410	MSH5	chr6	+	31744138	31744299	31744189	31744299	31743903	31744025	2106	0,4,8,1,4,2	36,45,29,42,32,35	1,2	33,53	200	150	0.0981604	0.716882	0.0,0.063,0.171,0.018,0.086,0.041	0.022,0.028	0.038
2107	ENSG00000204410	MSH5	chr6	+	31758532	31758620	31758547	31758620	31758164	31758293	2107	1,0,0,0,0,0	67,76,51,42,59,43	0,0	35,47	164	150	1	1	0.013,0.0,0.0,0.0,0.0,0.0	0.0,0.0	0.002
2110	ENSG00000204410	MSH5	chr6	+	31761184	31761262	31761187	31761262	31760689	31760839	2110	6,7,1,9,10,9	52,71,47,48,79,47	12,8	38,69	152	150	0.155192	0.908008	0.102,0.089,0.021,0.156,0.111,0.159	0.238,0.103	-0.064
2111	ENSG00000204410	MSH5	chr6	+	31761817	31761955	31761865	31761955	31761471	31761615	2111	70,57,43,62,64,49	0,0,0,0,0,4	37,54	0,0	197	150	1	1	1.0,1.0,1.0,1.0,1.0,0.903	1.0,1.0	-0.016
2113	ENSG00000164066	INTU	chr4	+	127685441	127687867	127687677	127687867	127684408	127684486	2113	0,6,5,0,0,0	9,7,3,3,4,21	0,4	6,13	300	150	0.804472	1	0.0,0.3,0.455,0.0,0.0,0.0	0.0,0.133	0.059
2114	ENSG00000164066	INTU	chr4	+	127685441	127687867	127687740	127687867	127684408	127684486	2114	1,7,5,0,1,1	0,0,1,0,0,0	2,6	0,2	300	150	1	1	1.0,1.0,0.714,NA,1.0,1.0	1.0,0.6	0.143
2115	ENSG00000164066	INTU	chr4	+	127687677	127687867	127687740	127687867	127684408	127684486	2115	10,8,3,3,5,22	0,0,1,0,0,0	8,15	0,2	212	150	0.662208	1	1.0,1.0,0.68,1.0,1.0,1.0	1.0,0.841	0.026
2116	ENSG00000141873	SLC39A3	chr19	-	2737047	2737379	2737047	2737300	2739944	2740017	2116	1.70225e+17	0,4,9,0,3,6	139170	6,12	228	150	0.00381258	0.1097	1.0,0.974,0.926,1.0,0.968,0.922	0.938,0.903	0.044
2117	ENSG00000175592	FOSL1	chr11	-	65894013	65894121	65894013	65894116	65896808	65897006	2117	1.32515e+23	61,65,36,43,55,52	13511625	40,57	154	150	0.398923	1	0.955,0.957,0.975,0.966,0.965,0.962	0.97,0.965	-0.004
2118	ENSG00000130684	ZNF337	chr20	-	25685995	25686249	25685995	25686122	25686390	25686466	2118	0,2,0,1,0,0	58,78,71,66,80,79	0,0	49,78	276	150	1	1	0.0,0.014,0.0,0.008,0.0,0.0	0.0,0.0	0.004
2119	ENSG00000111667	USP5	chr12	+	6863144	6863377	6863185	6863377	6862469	6862558	2119	11,11,16,8,7,8	5.24686e+17	3,9	368629	190	150	0.16099	0.92561	0.016,0.013,0.023,0.013,0.012,0.014	0.006,0.011	0.007
2122	ENSG00000015475	BID	chr22	-	17739348	17740176	17739348	17739488	17743802	17744013	2122	0,5,2,0,1,0	2.23302e+17	0,0	239332	300	150	1	1	0.0,0.008,0.003,0.0,0.002,0.0	0.0,0.0	0.002
2125	ENSG00000004777	ARHGAP33	chr19	+	35786412	35787072	35786895	35787072	35785408	35785483	2125	18,24,16,16,19,14	0,4,3,0,0,0	12,20	3,7	300	150	6.53725e-05	0.00864447	1.0,0.75,0.727,1.0,1.0,1.0	0.667,0.588	0.285
2126	ENSG00000249115	HAUS5	chr19	+	35613867	35614059	35614034	35614059	35613729	35613792	2126	1.15146e+17	1,0,0,0,0,0	97140	3,0	300	150	0.448591	1	0.983,1.0,1.0,1.0,1.0,1.0	0.942,1.0	0.026
2127	ENSG00000166997	CNPY4	chr7	+	100124431	100124631	100124513	100124631	100122783	100122906	2127	0,0,1,4,0,1	50,77,74,89,87,84	0,2	73,99	231	150	1	1	0.0,0.0,0.009,0.028,0.0,0.008	0.0,0.013	0.001
2129	ENSG00000136271	DDX56	chr7	-	44568902	44569005	44568902	44568992	44569129	44569203	2129	3,4,4,13,1,3	5.01705e+17	1,2	512698	162	150	1	1	0.006,0.005,0.006,0.022,0.002,0.005	0.002,0.003	0.005
2130	ENSG00000136271	DDX56	chr7	-	44572889	44573050	44572889	44573046	44573582	44573664	2130	3.91536e+17	0,0,0,2,0,0	368609	2,0	153	150	1	1	1.0,1.0,1.0,0.996,1.0,1.0	0.994,1.0	0.002
2132	ENSG00000186493	C5orf38	chr5	+	2752621	2752754	2752679	2752754	2752227	2752464	2132	17,29,14,25,12,12	0,0,0,0,1,0	0,21	0,0	207	150	1	1	1.0,1.0,1.0,1.0,0.897,1.0	NA,1.0	-0.017
2133	ENSG00000120725	SIL1	chr5	-	139121034	139121173	139121034	139121170	139127738	139127853	2133	3.25403e+17	3,8,20,6,8,9	223360	9,9	152	150	0.736605	1	0.991,0.98,0.941,0.979,0.978,0.97	0.961,0.975	0.005
2134	ENSG00000284770	TBCE	chr1	+	235419416	235419561	235419472	235419561	235414432	235414469	2134	1,0,2,2,1,0	3,6,2,0,0,0	0,6	0,0	205	150	1	1	0.196,0.0,0.423,1.0,1.0,NA	NA,1.0	-0.476
2135	ENSG00000284770	TBCE	chr1	+	235419416	235419561	235419472	235419561	235414432	235414618	2135	5,2,7,12,9,1	2.69283e+17	0,9	126208	205	150	0.804969	1	0.013,0.005,0.032,0.052,0.031,0.003	0.0,0.031	0.007
2136	ENSG00000196323	ZBTB44	chr11	-	130238443	130238556	130238443	130238553	130239811	130239896	2136	6,15,6,6,3,11	13,4,8,15,3,7	13,12	12,14	152	150	0.951377	1	0.313,0.787,0.425,0.283,0.497,0.608	0.517,0.458	-0.002
2137	ENSG00000196323	ZBTB44	chr11	-	130238443	130238607	130238443	130238553	130239811	130239896	2137	106,132,103,73,77,93	13,4,8,15,3,7	74,95	12,14	203	150	0.0323981	0.385689	0.858,0.961,0.905,0.782,0.95,0.908	0.82,0.834	0.067
2138	ENSG00000196323	ZBTB44	chr11	-	130238443	130238607	130238443	130238556	130239811	130239896	2138	106,132,103,71,77,93	6,15,6,4,3,11	73,95	12,12	200	150	0.0248896	0.338488	0.93,0.868,0.928,0.93,0.951,0.864	0.82,0.856	0.074
2139	ENSG00000115204	MPV17	chr2	-	27312213	27312589	27312213	27312246	27312679	27312772	2139	6.29654e+17	0,2,0,0,2,0	441653	0,0	300	150	1	1	1.0,0.994,1.0,1.0,0.993,1.0	1.0,1.0	-0.002
2140	ENSG00000115204	MPV17	chr2	-	27312993	27313109	27312993	27313074	27316158	27316186	2140	124,115,150,110,100,96	0,5,0,3,0,0	122125	0,3	184	150	0.784912	1	1.0,0.949,1.0,0.968,1.0,1.0	1.0,0.971	0.001
2141	ENSG00000115204	MPV17	chr2	-	27312993	27313109	27312993	27313074	27317077	27317234	2141	122,115,152,104,100,98	1,1,0,0,0,0	127125	4,0	184	150	0.545276	1	0.99,0.989,1.0,1.0,1.0,1.0	0.963,1.0	0.015
2142	ENSG00000115204	MPV17	chr2	-	27312993	27313109	27312993	27313074	27322447	27322522	2142	4.31548e+17	45,30,43,40,23,26	391550	44,36	184	150	0.385054	1	0.886,0.937,0.908,0.906,0.932,0.928	0.879,0.926	0.014
2143	ENSG00000115204	MPV17	chr2	-	27312993	27313154	27312993	27313074	27322447	27322522	2143	1.3112e+17	45,30,43,40,23,26	124128	44,36	229	150	0.57567	1	0.656,0.724,0.696,0.637,0.749,0.72	0.649,0.7	0.022
2144	ENSG00000115204	MPV17	chr2	-	27312993	27313154	27312993	27313109	27322447	27322522	2144	9,5,0,3,5,6	3.09432e+17	2,3	269425	194	150	0.900738	1	0.022,0.009,0.0,0.006,0.013,0.014	0.006,0.005	0.005
2145	ENSG00000115204	MPV17	chr2	-	27317077	27317234	27317077	27317173	27322447	27322522	2145	6,18,15,2,1,1	0,0,0,0,0,0	6,11	5,0	210	150	0.00290472	0.0935303	1.0,1.0,1.0,1.0,1.0,1.0	0.462,1.0	0.269
2147	ENSG00000108679	LGALS3BP	chr17	-	78972969	78973343	78972969	78973222	78974687	78974819	2147	8,1,0,9,4,4	2.56729e+23	8,0	21912733	270	150	1	1	0.002,0.0,0.0,0.003,0.001,0.001	0.002,0.0	0
2148	ENSG00000166313	APBB1	chr11	-	6395124	6395701	6395124	6395279	6395785	6395962	2148	2.09231e+17	0,0,2,0,0,0	151234	0,0	300	150	1	1	1.0,1.0,0.982,1.0,1.0,1.0	1.0,1.0	-0.003
2149	ENSG00000166313	APBB1	chr11	-	6401573	6401694	6401573	6401688	6402081	6402209	2149	1,0,0,0,2,0	2.13225e+17	1,4	139213	155	150	0.715609	1	0.005,0.0,0.0,0.0,0.008,0.0	0.007,0.018	-0.01
2150	ENSG00000166313	APBB1	chr11	-	6401573	6401982	6401573	6401688	6402081	6402209	2150	1,1,0,1,2,0	2.13225e+17	1,5	139213	300	150	1	1	0.002,0.002,0.0,0.003,0.004,0.0	0.004,0.012	-0.006
2152	ENSG00000166313	APBB1	chr11	-	6402081	6402725	6402081	6402209	6403144	6403208	2152	2.64305e+17	0,4,0,1,0,0	209256	0,0	300	150	1	1	1.0,0.974,1.0,0.99,1.0,1.0	1.0,1.0	-0.006
2157	ENSG00000130429	ARPC1B	chr7	+	99376432	99376574	99376443	99376574	99374729	99374781	2157	1,0,0,10,8,3	6,0,0,0,2,3	0,3	0,1	160	150	1	1	0.135,NA,NA,1.0,0.789,0.484	NA,0.738	-0.136
2158	ENSG00000130429	ARPC1B	chr7	+	99377337	99377439	99377357	99377439	99374729	99374781	2158	18,17,21,24,47,24	18,9,21,14,25,29	20,38	21,5	169	150	0.216567	1	0.47,0.626,0.47,0.603,0.625,0.423	0.458,0.871	-0.128
2159	ENSG00000130429	ARPC1B	chr7	+	99377333	99377439	99377337	99377439	99376443	99376574	2159	0,0,1,1,0,0	0,6,5,8,18,3	0,0	3,5	153	150	1	1	NA,0.0,0.164,0.109,0.0,0.0	0.0,0.0	0.055
2160	ENSG00000130429	ARPC1B	chr7	+	99377337	99377455	99377357	99377455	99376443	99376574	2160	1,13,5,14,24,9	3,0,0,0,0,1	10,15	0,0	169	150	0.604113	1	0.228,1.0,1.0,1.0,1.0,0.889	1.0,1.0	-0.147
2161	ENSG00000130429	ARPC1B	chr7	+	99394028	99394119	99394032	99394119	99392670	99392876	2161	1.01212e+23	14,8,13,30,25,17	13281585	27,15	153	150	0.608304	1	0.986,0.993,0.992,0.978,0.986,0.987	0.98,0.99	0.002
2162	ENSG00000178802	MPI	chr15	+	74890437	74890654	74890526	74890654	74890041	74890089	2162	6,0,4,1,1,4	1.62194e+17	2,4	117200	238	150	1	1	0.023,0.0,0.019,0.004,0.004,0.016	0.011,0.012	0
2166	ENSG00000092098	RNF31	chr14	+	24149405	24149583	24149476	24149583	24148800	24148876	2166	167,199,132,85,136,126	0,1,1,0,2,1	103166	1,5	220	150	0.18	0.967735	1.0,0.993,0.989,1.0,0.979,0.988	0.986,0.958	0.019
2167	ENSG00000092098	RNF31	chr14	+	24151130	24151379	24151298	24151379	24150597	24150888	2167	2.56241e+17	19,15,10,17,16,10	158222	19,11	300	150	0.607503	1	0.871,0.889,0.921,0.837,0.855,0.886	0.806,0.91	0.018
2170	ENSG00000100379	KCTD17	chr22	+	37057367	37057493	37057397	37057493	37056319	37056411	2170	0,0,0,1,0,0	2.54286e+17	0,1	170238	179	150	1	1	0.0,0.0,0.0,0.005,0.0,0.0	0.0,0.004	-0.001
2172	ENSG00000138382	METTL5	chr2	-	169812456	169812524	169812456	169812506	169815476	169815528	2172	11,9,3,1,1,8	2.67398e+17	3,6	162358	167	150	0.799512	1	0.036,0.02,0.012,0.003,0.003,0.023	0.016,0.015	0.001
2173	ENSG00000092529	CAPN3	chr15	+	42409281	42409380	42409302	42409380	42408210	42408324	2173	0,1,0,0,0,0	11,0,1,3,2,0	0,0	1,1	170	150	1	1	0.0,1.0,0.0,0.0,0.0,NA	0.0,0.0	0.2
2176	ENSG00000092529	CAPN3	chr15	+	42410427	42410496	42410431	42410496	42409930	42409995	2176	4,3,1,0,0,0	0,0,6,0,0,0	0,3	0,0	153	150	1	1	1.0,1.0,0.14,NA,NA,NA	NA,1.0	-0.287
2179	ENSG00000154889	MPPE1	chr18	-	11885675	11885912	11885675	11885816	11886498	11886621	2179	1,0,0,0,1,0	25,39,27,24,28,30	1,1	11,28	245	150	0.378784	1	0.024,0.0,0.0,0.0,0.021,0.0	0.053,0.021	-0.029
2180	ENSG00000154889	MPPE1	chr18	-	11886498	11886778	11886498	11886621	11886916	11887025	2180	22,23,17,16,19,11	3,0,0,6,0,3	11,14	7,0	300	150	0.40516	1	0.786,1.0,1.0,0.571,1.0,0.647	0.44,1.0	0.114
2181	ENSG00000154889	MPPE1	chr18	-	11886712	11886781	11886712	11886778	11886916	11887025	2181	8,3,2,4,5,0	22,22,17,16,19,11	0,7	11,14	152	150	0.909285	1	0.264,0.119,0.104,0.198,0.206,0.0	0.0,0.33	-0.017
2187	ENSG00000104517	UBR5	chr8	-	102265099	102265278	102265099	102265275	102266946	102267007	2187	2.50313e+17	26,63,47,57,42,38	168326	36,54	152	150	0.764171	1	0.905,0.831,0.845,0.783,0.861,0.871	0.822,0.856	0.01
2188	ENSG00000104517	UBR5	chr8	-	102299451	102299547	102299451	102299496	102299999	102300151	2188	2.44333e+17	4,4,3,6,6,7	146245	2,5	200	150	0.567086	1	0.979,0.984,0.982,0.966,0.951,0.96	0.982,0.974	-0.008
2189	ENSG00000104517	UBR5	chr8	-	102342472	102342684	102342472	102342666	102345395	102345545	2189	1.08188e+17	52,72,53,67,54,41	114119	66,65	167	150	0.0642562	0.561677	0.651,0.701,0.711,0.589,0.711,0.712	0.608,0.622	0.064
2190	ENSG00000166619	BLCAP	chr20	-	37521318	37521451	37521318	37521409	37527792	37527878	2190	5,3,0,0,0,0	0,0,0,0,0,2	2,1	0,0	191	150	1	1	1.0,1.0,NA,NA,NA,0.0	1.0,1.0	-0.333
2191	ENSG00000118058	KMT2A	chr11	+	118471661	118474315	118474178	118474315	118468774	118468844	2191	80,67,111,88,64,93	4,10,3,12,8,1	72,70	11,5	300	150	0.250035	1	0.909,0.77,0.949,0.786,0.8,0.979	0.766,0.875	0.045
2193	ENSG00000175061	LRRC75A-AS1	chr17	+	16439527	16439703	16439580	16439703	16439326	16439414	2193	2.63234e+23	1.35819e+21	20432723	8961232	202	150	0.555104	1	0.59,0.571,0.631,0.607,0.656,0.622	0.629,0.621	-0.012
2194	ENSG00000175061	LRRC75A-AS1	chr17	+	16439527	16439703	16439659	16439703	16439326	16439414	2194	4.49858e+23	4.50637e+17	32664526	377573	281	150	0.127672	0.824824	0.842,0.829,0.844,0.823,0.835,0.838	0.822,0.808	0.02
2195	ENSG00000175061	LRRC75A-AS1	chr17	+	16439580	16439703	16439659	16439703	16439326	16439414	2195	3.22443e+23	4.50637e+17	21193035	377573	228	150	0.0610086	0.550629	0.825,0.815,0.811,0.798,0.798,0.81	0.787,0.777	0.028
2196	ENSG00000175061	LRRC75A-AS1	chr17	+	16439580	16440253	16440110	16440253	16439326	16439414	2196	1.36019e+21	7,6,2,0,7,0	8991232	0,4	300	150	1	1	0.99,0.994,0.997,1.0,0.986,1.0	1.0,0.994	-0.003
2197	ENSG00000175061	LRRC75A-AS1	chr17	+	16439580	16440253	16440184	16440253	16439326	16439414	2197	1.46321e+23	1.78527e+23	9761351	17712491	300	150	0.0312688	0.378036	0.291,0.28,0.228,0.234,0.223,0.236	0.216,0.213	0.034
2198	ENSG00000175061	LRRC75A-AS1	chr17	+	16440110	16440253	16440184	16440253	16439326	16439414	2198	110,166,106,83,76,71	1.78527e+23	77123	17712491	223	150	0.567069	1	0.04,0.04,0.033,0.027,0.028,0.027	0.028,0.032	0.003
2199	ENSG00000175061	LRRC75A-AS1	chr17	+	16440110	16440253	16440184	16440253	16439527	16439703	2199	134,195,122,116,102,91	3.46744e+23	101154	24723442	223	150	0.30006	1	0.025,0.029,0.026,0.025,0.021,0.022	0.027,0.029	-0.003
2200	ENSG00000175061	LRRC75A-AS1	chr17	+	16463163	16463247	16463166	16463247	16462832	16462941	2200	22,31,10,7,9,3	26,26,3,4,8,3	7,7	5,9	152	150	0.641074	1	0.455,0.541,0.767,0.633,0.526,0.497	0.58,0.434	0.063
2201	ENSG00000198792	TMEM184B	chr22	-	38231243	38231399	38231243	38231334	38245934	38246100	2201	4,15,10,6,3,3	4.01549e+17	2,8	269480	214	150	0.90758	1	0.007,0.019,0.015,0.01,0.006,0.005	0.005,0.012	0.002
2202	ENSG00000198792	TMEM184B	chr22	-	38231243	38231399	38231243	38231334	38247769	38248019	2202	1,6,2,3,0,1	0,2,4,0,6,2	1,5	0,1	214	150	0.00128627	0.0547545	1.0,0.678,0.26,1.0,0.0,0.26	1.0,0.778	-0.356
2204	ENSG00000117114	ADGRL2	chr1	+	81987259	81987341	81987288	81987341	81985258	81985355	2204	2,2,7,1,0,0	9,2,3,9,0,0	3,0	1,3	178	150	1	1	0.158,0.457,0.663,0.086,NA,NA	0.717,0.0	-0.017
2205	ENSG00000185340	GAS2L1	chr22	+	29311461	29312785	29312142	29312785	29310826	29310998	2205	1.81178e+17	5,6,2,1,7,2	103181	3,3	300	150	0.750186	1	0.948,0.937,0.982,0.985,0.896,0.967	0.945,0.968	-0.004
2206	ENSG00000100949	RABGGTA	chr14	-	24265537	24265763	24265537	24265755	24266429	24266517	2206	71,116,84,51,72,73	0,0,0,0,0,0	56,68	3,0	157	150	0.449761	1	1.0,1.0,1.0,1.0,1.0,1.0	0.947,1.0	0.026
2207	ENSG00000100949	RABGGTA	chr14	-	24268109	24268420	24268109	24268198	24268724	24268826	2207	1,0,5,5,1,1	2,0,0,0,0,0	2,0	0,0	300	150	1	1	0.2,NA,1.0,1.0,1.0,1.0	1.0,NA	-0.16
2208	ENSG00000100949	RABGGTA	chr14	-	24269490	24269694	24269490	24269551	24269952	24270140	2208	1.81219e+17	0,1,0,0,0,0	115150	0,0	292	150	1	1	1.0,0.991,1.0,1.0,1.0,1.0	1.0,1.0	-0.002
2209	ENSG00000100949	RABGGTA	chr14	-	24270836	24270998	24270836	24270947	24271112	24271169	2209	17,13,5,7,5,15	109,167,104,93,102,92	6,11	96155	200	150	0.277631	1	0.105,0.055,0.035,0.053,0.035,0.109	0.045,0.051	0.017
2210	ENSG00000100949	RABGGTA	chr14	-	24271112	24271248	24271112	24271169	24271486	24271549	2210	15,28,11,16,18,24	57,74,54,39,52,65	12,18	44,81	228	150	0.19506	1	0.148,0.199,0.118,0.213,0.185,0.195	0.152,0.128	0.036
2215	ENSG00000162604	TM2D1	chr1	-	61686791	61686921	61686791	61686895	61694696	61694770	2215	6,17,22,5,11,16	0,5,0,0,0,0	4,14	0,0	175	150	0.71395	1	1.0,0.745,1.0,1.0,1.0,1.0	1.0,1.0	-0.042
2216	ENSG00000148824	MTG1	chr10	+	133401528	133402245	133402148	133402245	133399528	133399619	2216	1.28201e+17	0,0,0,2,2,0	168184	0,0	300	150	1	1	1.0,1.0,1.0,0.976,0.98,1.0	1.0,1.0	-0.007
2217	ENSG00000135913	USP37	chr2	-	218558497	218558717	218558497	218558677	218560819	218560883	2217	8,7,6,1,10,9	40,78,49,37,49,40	0,4	34,39	189	150	0.0167313	0.265269	0.137,0.066,0.089,0.021,0.139,0.152	0.0,0.075	0.063
2218	ENSG00000047634	SCML1	chrX	+	17746014	17746098	17746017	17746098	17744070	17744219	2218	12,4,2,2,2,4	0,0,0,6,0,5	2,3	1,0	152	150	0.100616	0.724598	1.0,1.0,1.0,0.248,1.0,0.441	0.664,1.0	-0.051
2219	ENSG00000047634	SCML1	chrX	+	17746014	17746098	17746017	17746098	17745455	17745539	2219	7,8,1,3,10,4	6,2,0,1,0,1	0,5	2,0	152	150	0.359642	1	0.535,0.798,1.0,0.748,1.0,0.798	0.0,1.0	0.313
2221	ENSG00000227124	ZNF717	chr3	-	75741609	75741865	75741609	75741736	75783305	75783364	2221	0,1,0,2,9,0	19,25,24,8,20,24	3,1	15,32	278	150	0.599128	1	0.0,0.021,0.0,0.119,0.195,0.0	0.097,0.017	-0.001
2224	ENSG00000136104	RNASEH2B	chr13	+	50929460	50929582	50929474	50929582	50927406	50927478	2224	2,0,5,1,0,0	9.01471e+16	3,2	130188	163	150	0.670874	1	0.02,0.0,0.037,0.007,0.0,0.0	0.021,0.01	-0.005
2227	ENSG00000136104	RNASEH2B	chr13	+	50943320	50943394	50943329	50943394	50934884	50934999	2227	1.63309e+17	1,0,1,0,0,0	179304	1,0	158	150	1	1	0.994,1.0,0.996,1.0,1.0,1.0	0.994,1.0	0.001
2228	ENSG00000136104	RNASEH2B	chr13	+	50947986	50949505	50949462	50949505	50945426	50945532	2228	1.87235e+17	0,4,0,0,0,0	211300	0,0	300	150	1	1	1.0,0.967,1.0,1.0,1.0,1.0	1.0,1.0	-0.005
2232	ENSG00000127824	TUBA4A	chr2	-	219251193	219251713	219251193	219251323	219252007	219252230	2232	4.86647e+17	0,0,0,0,0,0	585879	0,2	300	150	1	1	1.0,1.0,1.0,1.0,1.0,1.0	1.0,0.995	0.002
2235	ENSG00000086848	ALG9	chr11	-	111838248	111838399	111838248	111838378	111840654	111840809	2235	65,52,41,26,56,47	107,148,106,107,120,94	48,43	86120	170	150	0.741232	1	0.349,0.237,0.254,0.177,0.292,0.306	0.33,0.24	-0.016
2236	ENSG00000086848	ALG9	chr11	-	111838248	111838399	111838248	111838378	111844600	111844723	2236	7,10,2,6,5,8	0,2,0,0,0,0	5,5	0,0	170	150	1	1	1.0,0.815,1.0,1.0,1.0,1.0	1.0,1.0	-0.031
2237	ENSG00000089177	KIF16B	chr20	-	16366842	16369266	16366842	16367826	16370585	16370636	2237	6,8,1,4,4,0	0,0,0,2,0,0	3,6	0,0	300	150	1	1	1.0,1.0,1.0,0.5,1.0,NA	1.0,1.0	-0.1
2238	ENSG00000101158	NELFCD	chr20	+	58993623	58994239	58994109	58994239	58993448	58993544	2238	6.18827e+17	2,1,6,0,0,5	513743	0,0	300	150	1	1	0.994,0.998,0.983,1.0,1.0,0.982	1.0,1.0	-0.007
2240	ENSG00000134324	LPIN1	chr2	+	11804422	11804571	11804427	11804571	11802906	11803033	2240	72,103,30,52,74,65	0,6,0,0,0,1	46,48	0,0	154	150	1	1	1.0,0.944,1.0,1.0,1.0,0.984	1.0,1.0	-0.012
2242	ENSG00000065717	TLE2	chr19	-	3009541	3009702	3009541	3009577	3011021	3011160	2242	44,66,36,49,26,16	0,1,0,0,0,1	27,40	0,2	274	150	0.405748	1	1.0,0.973,1.0,1.0,1.0,0.898	1.0,0.916	0.02
2243	ENSG00000065717	TLE2	chr19	-	3019282	3019466	3019282	3019463	3019698	3019773	2243	15,5,3,3,7,10	4,8,10,1,0,2	4,6	2,6	152	150	0.425452	1	0.787,0.381,0.228,0.748,1.0,0.831	0.664,0.497	0.082
2244	ENSG00000213658	LAT	chr16	+	28986354	28986446	28986381	28986446	28986134	28986216	2244	1,1,0,0,0,0	6,5,2,4,4,8	0,0	8,9	176	150	1	1	0.124,0.146,0.0,0.0,0.0,0.0	0.0,0.0	0.045
2246	ENSG00000213658	LAT	chr16	+	28986381	28986446	28986384	28986446	28986134	28986216	2246	7,5,2,4,4,8	1,0,0,0,1,0	8,9	0,0	152	150	1	1	0.874,1.0,1.0,1.0,0.798,1.0	1.0,1.0	-0.055
2247	ENSG00000050426	LETMD1	chr12	+	51052087	51052207	51052091	51052207	51049033	51049185	2247	0,0,0,0,0,2	56,91,56,68,71,59	0,2	50,74	153	150	1	1	0.0,0.0,0.0,0.0,0.0,0.032	0.0,0.026	-0.008
2248	ENSG00000050426	LETMD1	chr12	+	51053777	51053860	51053811	51053860	51049033	51049185	2248	11,49,10,11,29,17	8,23,12,5,18,5	13,21	8,0	183	150	0.058621	0.538949	0.53,0.636,0.406,0.643,0.569,0.736	0.571,1.0	-0.199
2249	ENSG00000050426	LETMD1	chr12	+	51055834	51056021	51055986	51056021	51049033	51049185	2249	60,62,62,45,49,47	0,3,0,0,2,0	43,54	0,2	300	150	0.844941	1	1.0,0.912,1.0,1.0,0.925,1.0	1.0,0.931	0.007
2250	ENSG00000050426	LETMD1	chr12	+	51053777	51053860	51053811	51053860	51052091	51052207	2250	58,107,35,43,61,48	0,0,0,0,0,0	35,64	0,4	183	150	0.272645	1	1.0,1.0,1.0,1.0,1.0,1.0	1.0,0.929	0.035
2252	ENSG00000050426	LETMD1	chr12	+	51056143	51056245	51056149	51056245	51055986	51056021	2252	89,86,74,58,63,67	1,2,1,2,0,2	55,68	5,0	155	150	0.146675	0.879495	0.989,0.977,0.986,0.966,1.0,0.97	0.914,1.0	0.024
2253	ENSG00000050426	LETMD1	chr12	+	51058005	51058128	51058031	51058128	51056349	51056502	2253	0,1,4,0,1,1	129,170,97,99,126,102	0,3	103130	175	150	1	1	0.0,0.005,0.034,0.0,0.007,0.008	0.0,0.019	-0.001
2254	ENSG00000104325	DECR1	chr8	+	90017123	90017326	90017202	90017326	90005447	90005845	2254	52,74,41,30,51,36	0,0,0,0,2,0	35,43	0,0	228	150	1	1	1.0,1.0,1.0,1.0,0.944,1.0	1.0,1.0	-0.009
2255	ENSG00000104325	DECR1	chr8	+	90017123	90017326	90017202	90017326	90015540	90015666	2255	58,77,42,33,51,46	0,0,0,0,2,0	35,43	0,0	228	150	1	1	1.0,1.0,1.0,1.0,0.944,1.0	1.0,1.0	-0.009
2256	ENSG00000104325	DECR1	chr8	+	90018815	90018966	90018908	90018966	90017123	90017326	2256	5,9,0,4,4,7	2.94432e+17	2,4	221422	242	150	1	1	0.01,0.013,0.0,0.008,0.006,0.012	0.006,0.006	0.002
2257	ENSG00000136854	STXBP1	chr9	+	127653890	127654964	127654941	127654964	127653714	127653796	2257	0,0,0,0,4,4	6,0,0,0,3,0	0,1	2,0	300	150	1	1	0.0,NA,NA,NA,0.4,1.0	0.0,1.0	-0.033
2258	ENSG00000185024	BRF1	chr14	-	105219150	105219298	105219150	105219232	105220068	105220130	2258	10,25,3,8,9,5	2.03246e+17	10,10	156191	215	150	0.877865	1	0.033,0.066,0.011,0.032,0.042,0.024	0.043,0.035	-0.004
2259	ENSG00000143630	HCN3	chr1	+	155287172	155287337	155287248	155287337	155285723	155285964	2259	24,24,35,23,14,22	0,0,0,2,0,0	10,27	0,0	225	150	1	1	1.0,1.0,1.0,0.885,1.0,1.0	1.0,1.0	-0.019
2261	ENSG00000079313	REXO1	chr19	-	1817218	1817458	1817218	1817329	1817706	1817780	2261	9,13,11,4,9,16	104,118,85,73,103,86	1,9	87105	278	150	0.0172146	0.266919	0.045,0.056,0.065,0.029,0.045,0.091	0.006,0.044	0.03
2262	ENSG00000079313	REXO1	chr19	-	1819933	1820180	1819933	1820057	1820263	1820395	2262	5,7,2,9,11,3	81,127,63,74,84,66	17,4	55111	272	150	0.0609401	0.550629	0.033,0.029,0.017,0.063,0.067,0.024	0.146,0.019	-0.044
2263	ENSG00000080189	SLC35C2	chr20	-	46355072	46355241	46355072	46355178	46355801	46355874	2263	1.32201e+17	13,11,25,17,21,17	130171	14,20	212	150	0.493434	1	0.878,0.928,0.881,0.883,0.86,0.837	0.868,0.858	0.015
2264	ENSG00000080189	SLC35C2	chr20	-	46355072	46355279	46355072	46355178	46355801	46355874	2264	44,78,109,66,77,37	13,11,25,17,21,17	46,51	14,20	250	150	0.231914	1	0.67,0.81,0.723,0.7,0.688,0.566	0.663,0.605	0.059
2265	ENSG00000080189	SLC35C2	chr20	-	46355072	46355279	46355072	46355241	46355801	46355874	2265	5,2,1,2,5,5	93,125,154,117,111,91	2,7	86127	187	150	0.345324	1	0.041,0.013,0.005,0.014,0.035,0.042	0.018,0.042	-0.005
2266	ENSG00000080189	SLC35C2	chr20	-	46357622	46357773	46357622	46357702	46358386	46358763	2266	2.54292e+17	20,9,9,9,0,9	177237	6,11	220	150	0.847594	1	0.896,0.957,0.952,0.952,1.0,0.938	0.953,0.936	0.005
2267	ENSG00000186566	GPATCH8	chr17	-	44467096	44467202	44467096	44467114	44473724	44473759	2267	0,0,0,3,0,1	0,0,0,0,10,0	0,1	0,0	237	150	1	1	NA,NA,NA,1.0,0.0,1.0	NA,1.0	-0.333
2270	ENSG00000103253	HAGHL	chr16	+	728115	728424	728315	728424	727964	728029	2270	19,30,23,26,38,27	0,0,0,0,1,0	25,35	1,0	300	150	1	1	1.0,1.0,1.0,1.0,0.95,1.0	0.926,1.0	0.029
2271	ENSG00000103253	HAGHL	chr16	+	728315	728604	728503	728604	728115	728233	2271	30,38,40,35,61,29	0,0,0,0,7,0	38,38	0,2	300	150	0.455113	1	1.0,1.0,1.0,1.0,0.813,1.0	1.0,0.905	0.016
2272	ENSG00000138750	NUP54	chr4	-	76117663	76117774	76117663	76117742	76118074	76118194	2272	5.19703e+17	0,1,2,0,3,0	351580	2,2	181	150	1	1	1.0,0.998,0.994,1.0,0.992,1.0	0.993,0.996	0.003
2273	ENSG00000102103	PQBP1	chrX	+	48902218	48902517	48902232	48902517	48901929	48902042	2273	0,0,0,0,0,0	1.28918e+23	2,0	8721417	163	150	1	1	0.0,0.0,0.0,0.0,0.0,0.0	0.002,0.0	-0.001
2274	ENSG00000102103	PQBP1	chrX	+	48902232	48902795	48902731	48902795	48901929	48902042	2274	1.30818e+23	21,43,8,21,22,20	8811438	22,21	300	150	0.635855	1	0.969,0.955,0.987,0.965,0.965,0.968	0.952,0.972	0.006
2276	ENSG00000149547	EI24	chr11	+	125575250	125575408	125575262	125575408	125572457	125572569	2276	25,17,16,9,1,22	1.02714e+19	23,12	7741224	161	150	0.415766	1	0.022,0.011,0.016,0.009,0.001,0.022	0.027,0.009	-0.004
2277	ENSG00000149547	EI24	chr11	+	125575250	125575408	125575304	125575408	125572457	125572569	2277	3.73453e+17	12,35,20,16,19,17	277360	6,29	203	150	0.674969	1	0.958,0.905,0.92,0.932,0.913,0.933	0.972,0.902	-0.01
2278	ENSG00000149547	EI24	chr11	+	125575250	125575408	125575308	125575408	125572457	125572569	2278	3.8748e+17	8,2,0,0,2,2	287378	1,0	207	150	1	1	0.972,0.994,1.0,1.0,0.99,0.992	0.995,1.0	-0.006
2279	ENSG00000149547	EI24	chr11	+	125575262	125575408	125575304	125575408	125572457	125572569	2279	1.37519e+23	12,35,20,16,19,17	10281572	6,29	191	150	0.599679	1	0.989,0.977,0.979,0.984,0.978,0.983	0.993,0.977	-0.003
2280	ENSG00000149547	EI24	chr11	+	125575262	125575408	125575308	125575408	125572457	125572569	2280	1.38919e+23	8,2,0,0,2,2	10381590	1,0	195	150	1	1	0.993,0.999,1.0,1.0,0.998,0.998	0.999,1.0	-0.001
2281	ENSG00000149547	EI24	chr11	+	125575304	125575408	125575308	125575408	125572457	125572569	2281	26,62,33,35,30,32	8,2,0,0,2,2	16,47	1,0	153	150	1	1	0.761,0.968,1.0,1.0,0.936,0.94	0.94,1.0	-0.036
2282	ENSG00000161010	MRNIP	chr5	-	179837275	179840959	179837275	179837885	179841906	179842064	2282	107,112,92,73,86,73	0,1,0,0,0,2	64125	0,0	300	150	1	1	1.0,0.982,1.0,1.0,1.0,0.948	1.0,1.0	-0.012
2287	ENSG00000107105	ELAVL2	chr9	-	23690103	23692887	23690103	23692884	23701378	23701604	2287	9,1,0,0,0,0	13,8,0,0,0,0	0,0	2,0	152	150	1	1	0.406,0.11,NA,NA,NA,NA	0.0,NA	0.258
2289	ENSG00000151491	EPS8	chr12	-	15682892	15684302	15682892	15682972	15789160	15789388	2289	0,0,1,0,0,0	71,96,123,126,89,76	1,0	86154	300	150	1	1	0.0,0.0,0.004,0.0,0.0,0.0	0.006,0.0	-0.002
2292	ENSG00000213625	LEPROT	chr1	+	65429861	65430048	65429930	65430048	65425302	65425378	2292	5.25653e+17	0,0,0,0,0,0	414659	2,0	218	150	1	1	1.0,1.0,1.0,1.0,1.0,1.0	0.993,1.0	0.004
2293	ENSG00000005206	SPPL2B	chr19	+	2338751	2338841	2338813	2338841	2337442	2337625	2293	57,86,48,50,52,38	0,0,0,0,0,0	38,61	0,2	211	150	0.421428	1	1.0,1.0,1.0,1.0,1.0,1.0	1.0,0.956	0.022
2294	ENSG00000005206	SPPL2B	chr19	+	2339823	2339966	2339826	2339966	2339068	2339208	2294	77,63,41,29,31,53	9,16,5,1,5,4	43,74	10,15	152	150	0.0838198	0.665313	0.894,0.795,0.89,0.966,0.86,0.929	0.809,0.83	0.07
2295	ENSG00000151208	DLG5	chr10	-	77805664	77805928	77805664	77805861	77806757	77806928	2295	0,0,1,0,0,0	2.86301e+17	1,0	225301	216	150	1	1	0.0,0.0,0.003,0.0,0.0,0.0	0.003,0.0	-0.001
2296	ENSG00000151208	DLG5	chr10	-	77807795	77807944	77807795	77807936	77809546	77809730	2296	3.00345e+17	0,0,0,0,2,0	264409	0,1	157	150	1	1	1.0,1.0,1.0,1.0,0.994,1.0	1.0,0.997	0.001
2297	ENSG00000173581	CCDC106	chr19	+	55648757	55649077	55648945	55649077	55648232	55648277	2297	14,15,8,13,19,15	4,11,4,9,6,4	5,9	0,2	300	150	0.0170161	0.266386	0.636,0.405,0.5,0.419,0.613,0.652	1.0,0.692	-0.308
2298	ENSG00000070495	JMJD6	chr17	-	76721262	76721356	76721262	76721351	76721797	76721933	2298	0,12,2,7,10,3	1,0,2,0,0,0	2,3	1,0	154	150	1	1	0.0,1.0,0.493,1.0,1.0,1.0	0.661,1.0	-0.082
2299	ENSG00000123453	SARDH	chr9	-	133666734	133666936	133666734	133666870	133670583	133670752	2299	0,0,0,0,2,0	12,2,1,2,8,5	0,0	0,10	215	150	1	1	0.0,0.0,0.0,0.0,0.149,0.0	NA,0.0	0.025
2300	ENSG00000101811	CSTF2	chrX	+	100826633	100826757	100826684	100826757	100824119	100824257	2300	1.09315e+21	29,24,35,23,16,24	8261286	29,18	200	150	0.858004	1	0.966,0.979,0.957,0.97,0.98,0.964	0.955,0.982	0.001
2301	ENSG00000110080	ST3GAL4	chr11	+	126407233	126407349	126407251	126407349	126406942	126407023	2301	4,0,2,0,3,0	1.602e+17	0,3	184199	167	150	1	1	0.022,0.0,0.011,0.0,0.016,0.0	0.0,0.013	0.002
2302	ENSG00000110080	ST3GAL4	chr11	+	126413396	126413648	126413504	126413648	126409267	126409411	2302	0,0,1,0,1,0	1.73206e+17	0,2	152215	257	150	1	1	0.0,0.0,0.003,0.0,0.003,0.0	0.0,0.005	-0.002
2304	ENSG00000111325	OGFOD2	chr12	+	122976600	122976767	122976653	122976767	122975810	122975867	2304	4,6,2,5,7,6	63,30,49,41,54,32	2,1	39,41	202	150	0.0152282	0.249062	0.045,0.129,0.029,0.083,0.088,0.122	0.037,0.018	0.055
2305	ENSG00000111325	OGFOD2	chr12	+	122976583	122976767	122976653	122976767	122976252	122976401	2305	0,3,0,1,1,3	1,0,0,0,0,0	1,0	0,0	219	150	1	1	0.0,1.0,NA,1.0,1.0,1.0	1.0,NA	-0.2
2306	ENSG00000111325	OGFOD2	chr12	+	122978359	122978569	122978441	122978569	122976870	122976970	2306	16,33,30,14,3,15	47,51,52,55,37,47	17,27	43,41	231	150	0.161245	0.92561	0.181,0.296,0.273,0.142,0.05,0.172	0.204,0.3	-0.066
2307	ENSG00000111325	OGFOD2	chr12	+	122978359	122978569	122978441	122978569	122977980	122978091	2307	8,8,4,3,1,3	1,2,0,0,1,0	8,2	1,0	231	150	1	1	0.839,0.722,1.0,1.0,0.394,1.0	0.839,1.0	-0.094
2308	ENSG00000177697	CD151	chr11	+	834457	834591	834529	834591	832985	833026	2308	20,9,11,12,8,8	9.63132e+20	5,8	8341298	221	150	1	1	0.014,0.005,0.006,0.008,0.006,0.006	0.004,0.004	0.003
2309	ENSG00000177697	CD151	chr11	+	834457	834591	834529	834591	833008	833022	2309	16,8,7,12,10,12	2.06236e+17	5,8	142242	221	150	0.0922537	0.698364	0.05,0.022,0.02,0.044,0.035,0.054	0.023,0.022	0.015
2310	ENSG00000177697	CD151	chr11	+	836250	836843	836768	836843	836062	836153	2310	2.93033e+23	1,6,0,3,2,0	25463403	7,0	300	150	1	1	0.999,0.996,1.0,0.998,0.999,1.0	0.995,1.0	0.001
2311	ENSG00000198931	APRT	chr16	-	88809468	88809840	88809468	88809706	88810069	88810148	2311	9.74105e+18	3.66517e+17	713932	252473	283	150	0.773696	1	0.585,0.519,0.6,0.559,0.584,0.528	0.6,0.511	0.007
2313	ENSG00000133794	ARNTL	chr11	+	13369617	13369767	13369696	13369767	13366664	13366782	2313	92,109,83,77,80,67	4,0,1,0,0,0	51,95	2,0	228	150	0.725496	1	0.938,1.0,0.982,1.0,1.0,1.0	0.944,1.0	0.015
2314	ENSG00000133794	ARNTL	chr11	+	13372162	13372409	13372165	13372409	13369617	13369767	2314	38,58,38,48,30,41	22,30,27,39,19,26	27,57	6,27	152	150	0.046662	0.465009	0.63,0.656,0.581,0.548,0.609,0.609	0.816,0.676	-0.14
2315	ENSG00000133794	ARNTL	chr11	+	13376544	13376728	13376639	13376728	13375611	13375762	2315	0,0,0,0,3,0	36,91,49,60,50,43	0,1	34,38	244	150	1	1	0.0,0.0,0.0,0.0,0.036,0.0	0.0,0.016	-0.002
2316	ENSG00000119682	AREL1	chr14	-	74669946	74670142	74669946	74670126	74670761	74670871	2316	0,7,0,1,0,2	9.81921e+16	0,2	116148	165	150	1	1	0.0,0.032,0.0,0.007,0.0,0.014	0.0,0.012	0.003
2317	ENSG00000260238	PMF1-BGLAP	chr1	+	156236287	156236483	156236348	156236483	156233627	156233728	2317	4.86689e+17	32,64,17,18,29,45	373527	29,40	210	150	0.480938	1	0.916,0.885,0.946,0.946,0.918,0.884	0.902,0.904	0.013
2318	ENSG00000140694	PARN	chr16	-	14627105	14627187	14627105	14627136	14627268	14627336	2318	1.88306e+17	4,4,2,2,0,2	149253	0,0	200	150	0.940749	1	0.972,0.983,0.987,0.988,1.0,0.988	1.0,1.0	-0.014
2319	ENSG00000106263	EIF3B	chr7	+	2380203	2380740	2380278	2380740	2379393	2379511	2319	5.97697e+17	4.12431e+17	463697	376416	224	150	0.176604	0.964667	0.492,0.52,0.534,0.577,0.495,0.557	0.452,0.529	0.039
2320	ENSG00000128694	OSGEPL1	chr2	-	189746659	189747331	189746659	189747168	189750549	189750656	2320	46,66,25,25,30,29	7,6,11,7,14,15	33,51	0,19	300	150	0.189984	0.994735	0.767,0.846,0.532,0.641,0.517,0.492	1.0,0.573	-0.154
2321	ENSG00000128694	OSGEPL1	chr2	-	189746659	189747331	189746659	189747168	189752652	189752724	2321	0,0,5,0,5,1	1,0,0,1,0,0	0,1	0,0	300	150	1	1	0.0,NA,1.0,0.0,1.0,1.0	NA,1.0	-0.4
2322	ENSG00000198755	RPL10A	chr6	+	35468946	35469529	35469380	35469529	35468407	35468439	2322	0,4,0,0,0,0	1,13,0,0,0,0	4,1	0,0	300	150	1	1	0.0,0.133,NA,NA,NA,NA	1.0,1.0	-0.933
2323	ENSG00000198755	RPL10A	chr6	+	35468946	35469529	35469380	35469529	35468798	35468873	2323	1.01401e+25	8,15,5,13,10,5	66989437	3,6	300	150	1	1	0.998,0.997,0.999,0.996,0.998,0.999	0.999,0.999	-0.001
2324	ENSG00000112511	PHF1	chr6	+	33412507	33412589	33412515	33412589	33412247	33412422	2324	119,136,158,145,95,118	4,3,0,2,0,1	96146	2,2	157	150	0.628407	1	0.966,0.977,1.0,0.986,1.0,0.991	0.979,0.986	0.004
2325	ENSG00000112511	PHF1	chr6	+	33414954	33415144	33414965	33415144	33414724	33414829	2325	70,46,44,55,62,38	28,41,27,23,44,40	31,45	25,35	160	150	0.380487	1	0.701,0.513,0.604,0.692,0.569,0.471	0.538,0.547	0.049
2326	ENSG00000112511	PHF1	chr6	+	33415234	33415329	33415260	33415329	33414724	33414829	2326	14,5,7,11,8,11	6,4,6,3,6,0	9,19	1,2	175	150	0.0106538	0.204996	0.667,0.517,0.5,0.759,0.533,1.0	0.885,0.891	-0.225
2327	ENSG00000112511	PHF1	chr6	+	33415589	33415670	33415592	33415670	33415260	33415329	2327	78,105,88,90,90,89	13,5,15,3,4,4	67,77	9,11	152	150	0.0766613	0.631419	0.856,0.954,0.853,0.967,0.957,0.956	0.88,0.874	0.047
2328	ENSG00000198677	TTC37	chr5	-	95506933	95507011	95506933	95506992	95509593	95509687	2328	4.01484e+17	14,12,10,14,10,9	253439	0,10	168	150	0.00889008	0.185568	0.962,0.973,0.965,0.957,0.967,0.969	1.0,0.975	-0.022
2332	ENSG00000164402	SEPT8	chr5	-	132763705	132763892	132763705	132763886	132764223	132764419	2332	2.70374e+17	150,161,105,104,93,114	166274	62138	155	150	0.642973	1	0.635,0.692,0.72,0.718,0.742,0.679	0.722,0.658	0.008
2333	ENSG00000166896	ATP23	chr12	+	57951757	57951895	57951761	57951895	57946994	57947076	2333	65,82,63,52,64,60	0,0,0,0,0,0	29,96	0,1	153	150	1	1	1.0,1.0,1.0,1.0,1.0,1.0	1.0,0.989	0.006
2334	ENSG00000071889	FAM3A	chrX	-	154507810	154507882	154507810	154507861	154508288	154508347	2334	35,53,23,45,53,28	1.63182e+17	61,43	121158	170	150	0.0399631	0.4322	0.159,0.204,0.113,0.231,0.216,0.161	0.308,0.194	-0.07
2335	ENSG00000071889	FAM3A	chrX	-	154508473	154508652	154508473	154508597	154511847	154511871	2335	6,12,5,9,10,2	2.58368e+17	4,7	245337	204	150	0.345891	1	0.017,0.023,0.012,0.028,0.023,0.006	0.012,0.015	0.005
2336	ENSG00000071889	FAM3A	chrX	-	154508473	154508811	154508473	154508597	154511847	154511871	2336	3,5,5,5,10,3	2.58368e+17	2,8	245337	300	150	1	1	0.006,0.007,0.008,0.011,0.016,0.006	0.004,0.012	0.001
2337	ENSG00000071889	FAM3A	chrX	-	154508473	154508811	154508473	154508652	154511847	154511871	2337	3,0,3,0,7,3	6,7,3,4,7,2	0,6	2,5	300	150	0.76877	1	0.2,0.0,0.333,0.0,0.333,0.429	0.0,0.375	0.028
2338	ENSG00000071889	FAM3A	chrX	-	154508473	154508652	154508473	154508597	154512822	154512936	2338	0,5,2,5,3,0	0,0,1,2,2,0	2,3	2,0	204	150	1	1	NA,1.0,0.595,0.648,0.524,NA	0.424,1.0	-0.02
2339	ENSG00000071889	FAM3A	chrX	-	154512313	154512431	154512313	154512411	154512822	154512936	2339	0,1,2,2,5,2	35,53,52,24,35,38	1,2	17,41	169	150	0.749096	1	0.0,0.016,0.033,0.069,0.113,0.045	0.05,0.041	0.001
2340	ENSG00000135597	REPS1	chr6	-	138917554	138917627	138917554	138917624	138920214	138920316	2340	73,112,79,73,79,71	13,35,17,15,13,27	51111	6,18	152	150	0.0394748	0.429164	0.847,0.759,0.821,0.828,0.857,0.722	0.893,0.859	-0.07
2341	ENSG00000135597	REPS1	chr6	-	138917554	138917646	138917554	138917624	138920214	138920316	2341	0,5,0,4,0,2	13,35,17,15,13,27	1,7	6,18	171	150	0.00534966	0.137389	0.0,0.111,0.0,0.19,0.0,0.061	0.128,0.254	-0.131
2342	ENSG00000135597	REPS1	chr6	-	138917554	138917646	138917554	138917627	138920214	138920316	2342	0,0,0,0,0,0	73,107,79,69,79,69	0,2	50106	168	150	1	1	0.0,0.0,0.0,0.0,0.0,0.0	0.0,0.017	-0.009
2343	ENSG00000130023	ERMARD	chr6	+	169753863	169754032	169753943	169754032	169751621	169751663	2343	33,62,27,27,49,33	0,0,0,0,2,0	37,41	0,0	229	150	1	1	1.0,1.0,1.0,1.0,0.941,1.0	1.0,1.0	-0.01
2344	ENSG00000130023	ERMARD	chr6	+	169755282	169755422	169755287	169755422	169753863	169754032	2344	50,79,32,44,36,46	5,5,1,1,8,3	49,49	3,5	154	150	0.712918	1	0.907,0.939,0.969,0.977,0.814,0.937	0.941,0.905	0.001
2348	ENSG00000183479	TREX2	chrX	-	153455541	153455766	153455541	153455648	153456264	153456364	2348	2.96383e+17	5,9,8,9,19,6	292366	8,16	267	150	0.324118	1	0.971,0.96,0.965,0.946,0.909,0.964	0.954,0.928	0.011
2349	ENSG00000160785	SLC25A44	chr1	+	156207861	156208013	156207885	156208013	156199834	156200472	2349	0,0,0,1,2,0	107,167,121,74,100,77	0,0	63123	173	150	1	1	0.0,0.0,0.0,0.012,0.017,0.0	0.0,0.0	0.005
2352	ENSG00000090857	PDPR	chr16	+	70142470	70142686	70142552	70142686	70142233	70142389	2352	10,26,5,10,14,8	129,131,160,116,79,84	7,14	106117	231	150	0.69662	1	0.048,0.114,0.02,0.053,0.103,0.058	0.041,0.072	0.009
2353	ENSG00000105223	PLD3	chr19	+	40365552	40365930	40365717	40365930	40348689	40348768	2353	88,95,96,95,80,64	6,14,12,3,3,5	61,89	8,12	300	150	0.105328	0.735539	0.88,0.772,0.8,0.941,0.93,0.865	0.792,0.788	0.075
2354	ENSG00000105223	PLD3	chr19	+	40366383	40366510	40366418	40366510	40365552	40365585	2354	14,19,10,11,5,9	33,0,8,15,3,27	2,11	8,0	184	150	0.398264	1	0.257,1.0,0.505,0.374,0.576,0.214	0.169,1.0	-0.097
2355	ENSG00000105223	PLD3	chr19	+	40366383	40366510	40366418	40366510	40365717	40365930	2355	14,24,37,16,9,11	140,177,99,68,122,0	0,8	103173	184	150	1.4665e-05	0.00263995	0.075,0.1,0.234,0.161,0.057,1.0	0.0,0.036	0.253
2357	ENSG00000167118	URM1	chr9	+	128377994	128378106	128378035	128378106	128371360	128371415	2357	48,47,32,26,42,42	4.98739e+17	24,55	362598	190	150	0.973461	1	0.071,0.048,0.072,0.057,0.059,0.065	0.05,0.068	0.003
2358	ENSG00000001084	GCLC	chr6	-	53514438	53514532	53514438	53514497	53516108	53516240	2358	1,0,2,2,4,3	55,89,52,74,52,66	0,2	58,90	184	150	0.642547	1	0.015,0.0,0.03,0.022,0.059,0.036	0.0,0.018	0.018
2359	ENSG00000001084	GCLC	chr6	-	53516108	53516222	53516108	53516217	53520777	53520960	2359	77,79,75,103,66,85	0,0,0,2,0,0	42,83	0,0	154	150	1	1	1.0,1.0,1.0,0.98,1.0,1.0	1.0,1.0	-0.003
2360	ENSG00000001084	GCLC	chr6	-	53516108	53516240	53516108	53516217	53520777	53520960	2360	3,3,0,1,0,3	0,0,0,2,0,0	0,3	0,0	172	150	1	1	1.0,1.0,NA,0.304,NA,1.0	NA,1.0	-0.174
2361	ENSG00000001084	GCLC	chr6	-	53516108	53516240	53516108	53516222	53520777	53520960	2361	2,0,0,0,0,0	76,76,75,102,66,82	0,1	42,81	167	150	1	1	0.023,0.0,0.0,0.0,0.0,0.0	0.0,0.011	-0.002
2366	ENSG00000075624	ACTB	chr7	-	5528280	5528719	5528280	5528671	5529160	5529400	2366	4.26875e+29	2168,1968,2879,1868,0,1774	4012446667	15872144	197	150	0.0136758	0.238082	0.937,0.948,0.931,0.944,1.0,0.944	0.951,0.943	0.004
2367	ENSG00000075624	ACTB	chr7	-	5529534	5529733	5529534	5529663	5530523	5530601	2367	111,142,71,70,117,89	4.31865e+29	55107	3842456931	219	150	1	1	0.002,0.002,0.001,0.001,0.002,0.001	0.001,0.001	0.001
2368	ENSG00000085644	ZNF213	chr16	+	3138353	3138541	3138417	3138541	3137165	3137679	2368	5,10,7,4,8,9	50,56,28,38,30,30	3,4	21,33	213	150	0.296701	1	0.066,0.112,0.15,0.069,0.158,0.174	0.091,0.079	0.036
2371	ENSG00000136521	NDUFB5	chr3	+	179615982	179616049	179615984	179616049	179614970	179615059	2371	3.63488e+17	0,0,1,0,0,0	301439	0,0	151	150	1	1	1.0,1.0,0.997,1.0,1.0,1.0	1.0,1.0	-0.001
2374	ENSG00000010295	IFFO1	chr12	-	6548064	6548160	6548064	6548157	6548424	6548545	2374	13,9,16,14,14,25	10,9,1,7,8,4	7,11	3,4	152	150	0.869205	1	0.562,0.497,0.94,0.664,0.633,0.86	0.697,0.731	-0.021
2376	ENSG00000168003	SLC3A2	chr11	+	62876783	62876879	62876786	62876879	62871576	62871669	2376	1.80197e+17	95,110,147,150,134,68	186265	76144	152	150	0.5789	1	0.652,0.639,0.705,0.648,0.61,0.681	0.707,0.645	-0.02
2377	ENSG00000168003	SLC3A2	chr11	+	62888330	62888860	62888651	62888860	62885464	62885608	2377	0,0,0,0,0,6	0,0,6,0,0,0	4,0	0,0	300	150	1	1	NA,NA,0.0,NA,NA,1.0	1.0,NA	-0.5
2378	ENSG00000125746	EML2	chr19	-	45641640	45641748	45641640	45641745	45641917	45642041	2378	6,20,12,20,2,16	10,8,0,6,0,0	8,9	0,1	152	150	0.0038546	0.110398	0.372,0.712,1.0,0.767,1.0,1.0	1.0,0.899	-0.141
2381	ENSG00000172771	EFCAB12	chr3	-	129402522	129404403	129402522	129402579	129408644	129408858	2381	1,0,0,0,2,0	0,0,0,0,0,0	0,3	0,1	300	150	1	1	1.0,NA,NA,NA,1.0,NA	NA,0.6	0.4
2382	ENSG00000146083	RNF44	chr5	-	176532003	176532132	176532003	176532129	176532365	176532516	2382	0,3,0,0,0,10	29,41,4,27,31,0	0,1	20,36	152	150	0.0702619	0.594119	0.0,0.067,0.0,0.0,0.0,1.0	0.0,0.027	0.164
2383	ENSG00000146083	RNF44	chr5	-	176532003	176532193	176532003	176532129	176532365	176532516	2383	43,37,17,7,32,30	29,41,4,27,31,0	19,34	20,36	213	150	0.167167	0.941541	0.511,0.389,0.75,0.154,0.421,1.0	0.401,0.399	0.137
2384	ENSG00000146083	RNF44	chr5	-	176532003	176532193	176532003	176532132	176532365	176532516	2384	43,37,17,7,32,27	0,3,0,0,0,7	19,33	0,0	210	150	0.160183	0.92561	1.0,0.898,1.0,1.0,1.0,0.734	1.0,1.0	-0.061
2386	ENSG00000178078	STAP2	chr19	-	4324454	4324664	4324454	4324529	4325215	4325308	2386	30,28,25,27,38,24	59,80,102,100,121,87	31,20	68125	284	150	0.512213	1	0.212,0.156,0.115,0.125,0.142,0.127	0.194,0.078	0.01
2387	ENSG00000178078	STAP2	chr19	-	4324454	4324667	4324454	4324529	4325215	4325308	2387	49,36,58,51,47,40	59,80,102,100,121,87	34,35	68125	287	150	0.061752	0.550629	0.303,0.19,0.229,0.21,0.169,0.194	0.207,0.128	0.048
2388	ENSG00000178078	STAP2	chr19	-	4324454	4324667	4324454	4324664	4325215	4325308	2388	34,22,37,29,27,25	15,14,4,5,18,9	17,21	14,6	152	150	0.417699	1	0.691,0.608,0.901,0.851,0.597,0.733	0.545,0.775	0.07
2389	ENSG00000169727	GPS1	chr17	+	82052255	82052459	82052258	82052459	82051499	82051524	2389	0,0,0,1,0,1	0,3,0,0,0,2	0,0	1,0	152	150	1	1	NA,0.0,NA,1.0,NA,0.33	0.0,NA	0.443
2390	ENSG00000169727	GPS1	chr17	+	82052255	82052459	82052258	82052459	82051896	82051964	2390	10,10,18,10,10,0	4,3,0,0,0,0	13,13	0,3	152	150	1	1	0.712,0.767,1.0,1.0,1.0,NA	1.0,0.81	-0.009
2391	ENSG00000169727	GPS1	chr17	+	82052255	82052459	82052377	82052459	82051896	82051964	2391	35,43,38,34,32,15	2,0,0,2,0,0	35,51	0,2	271	150	0.401862	1	0.906,1.0,1.0,0.904,1.0,1.0	1.0,0.934	0.001
2392	ENSG00000169727	GPS1	chr17	+	82052258	82052459	82052377	82052459	82051896	82051964	2392	29,36,20,24,22,15	2,0,0,2,0,0	22,41	0,2	268	150	0.417789	1	0.89,1.0,1.0,0.87,1.0,1.0	1.0,0.92	0
2393	ENSG00000169727	GPS1	chr17	+	82053233	82053366	82053273	82053366	82052377	82052459	2393	20,21,22,11,21,7	121,148,87,78,101,61	10,11	102152	189	150	0.00341468	0.101058	0.116,0.101,0.167,0.101,0.142,0.083	0.072,0.054	0.055
2394	ENSG00000169727	GPS1	chr17	+	82054497	82054542	82054509	82054542	82053867	82054049	2394	1.60177e+17	6.52715e+17	111197	454683	161	150	0.942288	1	0.186,0.188,0.206,0.181,0.237,0.215	0.186,0.212	0.003
2395	ENSG00000169727	GPS1	chr17	+	82055161	82055222	82055164	82055222	82054897	82054975	2395	9.35103e+18	107,145,134,109,130,96	586927	75122	152	150	0.276949	1	0.896,0.875,0.86,0.868,0.847,0.868	0.885,0.882	-0.014
2396	ENSG00000169727	GPS1	chr17	+	82056839	82057470	82057052	82057470	82056628	82056766	2396	6.49762e+17	0,0,1,4,1,0	511738	0,0	300	150	1	1	1.0,1.0,0.997,0.985,0.997,1.0	1.0,1.0	-0.003
2398	ENSG00000165609	NUDT5	chr10	-	12170716	12170908	12170716	12170770	12172764	12172866	2398	1.83263e+17	2,2,6,0,2,0	196253	2,3	287	150	0.717589	1	0.98,0.986,0.942,1.0,0.987,1.0	0.981,0.978	0.003
2399	ENSG00000112242	E2F3	chr6	+	20481205	20481425	20481223	20481425	20479845	20479957	2399	87,102,71,73,80,85	5,2,7,11,4,5	73,76	6,11	167	150	0.100961	0.724701	0.94,0.979,0.901,0.856,0.947,0.939	0.916,0.861	0.038
2400	ENSG00000154144	TBRG1	chr11	+	124626812	124627050	124626903	124627050	124625670	124625903	2400	6,16,6,12,3,7	47,86,47,64,53,37	9,15	53,85	240	150	0.522908	1	0.074,0.104,0.074,0.105,0.034,0.106	0.096,0.099	-0.015
2401	ENSG00000154144	TBRG1	chr11	+	124626812	124627050	124626903	124627050	124626472	124626609	2401	0,1,0,0,0,0	44,33,17,19,21,47	0,0	24,17	240	150	1	1	0.0,0.019,0.0,0.0,0.0,0.0	0.0,0.0	0.003
2402	ENSG00000154144	TBRG1	chr11	+	124631239	124631417	124631274	124631417	124630744	124630855	2402	0,2,5,0,0,0	1.31173e+17	0,0	149173	184	150	1	1	0.0,0.009,0.023,0.0,0.0,0.0	0.0,0.0	0.005
2404	ENSG00000149923	PPP4C	chr16	+	30081199	30081310	30081258	30081310	30076314	30076475	2404	28,32,32,25,17,15	8.43984e+17	25,35	652883	208	150	0.121246	0.802499	0.023,0.023,0.026,0.024,0.014,0.014	0.027,0.028	-0.007
2405	ENSG00000149923	PPP4C	chr16	+	30082745	30083567	30083393	30083567	30082483	30082534	2405	7.72965e+17	51,59,78,39,56,47	574867	44,34	300	150	0.0827214	0.65912	0.883,0.891,0.829,0.896,0.877,0.877	0.867,0.927	-0.022
2406	ENSG00000149923	PPP4C	chr16	+	30083393	30083781	30083654	30083781	30082745	30082847	2406	1.0281e+20	0,0,0,0,0,0	804891	1,0	300	150	1	1	1.0,1.0,1.0,1.0,1.0,1.0	0.998,1.0	0.001
2407	ENSG00000140497	SCAMP2	chr15	-	74848599	74848701	74848599	74848645	74850513	74850673	2407	4.14507e+17	2,0,0,0,0,0	346529	0,0	205	150	1	1	0.993,1.0,1.0,1.0,1.0,1.0	1.0,1.0	-0.001
2408	ENSG00000140497	SCAMP2	chr15	-	74848599	74848701	74848599	74848645	74851352	74851481	2408	67,80,73,80,108,59	0,1,0,0,0,0	60,83	6,3	205	150	0.000165576	0.0138798	1.0,0.983,1.0,1.0,1.0,1.0	0.88,0.953	0.081
2409	ENSG00000140497	SCAMP2	chr15	-	74852068	74852213	74852068	74852186	74854020	74854119	2409	2,0,1,0,0,2	4.55599e+17	8,1	394505	176	150	0.91128	1	0.004,0.0,0.002,0.0,0.0,0.005	0.017,0.002	-0.008
2410	ENSG00000185379	RAD51D	chr17	-	35106987	35107122	35106987	35107061	35107365	35107447	2410	72,103,87,55,86,83	2,1,2,5,2,0	48,79	0,0	210	150	0.209593	1	0.963,0.987,0.969,0.887,0.968,1.0	1.0,1.0	-0.038
2411	ENSG00000125846	ZNF133	chr20	+	18305667	18305807	18305680	18305807	18288282	18288604	2411	4,1,4,1,0,0	4,7,4,0,2,7	7,1	3,5	162	150	0.0904266	0.693961	0.481,0.117,0.481,1.0,0.0,0.0	0.684,0.156	-0.074
2413	ENSG00000125846	ZNF133	chr20	+	18305667	18305807	18305680	18305807	18289898	18290074	2413	2,1,4,0,2,0	0,2,0,4,0,0	2,0	1,0	162	150	1	1	1.0,0.316,1.0,0.0,1.0,NA	0.649,NA	0.014
2414	ENSG00000125846	ZNF133	chr20	+	18305667	18305807	18305680	18305807	18297984	18298062	2414	4,1,4,0,0,10	7,0,0,0,0,0	3,7	0,0	162	150	1	1	0.346,1.0,1.0,NA,NA,1.0	1.0,1.0	-0.163
2415	ENSG00000125846	ZNF133	chr20	+	18305667	18305807	18305680	18305807	18305084	18305178	2415	4,9,6,0,2,12	4,7,4,2,4,3	4,10	0,10	162	150	0.334941	1	0.481,0.543,0.581,0.0,0.316,0.787	1.0,0.481	-0.289
2416	ENSG00000125846	ZNF133	chr20	+	18306270	18306393	18306297	18306393	18305667	18305807	2416	1,1,4,0,0,2	45,56,44,28,38,54	2,0	35,68	176	150	0.412597	1	0.019,0.015,0.072,0.0,0.0,0.031	0.046,0.0	0
2417	ENSG00000125846	ZNF133	chr20	+	18315068	18316994	18315071	18316994	18306297	18306393	2417	28,43,36,25,41,31	16,18,10,16,16,6	29,45	14,14	152	150	0.915614	1	0.633,0.702,0.78,0.607,0.717,0.836	0.672,0.76	-0.003
2418	ENSG00000174791	RIN1	chr11	-	66333918	66334041	66333918	66334038	66334513	66335251	2418	4,2,5,0,4,1	0,4,0,0,0,0	6,6	0,2	152	150	1	1	1.0,0.33,1.0,NA,1.0,1.0	1.0,0.748	-0.008
2419	ENSG00000174791	RIN1	chr11	-	66333918	66334224	66333918	66334038	66334513	66335251	2419	88,63,87,76,74,79	0,4,0,0,0,0	77,85	0,2	300	150	0.511355	1	1.0,0.887,1.0,1.0,1.0,1.0	1.0,0.955	0.004
2420	ENSG00000174791	RIN1	chr11	-	66333918	66334224	66333918	66334041	66334513	66335251	2420	84,63,83,76,72,78	0,2,1,0,2,0	75,81	4,2	300	150	1	1	1.0,0.94,0.976,1.0,0.947,1.0	0.904,0.953	0.049
2421	ENSG00000161939	RNASEK-C17orf49	chr17	+	7014144	7015156	7015061	7015156	7013665	7013742	2421	1.40319e+23	1,0,0,0,0,0	12521887	0,0	300	150	1	1	0.999,1.0,1.0,1.0,1.0,1.0	1.0,1.0	0
2422	ENSG00000161939	RNASEK-C17orf49	chr17	+	7017256	7017520	7017260	7017520	7016494	7016685	2422	16,34,48,23,28,17	8,17,0,0,9,0	17,35	1,0	153	150	1	1	0.662,0.662,1.0,1.0,0.753,1.0	0.943,1.0	-0.125
2423	ENSG00000161939	RNASEK-C17orf49	chr17	+	7017256	7017520	7017260	7017520	7016909	7017014	2423	141,182,127,88,100,90	2.40354e+17	66151	155284	153	150	0.617977	1	0.365,0.335,0.332,0.257,0.317,0.244	0.295,0.343	-0.011
2425	ENSG00000163781	TOPBP1	chr3	-	133652462	133652629	133652462	133652614	133653344	133653524	2425	1.55273e+17	64,76,49,62,39,70	136260	50,73	164	150	0.976675	1	0.689,0.767,0.775,0.748,0.815,0.668	0.713,0.765	0.005
2427	ENSG00000151090	THRB	chr3	-	24297225	24297371	24297225	24297323	24337299	24337371	2427	0,0,1,0,0,0	0,0,0,0,0,0	0,1	0,1	197	150	1	1	NA,NA,1.0,NA,NA,NA	NA,0.432	0.568
2442	ENSG00000109046	WSB1	chr17	+	27301787	27301956	27301880	27301956	27294113	27294435	2442	5.61796e+17	1,7,2,3,1,2	406563	3,0	242	150	1	1	0.997,0.986,0.994,0.991,0.997,0.995	0.988,1.0	-0.001
2443	ENSG00000109046	WSB1	chr17	+	27307743	27309272	27309099	27309272	27306781	27306882	2443	140,206,139,183,91,170	1.51181e+17	114153	116145	300	150	0.956788	1	0.317,0.363,0.35,0.433,0.207,0.388	0.329,0.345	0.006
2445	ENSG00000028528	SNX1	chr15	+	64129872	64130029	64129915	64130029	64127730	64127806	2445	2,3,0,4,4,2	4.0757e+17	0,2	418622	192	150	1	1	0.004,0.004,0.0,0.006,0.008,0.004	0.0,0.003	0.003
2446	ENSG00000130024	PHF10	chr6	-	169717822	169717906	169717822	169717900	169718787	169718918	2446	2.11256e+17	43,51,53,31,44,41	143252	50,49	155	150	0.53317	1	0.826,0.829,0.716,0.816,0.815,0.828	0.735,0.833	0.021
2447	ENSG00000231890	DARS-AS1	chr2	+	136000256	136000479	136000438	136000479	135998686	135998838	2447	1,0,0,0,2,1	2,8,2,0,1,1	0,0	0,1	300	150	1	1	0.2,0.0,0.0,NA,0.5,0.333	NA,0.0	0.207
2453	ENSG00000105698	USF2	chr19	+	35270717	35270805	35270758	35270805	35269580	35269699	2453	1.38199e+17	8,8,2,1,3,0	88138	6,2	190	150	0.432738	1	0.932,0.952,0.983,0.991,0.974,1.0	0.921,0.982	0.02
2454	ENSG00000105698	USF2	chr19	+	35278945	35279074	35278969	35279074	35278697	35278792	2454	7.02934e+17	16,20,14,8,20,29	496736	9,25	173	150	0.774751	1	0.974,0.976,0.977,0.985,0.965,0.948	0.98,0.962	0
2455	ENSG00000245937	LINC01184	chr5	-	128081972	128082194	128081972	128082191	128082969	128083090	2455	2,0,2,0,0,0	0,0,3,1,0,2	0,1	0,0	152	150	1	1	1.0,NA,0.397,0.0,NA,0.0	NA,1.0	-0.651
2456	ENSG00000147394	ZNF185	chrX	+	152920706	152920748	152920709	152920748	152920327	152920411	2456	1.19133e+17	35,57,84,67,36,58	126148	44,73	152	150	0.579592	1	0.77,0.697,0.696,0.698,0.791,0.669	0.739,0.667	0.017
2459	ENSG00000110011	DNAJC4	chr11	+	64232700	64232865	64232703	64232865	64231870	64231964	2459	0,0,3,0,4,8	0,0,0,0,0,0	0,0	1,0	152	150	1	1	NA,NA,1.0,NA,1.0,1.0	0.0,NA	1
2460	ENSG00000110011	DNAJC4	chr11	+	64232393	64232614	64232429	64232614	64231877	64231964	2460	3,3,0,2,0,1	103,127,101,81,109,115	2,0	85111	185	150	1	1	0.023,0.019,0.0,0.02,0.0,0.007	0.019,0.0	0.002
2461	ENSG00000110011	DNAJC4	chr11	+	64232700	64232865	64232703	64232865	64232429	64232614	2461	17,35,18,26,20,26	1.71209e+17	17,28	111186	152	150	0.707326	1	0.089,0.142,0.094,0.16,0.094,0.156	0.131,0.129	-0.008
2463	ENSG00000118513	MYB	chr6	+	135196725	135197323	135196960	135197323	135195747	135196002	2463	0,0,0,0,0,0	0,2,5,0,0,1	4,0	0,0	300	150	1	1	NA,0.0,0.0,NA,NA,0.0	1.0,NA	-1
2464	ENSG00000114062	UBE3A	chr15	-	25333727	25340228	25333727	25339257	25354352	25354426	2464	2.05235e+17	2,0,0,0,0,0	181290	0,0	300	150	1	1	0.981,1.0,1.0,1.0,1.0,1.0	1.0,1.0	-0.003
2472	ENSG00000114062	UBE3A	chr15	-	25407066	25407262	25407066	25407137	25409087	25409207	2472	3,15,7,13,7,5	0,3,0,2,0,0	7,14	1,0	274	150	0.793983	1	1.0,0.732,1.0,0.781,1.0,1.0	0.793,1.0	0.022
2474	ENSG00000160695	VPS11	chr11	+	119069195	119069344	119069197	119069344	119067691	119068010	2474	89,106,99,97,72,74	0,0,0,0,0,0	74111	4,0	151	150	0.549702	1	1.0,1.0,1.0,1.0,1.0,1.0	0.948,1.0	0.026
2475	ENSG00000091073	DTX2	chr7	+	76476942	76477178	76477113	76477178	76463544	76463709	2475	1,0,2,2,0,2	1,0,0,0,3,4	3,2	0,0	300	150	1	1	0.333,NA,1.0,1.0,0.0,0.2	1.0,1.0	-0.493
2477	ENSG00000196756	SNHG17	chr20	-	38425934	38426052	38425934	38426048	38426418	38426503	2477	4,0,6,0,0,0	70,56,41,23,16,32	0,0	19,42	153	150	0.406343	1	0.053,0.0,0.125,0.0,0.0,0.0	0.0,0.0	0.03
2479	ENSG00000166508	MCM7	chr7	-	100099022	100099753	100099022	100099403	100100013	100100093	2479	9.05118e+22	0,0,0,1,0,0	10861722	0,0	300	150	1	1	1.0,1.0,1.0,0.999,1.0,1.0	1.0,1.0	0
2481	ENSG00000122952	ZWINT	chr10	-	56358555	56358724	56358555	56358687	56358804	56358947	2481	1.19816e+23	0,63,38,25,30,53	13591805	15,67	186	150	0.406428	1	1.0,0.953,0.972,0.979,0.98,0.961	0.986,0.956	0.003
2482	ENSG00000089818	NECAP1	chr12	+	8091768	8091850	8091839	8091850	8090194	8090299	2482	3.0845e+17	2,0,0,0,0,0	238461	1,0	220	150	1	1	0.991,1.0,1.0,1.0,1.0,1.0	0.994,1.0	0.001
2483	ENSG00000089818	NECAP1	chr12	+	8091768	8092784	8092675	8092784	8090194	8090299	2483	1.67242e+17	0,5,0,9,8,7	140210	1,1	300	150	0.00222019	0.0766582	1.0,0.96,1.0,0.915,0.916,0.917	0.986,0.991	-0.037
2485	ENSG00000089818	NECAP1	chr12	+	8091839	8092784	8092675	8092784	8090194	8090299	2485	4,2,1,2,0,2	0,5,0,9,8,7	1,0	1,1	300	150	0.0601811	0.546821	1.0,0.167,1.0,0.1,0.0,0.125	0.333,0.0	0.232
2486	ENSG00000168291	PDHB	chr3	-	58429707	58429941	58429707	58429799	58430127	58430238	2486	0,1,1,0,0,2	5.43661e+17	0,2	416541	291	150	1	1	0.0,0.001,0.001,0.0,0.0,0.002	0.0,0.002	0
2489	ENSG00000140332	TLE3	chr15	-	70066013	70066218	70066013	70066215	70074532	70074607	2489	19,11,28,17,10,15	3,0,3,3,5,0	14,23	0,10	152	150	0.318595	1	0.862,1.0,0.902,0.848,0.664,1.0	1.0,0.694	0.032
2492	ENSG00000176142	TMEM39A	chr3	-	119458017	119458240	119458017	119458184	119461961	119462148	2492	1.29218e+17	6,2,4,1,0,0	136200	1,0	205	150	0.656845	1	0.94,0.988,0.961,0.99,1.0,1.0	0.99,1.0	-0.015
2493	ENSG00000197375	SLC22A5	chr5	+	132390689	132390904	132390775	132390904	132388920	132389021	2493	50,69,31,61,54,57	2,0,2,0,12,0	43,64	3,0	235	150	0.179274	0.965502	0.941,1.0,0.908,1.0,0.742,1.0	0.901,1.0	-0.019
2495	ENSG00000223960	AC009948.1	chr2	+	178430677	178430889	178430769	178430889	178426365	178426505	2495	2,12,10,5,1,2	12,16,6,3,9,13	4,11	8,20	241	150	0.764701	1	0.094,0.318,0.509,0.509,0.065,0.087	0.237,0.255	0.018
2496	ENSG00000223960	AC009948.1	chr2	+	178430694	178430889	178430769	178430889	178426365	178426505	2496	5,31,21,18,3,7	12,16,6,3,9,13	19,19	8,20	224	150	0.767547	1	0.218,0.565,0.701,0.801,0.182,0.265	0.614,0.389	-0.046
2497	ENSG00000223960	AC009948.1	chr2	+	178430677	178430889	178430694	178430889	178426365	178426661	2497	0,4,0,0,0,0	5,0,0,5,0,0	0,0	0,1	166	150	1	1	0.0,1.0,NA,0.0,NA,NA	NA,0.0	0.333
2498	ENSG00000223960	AC009948.1	chr2	+	178430677	178430889	178430769	178430889	178426365	178426661	2498	2,16,10,5,1,2	14,3,7,8,0,1	4,11	7,1	241	150	0.457047	1	0.082,0.768,0.471,0.28,1.0,0.555	0.262,0.873	-0.041
2499	ENSG00000223960	AC009948.1	chr2	+	178430694	178430889	178430769	178430889	178426365	178426661	2499	7,12,10,10,1,2	14,3,7,8,0,1	4,12	7,1	224	150	0.615685	1	0.251,0.728,0.489,0.456,1.0,0.573	0.277,0.889	0
2500	ENSG00000223960	AC009948.1	chr2	+	178430694	178430889	178430769	178430889	178426365	178426703	2500	2,12,10,11,1,4	0,0,0,0,0,1	4,11	2,2	224	150	0.00306827	0.0963771	1.0,1.0,1.0,1.0,1.0,0.728	0.573,0.786	0.275
2501	ENSG00000204642	HLA-F	chr6	+	29724172	29724448	29724246	29724448	29723769	29723927	2501	118,80,71,67,99,73	1,0,0,0,0,0	127210	0,0	223	150	1	1	0.988,1.0,1.0,1.0,1.0,1.0	1.0,1.0	-0.002
2502	ENSG00000204642	HLA-F	chr6	+	29725446	29725563	29725451	29725563	29725030	29725306	2502	1.04165e+17	0,0,12,0,4,0	146252	6,0	154	150	0.676443	1	1.0,1.0,0.912,1.0,0.971,1.0	0.96,1.0	0.001
2503	ENSG00000185761	ADAMTSL5	chr19	-	1510638	1510733	1510638	1510730	1510844	1510917	2503	2,3,8,23,10,3	11,8,17,10,17,9	10,8	2,17	152	150	0.21689	1	0.152,0.27,0.317,0.694,0.367,0.248	0.831,0.317	-0.233
2504	ENSG00000185761	ADAMTSL5	chr19	-	1510844	1511160	1510844	1510917	1511624	1511772	2504	1,9,6,3,3,10	6,12,6,1,8,2	0,2	5,4	300	150	0.00637868	0.151891	0.077,0.273,0.333,0.6,0.158,0.714	0.0,0.2	0.259
2505	ENSG00000185761	ADAMTSL5	chr19	-	1511624	1511772	1511624	1511727	1512962	1513019	2505	0,0,1,0,1,0	2,19,6,1,0,1	0,0	0,3	194	150	1	1	0.0,0.0,0.114,0.0,1.0,0.0	NA,0.0	0.186
2506	ENSG00000100425	BRD1	chr22	-	49787389	49787522	49787389	49787494	49794033	49794294	2506	23,14,12,12,8,12	68,83,76,77,47,39	10,17	43,65	177	150	0.501192	1	0.223,0.125,0.118,0.117,0.126,0.207	0.165,0.181	-0.02
2507	ENSG00000100425	BRD1	chr22	-	49787389	49787887	49787389	49787494	49794033	49794294	2507	91,110,70,57,58,63	68,83,76,77,47,39	45,97	43,65	300	150	0.547981	1	0.401,0.399,0.315,0.27,0.382,0.447	0.344,0.427	-0.016
2508	ENSG00000100425	BRD1	chr22	-	49787389	49787887	49787389	49787522	49794033	49794294	2508	70,96,58,45,50,51	2,0,0,0,0,0	36,81	1,1	300	150	0.342381	1	0.946,1.0,1.0,1.0,1.0,1.0	0.947,0.976	0.029
2509	ENSG00000164548	TRA2A	chr7	-	23505745	23505813	23505745	23505810	23506137	23506266	2509	3.04533e+17	7,19,6,9,7,11	278573	12,31	152	150	0.00194924	0.0692259	0.977,0.965,0.981,0.981,0.975,0.972	0.958,0.948	0.022
2510	ENSG00000108509	CAMTA2	chr17	-	4968906	4968981	4968906	4968979	4969149	4969337	2510	1.11125e+17	0,0,0,0,0,0	74126	3,1	151	150	0.541061	1	1.0,1.0,1.0,1.0,1.0,1.0	0.961,0.992	0.024
2511	ENSG00000108509	CAMTA2	chr17	-	4981677	4981831	4981677	4981742	4982088	4982227	2511	97,99,133,120,114,97	0,0,0,2,0,0	108119	2,0	238	150	1	1	1.0,1.0,1.0,0.974,1.0,1.0	0.971,1.0	0.01
2512	ENSG00000108509	CAMTA2	chr17	-	4981677	4981831	4981677	4981742	4982756	4982892	2512	45,47,55,50,49,66	3,8,3,4,0,2	44,67	4,0	238	150	0.21596	1	0.904,0.787,0.92,0.887,1.0,0.954	0.874,1.0	-0.028
2513	ENSG00000108509	CAMTA2	chr17	-	4982088	4982175	4982088	4982160	4982756	4982892	2513	4,4,1,7,8,4	43,65,66,76,58,52	6,10	46,39	164	150	0.0104796	0.203961	0.078,0.053,0.014,0.078,0.112,0.066	0.107,0.19	-0.082
2514	ENSG00000108509	CAMTA2	chr17	-	4982088	4982227	4982088	4982160	4982756	4982892	2514	2,7,1,6,2,4	43,65,66,76,58,52	7,11	46,39	216	150	0.000232498	0.0166089	0.031,0.07,0.01,0.052,0.023,0.051	0.096,0.164	-0.09
2515	ENSG00000108509	CAMTA2	chr17	-	4982088	4982227	4982088	4982175	4982756	4982892	2515	2,7,0,5,2,3	4,4,0,6,8,3	5,9	4,8	201	150	1	1	0.272,0.566,NA,0.383,0.157,0.427	0.483,0.456	-0.108
2516	ENSG00000197183	NOL4L	chr20	-	32464779	32465134	32464779	32465117	32474600	32474742	2516	0,3,0,5,0,0	21,18,25,27,14,8	1,2	10,16	166	150	0.849245	1	0.0,0.131,0.0,0.143,0.0,0.0	0.083,0.101	-0.046
2517	ENSG00000145246	ATP10D	chr4	+	47536685	47536938	47536730	47536938	47536436	47536564	2517	44,30,40,21,39,29	1,0,0,1,2,0	18,33	4,6	194	150	1	1	0.971,1.0,1.0,0.942,0.938,1.0	0.777,0.81	0.182
2518	ENSG00000115368	WDR75	chr2	+	189449244	189450968	189450902	189450968	189448378	189448508	2518	5,12,1,5,11,4	4.07516e+17	3,1	377455	300	150	1	1	0.006,0.011,0.001,0.006,0.015,0.005	0.004,0.001	0.005
2519	ENSG00000180891	CUEDC1	chr17	-	57862975	57863357	57862975	57863285	57866473	57866544	2519	2,5,4,5,0,0	1.69174e+17	5,6	137186	221	150	0.104614	0.733557	0.008,0.019,0.014,0.021,0.0,0.0	0.024,0.021	-0.012
2520	ENSG00000180891	CUEDC1	chr17	-	57866473	57867415	57866473	57866544	57868149	57868243	2520	2.0016e+17	0,0,0,0,0,0	126209	0,2	300	150	1	1	1.0,1.0,1.0,1.0,1.0,1.0	1.0,0.981	0.01
2521	ENSG00000175826	CTDNEP1	chr17	-	7247063	7247182	7247063	7247177	7247276	7247343	2521	7.27927e+17	0,4,2,0,2,3	668866	0,7	154	150	1	1	1.0,0.996,0.998,1.0,0.997,0.995	1.0,0.992	0.002
2522	ENSG00000126456	IRF3	chr19	-	49660712	49660844	49660712	49660828	49661947	49662328	2522	48,19,19,28,29,8	1.80181e+17	32,34	136206	165	150	0.148179	0.882202	0.195,0.087,0.089,0.134,0.141,0.053	0.176,0.13	-0.036
2523	ENSG00000126456	IRF3	chr19	-	49660712	49660844	49660712	49660828	49662424	49662617	2523	7,6,1,1,7,4	0,7,0,2,0,3	3,5	2,15	165	150	0.00586287	0.144052	1.0,0.438,1.0,0.313,1.0,0.548	0.577,0.233	0.311
2525	ENSG00000136425	CIB2	chr15	-	78109234	78109509	78109234	78109382	78123704	78123739	2525	0,0,0,0,0,0	0,0,0,0,1,0	0,3	0,0	276	150	1	1	NA,NA,NA,NA,0.0,NA	NA,1.0	-1
2527	ENSG00000109911	ELP4	chr11	+	31603764	31603907	31603767	31603907	31594769	31594901	2527	20,16,20,28,32,28	60,115,76,106,137,146	20,31	98142	152	150	0.757952	1	0.248,0.121,0.206,0.207,0.187,0.159	0.168,0.177	0.015
2528	ENSG00000198858	R3HDM4	chr19	-	901975	902130	901975	902067	902241	902410	2528	108,138,100,117,96,91	0,0,0,2,0,0	72120	0,0	212	150	1	1	1.0,1.0,1.0,0.976,1.0,1.0	1.0,1.0	-0.004
2529	ENSG00000198858	R3HDM4	chr19	-	901975	902130	901975	902067	913086	913245	2529	4.13507e+17	1,0,0,0,2,0	268443	0,1	212	150	1	1	0.997,1.0,1.0,1.0,0.99,1.0	1.0,0.997	-0.001
2530	ENSG00000145979	TBC1D7	chr6	-	13326786	13326963	13326786	13326906	13327832	13328130	2530	4,2,2,4,1,2	1,0,0,2,2,0	0,4	0,0	206	150	1	1	0.744,1.0,1.0,0.593,0.267,1.0	NA,1.0	-0.233
2531	ENSG00000145979	TBC1D7	chr6	-	13326786	13326963	13326786	13326906	13328295	13328531	2531	5,5,3,9,1,3	13,26,18,14,12,13	4,13	9,21	206	150	0.0387501	0.426294	0.219,0.123,0.108,0.319,0.057,0.144	0.244,0.311	-0.116
2532	ENSG00000145979	TBC1D7	chr6	-	13326786	13326963	13326786	13326906	13328315	13328583	2532	4,11,9,14,1,4	17,0,19,0,22,18	0,6	10,17	206	150	0.0336266	0.393013	0.146,1.0,0.256,1.0,0.032,0.139	0.0,0.204	0.327
2533	ENSG00000145979	TBC1D7	chr6	-	13326786	13326963	13326786	13326906	13328455	13328531	2533	7,2,2,4,1,2	26,16,26,9,12,12	0,3	7,12	206	150	0.41633	1	0.164,0.083,0.053,0.244,0.057,0.108	0.0,0.154	0.041
2534	ENSG00000121957	GPSM2	chr1	+	108885274	108885578	108885506	108885578	108876980	108877228	2534	104,107,99,96,111,119	6,13,9,12,4,16	49137	6,11	300	150	0.796573	1	0.897,0.805,0.846,0.8,0.933,0.788	0.803,0.862	0.012
2535	ENSG00000121957	GPSM2	chr1	+	108885274	108885578	108885506	108885578	108877255	108877774	2535	32,68,44,55,59,53	1,0,0,0,0,0	23,58	0,1	300	150	1	1	0.941,1.0,1.0,1.0,1.0,1.0	1.0,0.967	0.007
2536	ENSG00000121957	GPSM2	chr1	+	108885274	108885578	108885506	108885578	108882579	108882625	2536	39,67,43,57,56,59	0,0,0,1,0,1	25,55	0,0	300	150	1	1	1.0,1.0,1.0,0.966,1.0,0.967	1.0,1.0	-0.011
2539	ENSG00000125386	FAM193A	chr4	+	2662837	2662991	2662843	2662991	2659811	2660054	2539	56,85,61,56,72,68	0,2,0,0,2,0	68,92	0,0	155	150	1	1	1.0,0.976,1.0,1.0,0.972,1.0	1.0,1.0	-0.009
2541	ENSG00000175354	PTPN2	chr18	-	12817155	12817365	12817155	12817265	12821335	12821425	2541	35,72,36,38,51,72	0,0,0,0,0,2	28,49	0,0	249	150	1	1	1.0,1.0,1.0,1.0,1.0,0.956	1.0,1.0	-0.007
2542	ENSG00000175354	PTPN2	chr18	-	12817155	12817365	12817155	12817265	12825809	12825944	2542	1.86302e+17	0,2,0,0,0,0	169234	0,0	249	150	1	1	1.0,0.989,1.0,1.0,1.0,1.0	1.0,1.0	-0.002
2543	ENSG00000117682	DHDDS	chr1	+	26442707	26442873	26442730	26442873	26438167	26438284	2543	5,12,5,4,12,5	1.7226e+17	2,6	139198	172	150	0.183264	0.978509	0.025,0.039,0.02,0.022,0.05,0.026	0.012,0.026	0.011
2545	ENSG00000117682	DHDDS	chr1	+	26468891	26471294	26468894	26471294	26460036	26460144	2545	44,52,26,42,50,48	1.1717e+17	34,34	135154	152	150	0.0936369	0.70623	0.271,0.232,0.153,0.263,0.223,0.29	0.199,0.179	0.05
2547	ENSG00000175066	GK5	chr3	-	142177481	142177605	142177481	142177576	142181460	142181565	2547	0,0,0,2,0,5	42,57,40,35,29,28	2,7	22,49	178	150	0.000403948	0.0248568	0.0,0.0,0.0,0.046,0.0,0.131	0.071,0.107	-0.059
2548	ENSG00000274602	PI4KAP1	chr22	-	18536649	18537412	18536649	18536808	18538432	18538558	2548	35,38,20,32,21,23	36,14,22,22,16,15	28,35	18,27	300	150	0.902602	1	0.327,0.576,0.313,0.421,0.396,0.434	0.438,0.393	-0.004
2549	ENSG00000274602	PI4KAP1	chr22	-	18536649	18537412	18536649	18536808	18538639	18538744	2549	8,10,5,2,0,3	9,1,3,4,0,0	3,0	0,4	300	150	1	1	0.308,0.833,0.455,0.2,NA,1.0	1.0,0.0	0.059
2550	ENSG00000274602	PI4KAP1	chr22	-	18547245	18547421	18547245	18547373	18548010	18548118	2550	10,6,8,4,8,1	107,59,85,42,39,68	9,9	67,93	197	150	0.461061	1	0.066,0.072,0.067,0.068,0.135,0.011	0.093,0.069	-0.011
2555	ENSG00000175166	PSMD2	chr3	+	184301770	184302071	184301793	184302071	184301536	184301658	2555	0,5,0,10,10,1	0,4,0,0,0,0	4,5	0,0	172	150	1	1	NA,0.522,NA,1.0,1.0,1.0	1.0,1.0	-0.119
2556	ENSG00000175166	PSMD2	chr3	+	184301770	184302071	184301846	184302071	184301536	184301658	2556	0,5,0,10,10,1	3.45445e+23	4,5	25063337	225	150	1	1	0.0,0.001,0.0,0.002,0.002,0.0	0.001,0.001	0
2557	ENSG00000175166	PSMD2	chr3	+	184301770	184302071	184301857	184302071	184301536	184301658	2557	0,5,0,10,10,1	0,0,19,93,0,0	4,5	0,0	236	150	1	1	NA,1.0,0.0,0.064,1.0,1.0	1.0,1.0	-0.387
2558	ENSG00000175166	PSMD2	chr3	+	184301793	184302071	184301846	184302071	184301536	184301658	2558	0,4,0,0,0,0	3.45445e+23	0,0	25063337	202	150	1	1	0.0,0.001,0.0,0.0,0.0,0.0	0.0,0.0	0
2560	ENSG00000175166	PSMD2	chr3	+	184301846	184302071	184301857	184302071	184301536	184301658	2560	3.45445e+23	0,0,19,93,0,0	25063337	0,0	160	150	0.349831	1	1.0,1.0,0.994,0.968,1.0,1.0	1.0,1.0	-0.006
2561	ENSG00000245694	CRNDE	chr16	-	54920297	54920338	54920297	54920327	54923584	54923650	2561	3,3,2,3,4,1	9,0,0,9,7,0	2,7	2,10	160	150	0.32021	1	0.238,1.0,1.0,0.238,0.349,1.0	0.484,0.396	0.198
2562	ENSG00000245694	CRNDE	chr16	-	54920297	54920410	54920297	54920327	54923584	54923650	2562	99,112,94,72,109,59	9,0,0,9,7,0	83,98	2,10	232	150	0.297495	1	0.877,1.0,1.0,0.838,0.91,1.0	0.964,0.864	0.024
2563	ENSG00000245694	CRNDE	chr16	-	54920297	54920410	54920297	54920338	54923584	54923650	2563	96,110,94,70,105,58	0,1,2,1,0,0	81,93	0,2	221	150	1	1	1.0,0.987,0.97,0.979,1.0,1.0	1.0,0.969	0.005
2565	ENSG00000102974	CTCF	chr16	+	67637687	67639162	67637693	67639162	67636689	67636851	2565	2.72343e+17	35,34,23,26,19,17	201303	27,19	155	150	0.775812	1	0.883,0.907,0.908,0.906,0.923,0.929	0.878,0.939	0.001
2570	ENSG00000148399	DPH7	chr9	-	137574751	137574846	137574751	137574843	137576079	137576167	2570	24,11,4,7,11,9	134,159,94,75,100,108	12,14	85137	152	150	0.489236	1	0.15,0.064,0.04,0.084,0.098,0.076	0.122,0.092	-0.022
2571	ENSG00000135480	KRT7	chr12	+	52245350	52245632	52245489	52245632	52243084	52243137	2571	142,163,149,118,93,115	84,114,101,54,68,73	127164	50,84	288	150	0.0295712	0.367285	0.468,0.427,0.435,0.532,0.416,0.451	0.57,0.504	-0.082
2572	ENSG00000135480	KRT7	chr12	+	52245350	52245632	52245411	52245632	52244377	52244611	2572	16,15,0,17,25,13	90,91,53,76,84,35	13,1	56,69	210	150	0.0652545	0.565996	0.113,0.105,0.0,0.138,0.175,0.21	0.142,0.01	0.047
2574	ENSG00000174953	DHX36	chr3	-	154295283	154295339	154295283	154295297	154299837	154299925	2574	2.50299e+17	0,1,0,0,4,0	180209	0,0	191	150	1	1	1.0,0.996,1.0,1.0,0.97,1.0	1.0,1.0	-0.006
2576	ENSG00000144061	NPHP1	chr2	-	110163047	110163135	110163047	110163132	110164687	110164730	2576	0,5,14,3,7,1	1,6,3,5,3,0	2,10	2,1	152	150	0.260188	1	0.0,0.451,0.822,0.372,0.697,1.0	0.497,0.908	-0.145
2582	ENSG00000183401	CCDC159	chr19	+	11349575	11349687	11349653	11349687	11346532	11346624	2582	1,6,1,0,1,0	0,5,2,2,0,0	0,0	1,0	227	150	1	1	1.0,0.442,0.248,0.0,1.0,NA	0.0,NA	0.538
2584	ENSG00000157870	FAM213B	chr1	+	2588335	2588453	2588389	2588453	2587740	2587792	2584	7,4,9,6,14,11	3.87551e+17	12,7	317504	203	150	0.656054	1	0.013,0.005,0.015,0.011,0.028,0.022	0.027,0.01	-0.003
2585	ENSG00000157870	FAM213B	chr1	+	2588529	2588625	2588549	2588625	2588389	2588453	2585	43,51,33,35,23,35	3.08499e+17	22,30	268425	169	150	0.115628	0.777013	0.11,0.083,0.068,0.081,0.057,0.087	0.068,0.059	0.018
2586	ENSG00000157870	FAM213B	chr1	+	2588953	2589040	2588956	2589040	2588389	2588453	2586	0,12,10,8,8,0	0,0,0,0,0,0	5,15	2,1	152	150	1	1	NA,1.0,1.0,1.0,1.0,NA	0.712,0.937	0.175
2587	ENSG00000157870	FAM213B	chr1	+	2588921	2589040	2588953	2589040	2588529	2588625	2587	1.85253e+17	1.77264e+17	138236	156219	181	150	0.2777	1	0.464,0.443,0.515,0.481,0.537,0.455	0.423,0.472	0.035
2588	ENSG00000157870	FAM213B	chr1	+	2588921	2589040	2588956	2589040	2588549	2588625	2588	1.85257e+17	9,3,3,3,3,0	138236	0,0	184	150	0.201827	1	0.944,0.986,0.985,0.979,0.984,1.0	1.0,1.0	-0.02
2589	ENSG00000157870	FAM213B	chr1	+	2588953	2589040	2588956	2589040	2588549	2588625	2589	1.77268e+17	9,3,3,3,3,0	156219	0,0	152	150	0.333866	1	0.951,0.989,0.984,0.981,0.982,1.0	1.0,1.0	-0.019
2590	ENSG00000008382	MPND	chr19	+	4357252	4357421	4357339	4357421	4354323	4354420	2590	47,73,40,38,22,33	0,0,0,0,0,0	19,33	1,0	236	150	1	1	1.0,1.0,1.0,1.0,1.0,1.0	0.924,1.0	0.038
2591	ENSG00000008382	MPND	chr19	+	4357252	4357421	4357339	4357421	4355096	4355173	2591	123,157,126,104,65,54	8,2,7,5,8,0	76105	0,5	236	150	0.137392	0.848799	0.907,0.98,0.92,0.93,0.838,1.0	1.0,0.93	-0.036
2592	ENSG00000008382	MPND	chr19	+	4357950	4358172	4358082	4358172	4357514	4357585	2592	2,0,3,1,0,0	119,165,76,61,100,60	3,1	60,91	281	150	0.787259	1	0.009,0.0,0.021,0.009,0.0,0.0	0.026,0.006	-0.01
2593	ENSG00000080947	CROCCP3	chr1	-	16491009	16491316	16491009	16491084	16499202	16499257	2593	0,2,1,1,3,0	0,0,0,0,0,0	2,2	1,0	300	150	1	1	NA,1.0,1.0,1.0,1.0,NA	0.5,1.0	0.25
2594	ENSG00000080815	PSEN1	chr14	+	73147752	73147876	73147794	73147876	73136517	73136579	2594	0,3,1,0,2,1	21,22,16,15,11,18	3,0	15,11	191	150	0.54881	1	0.0,0.097,0.047,0.0,0.125,0.042	0.136,0.0	-0.016
2595	ENSG00000080815	PSEN1	chr14	+	73147942	73148106	73147966	73148106	73147794	73147876	2595	1,0,0,0,0,0	2.01256e+17	0,0	181183	173	150	1	1	0.004,0.0,0.0,0.0,0.0,0.0	0.0,0.0	0.001
2597	ENSG00000108219	TSPAN14	chr10	+	80507198	80507374	80507227	80507374	80504727	80504778	2597	11,18,10,16,10,13	4.27571e+17	5,18	418556	178	150	0.610142	1	0.021,0.026,0.016,0.029,0.016,0.024	0.01,0.027	0.004
2599	ENSG00000186318	BACE1	chr11	-	117293870	117294008	117293870	117293933	117295130	117295347	2599	49,69,78,80,85,57	0,0,0,2,5,3	76134	9,0	224	150	0.0617152	0.550629	1.0,1.0,1.0,0.964,0.919,0.927	0.85,1.0	0.043
2600	ENSG00000186318	BACE1	chr11	-	117293870	117294008	117293870	117293933	117295262	117295347	2600	20,25,23,32,26,27	0,0,0,1,0,0	25,45	0,0	224	150	1	1	1.0,1.0,1.0,0.955,1.0,1.0	1.0,1.0	-0.007
2601	ENSG00000099804	CDC34	chr19	+	541338	542092	541342	542092	537012	537147	2601	4.16597e+17	12,20,10,13,15,9	364576	7,19	153	150	0.704153	1	0.971,0.967,0.972,0.969,0.962,0.979	0.981,0.967	-0.004
2602	ENSG00000244187	TMEM141	chr9	+	136791946	136792358	136792250	136792358	136791710	136791777	2602	5.53722e+17	27,59,30,22,46,43	383541	32,57	300	150	0.184253	0.979581	0.911,0.86,0.859,0.882,0.856,0.821	0.857,0.826	0.023
2603	ENSG00000140859	KIFC3	chr16	-	57764142	57764247	57764142	57764238	57765458	57765640	2603	7.87973e+17	0,0,2,1,3,0	625884	0,0	158	150	1	1	1.0,1.0,0.997,0.998,0.997,1.0	1.0,1.0	-0.001
2605	ENSG00000082515	MRPL22	chr5	+	154950802	154950938	154950820	154950938	154941216	154941265	2605	4,17,5,5,5,1	5.24698e+17	10,2	369611	167	150	0.869175	1	0.007,0.021,0.009,0.01,0.008,0.002	0.024,0.003	-0.004
2606	ENSG00000106415	GLCCI1	chr7	+	8055432	8055549	8055435	8055549	8022482	8022569	2606	10,8,27,21,2,6	0,13,6,14,11,10	2,15	7,13	152	150	0.307536	1	1.0,0.378,0.816,0.597,0.152,0.372	0.22,0.532	0.176
2607	ENSG00000116793	PHTF1	chr1	-	113726417	113726574	113726417	113726458	113738109	113738268	2607	1.84272e+17	0,0,0,0,2,0	120207	0,0	265	150	1	1	1.0,1.0,1.0,1.0,0.981,1.0	1.0,1.0	-0.003
2608	ENSG00000116793	PHTF1	chr1	-	113758658	113758848	113758658	113758733	113759022	113759476	2608	34,59,51,43,41,32	59,66,60,52,62,56	31,46	47,57	264	150	0.95956	1	0.247,0.337,0.326,0.32,0.273,0.245	0.273,0.314	-0.002
2610	ENSG00000198589	LRBA	chr4	-	150321190	150321383	150321190	150321368	150325808	150325898	2610	11,9,12,10,21,7	8.61481e+16	9,23	67132	164	150	0.0467628	0.465009	0.105,0.053,0.08,0.065,0.144,0.057	0.109,0.137	-0.039
2616	ENSG00000064419	TNPO3	chr7	-	128989960	128990202	128989960	128990100	128991998	128992090	2616	1,0,0,0,0,0	1.65178e+17	3,1	198256	251	150	1	1	0.004,0.0,0.0,0.0,0.0,0.0	0.009,0.002	-0.005
2618	ENSG00000155254	MARVELD1	chr10	+	97715728	97715985	97715859	97715985	97715320	97715405	2618	14,10,25,24,21,14	0,0,3,6,0,3	19,21	0,0	280	150	0.0014201	0.057311	1.0,1.0,0.817,0.682,1.0,0.714	1.0,1.0	-0.131
2619	ENSG00000205302	SNX2	chr5	+	122799691	122799855	122799694	122799855	122795265	122795383	2619	3.82457e+17	4,2,0,1,2,0	246392	1,1	152	150	1	1	0.99,0.996,1.0,0.997,0.994,1.0	0.996,0.997	0
2621	ENSG00000077232	DNAJC10	chr2	+	182717940	182718290	182718156	182718290	182717015	182717072	2621	3.97526e+17	0,7,4,10,4,3	339401	1,4	300	150	0.152558	0.900425	1.0,0.974,0.978,0.946,0.976,0.985	0.994,0.98	-0.01
2622	ENSG00000077232	DNAJC10	chr2	+	182739544	182740388	182740298	182740388	182731029	182731107	2622	2,2,2,1,1,4	0,1,0,0,0,0	1,5	0,2	300	150	0.537579	1	1.0,0.5,1.0,1.0,1.0,1.0	1.0,0.556	0.139
2623	ENSG00000077232	DNAJC10	chr2	+	182739544	182740388	182740298	182740388	182732498	182732542	2623	0,2,2,1,1,8	39,65,16,35,33,21	2,3	15,21	300	150	0.344895	1	0.0,0.015,0.059,0.014,0.015,0.16	0.063,0.067	-0.021
2624	ENSG00000077232	DNAJC10	chr2	+	182739544	182740388	182740298	182740388	182736248	182736386	2624	8,9,7,7,5,4	2.47352e+17	5,11	184406	300	150	0.622816	1	0.016,0.013,0.013,0.011,0.009,0.007	0.013,0.013	-0.002
2625	ENSG00000130717	UCK1	chr9	-	131529487	131529584	131529487	131529556	131530485	131530645	2625	3.66415e+17	16,20,10,16,10,19	221365	4,6	177	150	0.000154435	0.013801	0.951,0.946,0.948,0.915,0.965,0.919	0.979,0.981	-0.039
2626	ENSG00000198408	MGEA5	chr10	-	101792838	101792943	101792838	101792901	101793912	101793998	2626	1.94273e+17	0,0,0,0,0,4	207353	0,0	191	150	1	1	1.0,1.0,1.0,1.0,1.0,0.983	1.0,1.0	-0.003
2627	ENSG00000158006	PAFAH2	chr1	-	25990726	25990921	25990726	25990863	25997447	25997621	2627	0,2,1,0,0,0	0,0,5,3,0,1	0,0	8,6	207	150	1	1	NA,1.0,0.127,0.0,NA,0.0	0.0,0.0	0.282
2628	ENSG00000164180	TMEM161B	chr5	-	88198975	88199150	88198975	88199069	88202961	88203075	2628	82,123,89,94,92,90	1,0,0,0,0,0	81114	0,1	230	150	1	1	0.982,1.0,1.0,1.0,1.0,1.0	1.0,0.987	0.003
2629	ENSG00000164180	TMEM161B	chr5	-	88207028	88207180	88207028	88207142	88220562	88220719	2629	80,120,96,102,81,86	5,13,5,10,3,8	63129	8,3	187	150	0.394231	1	0.928,0.881,0.939,0.891,0.956,0.896	0.863,0.972	-0.002
2630	ENSG00000143228	NUF2	chr1	+	163326031	163326174	163326074	163326174	163321985	163322212	2630	5.98828e+17	0,0,0,0,2,0	457827	0,1	192	150	1	1	1.0,1.0,1.0,1.0,0.996,1.0	1.0,0.998	0
2631	ENSG00000143228	NUF2	chr1	+	163340363	163340426	163340367	163340426	163339380	163339477	2631	5.31955e+17	0,0,2,1,0,2	466819	0,3	153	150	1	1	1.0,1.0,0.996,0.998,1.0,0.997	1.0,0.996	0
2632	ENSG00000005194	CIAPIN1	chr16	-	57439181	57439334	57439181	57439295	57440771	57440983	2632	6.64828e+17	81,117,81,75,88,56	436607	87,94	188	150	0.0689197	0.588374	0.867,0.849,0.848,0.828,0.836,0.879	0.8,0.837	0.033
2634	ENSG00000119185	ITGB1BP1	chr2	-	9406660	9407598	9406660	9406905	9408112	9408205	2634	4.37706e+17	130,124,55,67,92,101	405731	41115	300	150	0.0662462	0.573427	0.627,0.74,0.818,0.804,0.74,0.7	0.832,0.761	-0.058
2638	ENSG00000108591	DRG2	chr17	+	18101492	18101590	18101494	18101590	18100568	18100659	2638	3.32419e+17	1,5,2,0,3,2	196354	0,0	151	150	1	1	0.997,0.988,0.994,1.0,0.99,0.991	1.0,1.0	-0.007
2639	ENSG00000108591	DRG2	chr17	+	18104559	18104681	18104622	18104681	18103800	18103889	2639	15,5,24,9,18,13	3.24437e+17	14,11	232295	212	150	0.912196	1	0.032,0.008,0.055,0.025,0.042,0.038	0.041,0.026	0
2641	ENSG00000145349	CAMK2D	chr4	-	113509637	113509675	113509637	113509672	113513327	113513370	2641	8.51461e+16	1,12,7,8,5,4	101174	0,7	152	150	0.0613989	0.550629	0.988,0.923,0.946,0.928,0.964,0.971	1.0,0.961	-0.027
2642	ENSG00000166822	TMEM170A	chr16	-	75451668	75451839	75451668	75451837	75464467	75464698	2642	106,147,106,93,118,130	1,1,1,1,2,0	102123	1,0	151	150	1	1	0.991,0.993,0.991,0.989,0.983,1.0	0.99,1.0	-0.004
2643	ENSG00000116754	SRSF11	chr1	+	70249930	70250047	70249951	70250047	70246817	70246907	2643	34,58,38,53,22,34	8.48134e+18	16,40	651961	170	150	0.102572	0.731869	0.034,0.037,0.044,0.052,0.025,0.037	0.021,0.035	0.01
2644	ENSG00000116754	SRSF11	chr1	+	70249930	70250047	70249951	70250047	70247116	70247149	2644	10,7,9,9,6,10	27,71,11,34,28,33	5,9	47,54	170	150	0.0556016	0.522	0.246,0.08,0.419,0.189,0.159,0.211	0.086,0.128	0.11
2645	ENSG00000070814	TCOF1	chr5	+	150383061	150383172	150383064	150383172	150379531	150379732	2645	49,82,39,48,50,46	4,1,7,2,15,12	50,62	6,9	152	150	0.815128	1	0.924,0.988,0.846,0.959,0.767,0.791	0.892,0.872	-0.003
2646	ENSG00000070814	TCOF1	chr5	+	150387901	150388088	150387942	150388088	150379531	150379732	2646	4.19421e+17	18,28,12,5,11,4	271413	12,13	190	150	0.923535	1	0.948,0.922,0.958,0.98,0.96,0.983	0.947,0.962	0.004
2647	ENSG00000070814	TCOF1	chr5	+	150392704	150392790	150392707	150392790	150391956	150392176	2647	3.96433e+17	1.16165e+17	266369	94120	152	150	0.626318	1	0.771,0.721,0.749,0.717,0.691,0.751	0.736,0.752	-0.011
2648	ENSG00000156482	RPL30	chr8	-	98042644	98042775	98042644	98042718	98044942	98045088	2648	1.76702e+29	4.82654e+17	1103718429	274461	206	150	0.338787	1	0.964,0.964,0.962,0.962,0.965,0.966	0.967,0.967	-0.003
2649	ENSG00000156482	RPL30	chr8	-	98042644	98042775	98042644	98042718	98045346	98045399	2649	3.22248e+23	2,0,0,0,0,0	19733938	1,0	206	150	1	1	0.999,1.0,1.0,1.0,1.0,1.0	0.999,1.0	0
2651	ENSG00000107443	CCNJ	chr10	+	96057087	96057247	96057120	96057247	96056700	96057000	2651	41,63,48,40,68,42	8,6,3,3,7,2	67,66	3,7	182	150	0.578632	1	0.809,0.896,0.93,0.917,0.889,0.945	0.948,0.886	-0.019
2652	ENSG00000107443	CCNJ	chr10	+	96057087	96057247	96057123	96057247	96056700	96057000	2652	42,65,48,40,69,42	12,7,8,8,12,12	68,67	10,15	185	150	0.903854	1	0.739,0.883,0.829,0.802,0.823,0.739	0.846,0.784	-0.013
2653	ENSG00000107443	CCNJ	chr10	+	96057120	96057247	96057123	96057247	96056700	96057000	2653	9,8,3,3,8,2	12,7,8,8,12,12	4,8	10,15	152	150	0.853054	1	0.425,0.53,0.27,0.27,0.397,0.141	0.283,0.345	0.025
2654	ENSG00000159110	IFNAR2	chr21	+	33241839	33241977	33241885	33241977	33230408	33230557	2654	2,1,1,3,0,2	0,0,1,0,2,0	2,4	0,0	195	150	1	1	1.0,1.0,0.435,1.0,0.0,1.0	1.0,1.0	-0.261
2655	ENSG00000163605	PPP4R2	chr3	+	73064002	73064146	73064064	73064146	73063672	73063747	2655	3.91578e+17	1,4,0,2,0,5	265451	0,1	211	150	1	1	0.996,0.99,1.0,0.991,1.0,0.981	1.0,0.997	-0.005
2656	ENSG00000167535	CACNB3	chr12	+	48824257	48824373	48824260	48824373	48823680	48823803	2656	37,59,59,74,57,25	0,0,1,0,3,2	54,48	0,0	152	150	1	1	1.0,1.0,0.983,1.0,0.949,0.925	1.0,1.0	-0.024
2657	ENSG00000167535	CACNB3	chr12	+	48826244	48826518	48826366	48826518	48825659	48825769	2657	4,2,5,6,5,0	68,57,84,52,66,55	0,2	65,93	271	150	0.0254803	0.341794	0.032,0.019,0.032,0.06,0.04,0.0	0.0,0.012	0.025
2658	ENSG00000167535	CACNB3	chr12	+	48826244	48826518	48826419	48826518	48825659	48825769	2658	23,34,43,27,32,29	2,0,0,1,0,2	30,23	1,1	300	150	0.324807	1	0.852,1.0,1.0,0.931,1.0,0.879	0.938,0.92	0.015
2659	ENSG00000167535	CACNB3	chr12	+	48826366	48826518	48826419	48826518	48825659	48825769	2659	87,89,122,73,93,84	2,0,0,1,0,2	95114	1,1	202	150	1	1	0.97,1.0,1.0,0.982,1.0,0.969	0.986,0.988	0
2662	ENSG00000140463	BBS4	chr15	+	72709699	72709779	72709705	72709779	72695176	72695228	2662	65,110,68,66,37,64	0,1,0,0,0,0	46103	0,0	155	150	1	1	1.0,0.991,1.0,1.0,1.0,1.0	1.0,1.0	-0.002
2663	ENSG00000140463	BBS4	chr15	+	72722788	72722847	72722793	72722847	72716777	72716850	2663	2,1,4,3,1,0	59,79,105,99,43,52	2,1	58,94	154	150	0.64238	1	0.032,0.012,0.036,0.029,0.022,0.0	0.032,0.01	0.001
2664	ENSG00000164045	CDC25A	chr3	-	48182928	48183030	48182928	48183027	48183799	48183836	2664	94,119,52,77,113,71	38,54,36,45,26,46	77129	42,55	152	150	0.961376	1	0.709,0.685,0.588,0.628,0.811,0.604	0.644,0.698	0
2670	ENSG00000141076	UTP4	chr16	+	69136678	69136887	69136695	69136887	69133511	69133618	2670	18,11,2,6,7,2	6.34952e+17	5,11	474729	166	150	0.86462	1	0.025,0.01,0.003,0.008,0.009,0.003	0.009,0.013	-0.001
2685	ENSG00000099783	HNRNPM	chr19	+	8465323	8465515	8465479	8465515	8463592	8463686	2685	3.8135e+23	0,0,1,1,0,0	28343987	0,0	300	150	1	1	1.0,1.0,0.999,0.999,1.0,1.0	1.0,1.0	0
2690	ENSG00000134057	CCNB1	chr5	+	69177238	69177349	69177290	69177349	69175396	69175537	2690	2.58743e+23	76,79,82,74,105,59	21753840	66110	201	150	0.531992	1	0.962,0.976,0.953,0.965,0.953,0.974	0.961,0.963	0.002
2694	ENSG00000168389	MFSD2A	chr1	+	39958661	39958825	39958700	39958825	39957086	39957221	2694	1,0,0,0,0,0	58,71,62,57,54,30	0,0	39,57	188	150	1	1	0.014,0.0,0.0,0.0,0.0,0.0	0.0,0.0	0.002
2695	ENSG00000168389	MFSD2A	chr1	+	39967627	39967916	39967803	39967916	39967085	39967169	2695	72,75,89,74,63,63	0,1,0,1,0,0	49,72	0,0	300	150	1	1	1.0,0.974,1.0,0.974,1.0,1.0	1.0,1.0	-0.009
2696	ENSG00000139436	GIT2	chr12	-	109947255	109948846	109947255	109947504	109951166	109951316	2696	14,18,13,14,18,11	94,162,99,84,128,99	10,23	102129	300	150	0.754347	1	0.069,0.053,0.062,0.077,0.066,0.053	0.047,0.082	-0.001
2697	ENSG00000139436	GIT2	chr12	-	109965525	109965577	109965525	109965574	109967457	109967503	2697	54,106,74,71,82,72	19,18,21,19,10,16	50,93	2,6	152	150	1.10731e-05	0.00237308	0.737,0.853,0.777,0.787,0.89,0.816	0.961,0.939	-0.14
2698	ENSG00000128513	POT1	chr7	-	124928814	124928999	124928814	124928996	124929457	124929802	2698	0,1,1,0,0,0	1,0,0,2,0,0	0,0	0,2	152	150	1	1	0.0,1.0,1.0,0.0,NA,NA	NA,0.0	0.5
2699	ENSG00000128513	POT1	chr7	-	124928814	124928999	124928814	124928996	124929793	124929825	2699	12,28,3,39,33,28	0,1,3,14,16,17	15,13	18,28	152	150	1.45973e-05	0.00263995	1.0,0.965,0.497,0.733,0.671,0.619	0.451,0.314	0.365
2701	ENSG00000161800	RACGAP1	chr12	-	49999615	49999736	49999615	49999733	50001171	50001252	2701	1,0,0,0,0,0	4.68635e+17	0,0	466628	152	150	1	1	0.002,0.0,0.0,0.0,0.0,0.0	0.0,0.0	0
2702	ENSG00000161800	RACGAP1	chr12	-	50016630	50016719	50016630	50016715	50018515	50018589	2702	30,38,57,28,59,40	8,4,2,3,9,0	31,50	5,8	153	150	0.214027	1	0.786,0.903,0.965,0.901,0.865,1.0	0.859,0.86	0.044
2721	ENSG00000203667	COX20	chr1	+	244842194	244842258	244842198	244842258	244841943	244842058	2721	3.84508e+17	8,19,13,6,16,9	442582	14,17	153	150	0.284559	1	0.979,0.963,0.974,0.987,0.975,0.982	0.969,0.971	0.007
2723	ENSG00000166171	DPCD	chr10	+	101608834	101608937	101608866	101608937	101605139	101605212	2723	42,43,38,31,30,24	3,11,8,6,7,4	26,34	3,15	181	150	0.333143	1	0.921,0.764,0.797,0.811,0.78,0.833	0.878,0.653	0.052
2724	ENSG00000141030	COPS3	chr17	-	17267884	17268045	17267884	17267977	17270757	17270807	2724	16,23,11,14,15,12	9.04112e+18	10,16	792953	217	150	0.881028	1	0.012,0.014,0.009,0.011,0.011,0.01	0.009,0.011	0.001
2725	ENSG00000141030	COPS3	chr17	-	17267884	17268045	17267884	17267977	17270895	17271008	2725	7,6,4,3,12,2	13,12,4,0,0,6	2,5	2,2	217	150	0.768916	1	0.271,0.257,0.409,1.0,1.0,0.187	0.409,0.633	0
2726	ENSG00000141030	COPS3	chr17	-	17276034	17276183	17276034	17276164	17281131	17281246	2726	63,100,67,64,53,60	1.14514e+20	59,66	7831148	168	150	0.872952	1	0.047,0.061,0.056,0.058,0.046,0.054	0.063,0.049	-0.002
2738	ENSG00000127325	BEST3	chr12	-	69671427	69671579	69671427	69671566	69672884	69672965	2738	0,0,0,7,1,0	0,0,0,1,0,0	1,1	0,0	162	150	1	1	NA,NA,NA,0.866,1.0,NA	1.0,1.0	-0.067
2741	ENSG00000132017	DCAF15	chr19	+	13959581	13959673	13959583	13959673	13959044	13959479	2741	145,172,99,103,108,123	0,0,0,0,0,2	80127	2,1	151	150	1	1	1.0,1.0,1.0,1.0,1.0,0.984	0.975,0.992	0.014
2742	ENSG00000132017	DCAF15	chr19	+	13960286	13960580	13960464	13960580	13959983	13960069	2742	2.94384e+17	0,1,0,0,2,0	252342	0,3	300	150	1	1	1.0,0.995,1.0,1.0,0.986,1.0	1.0,0.983	0.005
2743	ENSG00000106638	TBL2	chr7	-	73573937	73574122	73573937	73574055	73574382	73574513	2743	1.69183e+17	0,0,0,0,0,0	201260	0,8	216	150	0.186131	0.983365	1.0,1.0,1.0,1.0,1.0,1.0	1.0,0.958	0.021
2744	ENSG00000106638	TBL2	chr7	-	73574382	73574571	73574382	73574513	73578419	73578576	2744	0,3,1,0,0,0	1.42177e+17	0,0	143262	207	150	1	1	0.0,0.012,0.004,0.0,0.0,0.0	0.0,0.0	0.003
2745	ENSG00000174547	MRPL11	chr11	-	66437349	66437443	66437349	66437435	66438163	66438259	2745	8.99142e+18	1,7,0,5,8,4	7061251	3,5	157	150	1	1	0.999,0.995,1.0,0.995,0.992,0.996	0.996,0.996	0
2747	ENSG00000198612	COPS8	chr2	+	237093662	237094197	237094089	237094197	237089861	237089994	2747	6,3,2,5,4,0	3.74522e+17	1,4	345463	300	150	1	1	0.008,0.003,0.002,0.007,0.005,0.0	0.001,0.004	0.002
2748	ENSG00000108298	RPL19	chr17	+	39202316	39203109	39202988	39203109	39201212	39201319	2748	2.04083e+29	1,0,0,1,0,0	1400220615	2,0	300	150	1	1	1.0,1.0,1.0,1.0,1.0,1.0	1.0,1.0	0
2751	ENSG00000161618	ALDH16A1	chr19	+	49461618	49462036	49461883	49462036	49460821	49460899	2751	88,111,75,88,78,61	0,0,0,0,1,0	58,83	0,0	300	150	1	1	1.0,1.0,1.0,1.0,0.975,1.0	1.0,1.0	-0.004
2752	ENSG00000161618	ALDH16A1	chr19	+	49465737	49465905	49465780	49465905	49464631	49464762	2752	1.77213e+17	0,0,1,0,0,0	97159	0,0	192	150	1	1	1.0,1.0,0.991,1.0,1.0,1.0	1.0,1.0	-0.002
2753	ENSG00000168066	SF1	chr11	-	64764605	64766155	64764605	64765518	64766899	64767079	2753	3.22324e+17	2.84374e+17	222299	276446	300	150	0.113548	0.768736	0.362,0.302,0.285,0.246,0.362,0.273	0.287,0.251	0.036
2754	ENSG00000168066	SF1	chr11	-	64764605	64766155	64764605	64765518	64767191	64767251	2754	0,1,0,0,0,0	0,2,0,0,6,0	0,0	0,4	300	150	1	1	NA,0.2,NA,NA,0.0,NA	NA,0.0	0.1
2755	ENSG00000168066	SF1	chr11	-	64767191	64767251	64767191	64767246	64767570	64767844	2755	6.45719e+17	72,68,65,51,85,74	499731	53100	154	150	0.300754	1	0.897,0.911,0.91,0.912,0.901,0.867	0.902,0.877	0.01
2756	ENSG00000168066	SF1	chr11	-	64767191	64767275	64767191	64767246	64767570	64767844	2756	17,12,10,7,15,9	72,68,65,51,85,74	9,14	53100	178	150	0.687408	1	0.166,0.129,0.115,0.104,0.129,0.093	0.125,0.106	0.007
2757	ENSG00000168066	SF1	chr11	-	64767191	64767275	64767191	64767251	64767570	64767844	2757	0,0,0,1,1,0	6.28707e+17	2,1	492718	173	150	1	1	0.0,0.0,0.0,0.002,0.001,0.0	0.004,0.001	-0.002
2758	ENSG00000075239	ACAT1	chr11	+	108128642	108129201	108129102	108129201	108121583	108121678	2758	1,0,0,2,0,5	0,0,0,1,0,0	4,5	0,0	300	150	1	1	1.0,NA,NA,0.5,NA,1.0	1.0,1.0	-0.167
2760	ENSG00000163235	TGFA	chr2	-	70465615	70465736	70465615	70465733	70514858	70514912	2760	66,74,63,39,69,42	57,41,9,16,34,20	40,51	13,11	152	150	0.0388516	0.426613	0.533,0.64,0.874,0.706,0.667,0.675	0.752,0.821	-0.104
2761	ENSG00000103194	USP10	chr16	+	84733434	84733503	84733447	84733503	84700003	84700111	2761	6.63779e+17	0,0,3,0,1,0	520670	0,0	162	150	1	1	1.0,1.0,0.995,1.0,0.998,1.0	1.0,1.0	-0.001
2763	ENSG00000133265	HSPBP1	chr19	-	55279398	55279705	55279398	55279702	55279929	55280077	2763	1,4,1,0,2,0	28,48,33,34,35,57	0,14	34,47	152	150	0.000169689	0.0138798	0.034,0.076,0.029,0.0,0.053,0.0	0.0,0.227	-0.082
2764	ENSG00000133265	HSPBP1	chr19	-	55279398	55279705	55279398	55279702	55280034	55280108	2764	52,35,27,42,32,25	2.96397e+17	23,48	134337	152	150	0.387132	1	0.148,0.08,0.098,0.144,0.117,0.104	0.145,0.123	-0.019
2770	ENSG00000189077	TMEM120A	chr7	-	75986984	75987285	75986984	75987223	75987359	75987428	2770	56,83,90,82,119,98	4,6,5,9,15,7	80122	10,8	211	150	0.894037	1	0.909,0.908,0.928,0.866,0.849,0.909	0.85,0.916	0.012
2771	ENSG00000189077	TMEM120A	chr7	-	75987359	75987428	75987359	75987419	75987717	75987810	2771	7,26,22,18,13,20	0,0,0,2,0,0	15,16	0,5	158	150	0.00588724	0.144052	1.0,1.0,1.0,0.895,1.0,1.0	1.0,0.752	0.106
2774	ENSG00000187860	CCDC157	chr22	+	30375478	30375663	30375485	30375663	30373922	30374091	2774	5,0,1,9,1,0	1,0,0,0,0,0	0,3	0,0	156	150	1	1	0.828,NA,1.0,1.0,1.0,NA	NA,1.0	-0.043
2775	ENSG00000178971	CTC1	chr17	-	8229890	8229968	8229890	8229922	8230293	8230468	2775	24,59,48,54,64,47	0,5,0,5,0,0	23,50	1,6	195	150	0.0217577	0.310148	1.0,0.901,1.0,0.893,1.0,1.0	0.947,0.865	0.06
2776	ENSG00000178971	CTC1	chr17	-	8237374	8237519	8237374	8237414	8238030	8238242	2776	78,77,69,63,64,73	0,2,2,1,0,0	68,64	0,5	254	150	0.0584417	0.538895	1.0,0.958,0.953,0.974,1.0,1.0	1.0,0.883	0.039
2777	ENSG00000084623	EIF3I	chr1	+	32226148	32226320	32226170	32226320	32224409	32224475	2777	7,0,0,3,0,1	3.47543e+23	0,0	22043238	171	150	1	1	0.002,0.0,0.0,0.001,0.0,0.0	0.0,0.0	0.001
2778	ENSG00000047410	TPR	chr1	-	186353687	186353880	186353687	186353850	186355409	186355558	2778	1,0,0,0,1,0	4.50729e+17	0,1	309493	179	150	1	1	0.002,0.0,0.0,0.0,0.002,0.0	0.0,0.002	0
2779	ENSG00000167792	NDUFV1	chr11	+	67608395	67608478	67608431	67608478	67606957	67607076	2779	1.45518e+23	0,2,6,0,0,0	10241528	0,3	185	150	1	1	1.0,0.999,0.994,1.0,1.0,1.0	1.0,0.998	0
2780	ENSG00000167792	NDUFV1	chr11	+	67608551	67608722	67608559	67608722	67608399	67608478	2780	1.13813e+19	0,0,2,2,0,0	8471286	0,0	157	150	1	1	1.0,1.0,0.998,0.998,1.0,1.0	1.0,1.0	-0.001
2781	ENSG00000167792	NDUFV1	chr11	+	67610380	67611207	67610994	67611207	67609451	67609635	2781	9.4212e+18	0,0,0,2,0,0	772954	0,0	300	150	1	1	1.0,1.0,1.0,0.995,1.0,1.0	1.0,1.0	-0.001
2782	ENSG00000167792	NDUFV1	chr11	+	67611402	67611569	67611476	67611569	67610994	67611207	2782	1.35916e+22	0,9,2,2,1,2	11061354	0,0	223	150	1	1	1.0,0.992,0.998,0.997,0.999,0.997	1.0,1.0	-0.003
2783	ENSG00000167792	NDUFV1	chr11	+	67611402	67611569	67611521	67611569	67610994	67611207	2783	1.58119e+23	0,5,0,1,0,1	12901608	1,6	268	150	1	1	1.0,0.995,1.0,0.999,1.0,0.998	0.999,0.993	0.003
2784	ENSG00000167792	NDUFV1	chr11	+	67611476	67611569	67611521	67611569	67610994	67611207	2784	2.22315e+17	0,5,0,1,0,1	184254	1,6	194	150	0.466354	1	1.0,0.98,1.0,0.993,1.0,0.992	0.993,0.97	0.013
2785	ENSG00000163728	TTC14	chr3	+	180603123	180606372	180606252	180606372	180602890	180603015	2785	1.52275e+17	0,0,0,0,0,1	118238	0,0	300	150	1	1	1.0,1.0,1.0,1.0,1.0,0.988	1.0,1.0	-0.002
2789	ENSG00000213024	NUP62	chr19	-	49927693	49927848	49927693	49927815	49929325	49929465	2789	1.88184e+17	79,108,72,67,70,41	88119	49,75	182	150	0.220022	1	0.662,0.584,0.654,0.573,0.599,0.691	0.597,0.567	0.045
2790	ENSG00000213024	NUP62	chr19	-	49927693	49927848	49927693	49927815	49929349	49929763	2790	44,54,57,29,21,22	26,18,19,11,13,11	18,33	0,18	182	150	0.180533	0.968924	0.582,0.712,0.712,0.685,0.571,0.622	1.0,0.602	-0.154
2791	ENSG00000213024	NUP62	chr19	-	49927693	49927848	49927693	49927815	49929416	49929504	2791	44,54,47,30,27,23	4,20,26,10,4,16	20,37	17,0	182	150	0.341991	1	0.901,0.69,0.598,0.712,0.848,0.542	0.492,1.0	-0.031
2792	ENSG00000131236	CAP1	chr1	+	40059333	40059458	40059336	40059458	40040322	40040467	2792	5,0,0,0,0,4	3,1,0,0,0,0	3,4	0,2	152	150	1	1	0.622,0.0,NA,NA,NA,1.0	1.0,0.664	-0.291
2793	ENSG00000131236	CAP1	chr1	+	40059333	40059458	40059336	40059458	40041428	40041493	2793	68,79,59,66,69,58	58,47,7,20,40,43	76,71	34,44	152	150	0.703611	1	0.536,0.624,0.893,0.765,0.63,0.571	0.688,0.614	0.019
2794	ENSG00000131236	CAP1	chr1	+	40060066	40060170	40060069	40060170	40059333	40059458	2794	4.0095e+23	3.954e+17	35464668	322454	152	150	0.719513	1	0.909,0.925,0.907,0.917,0.915,0.921	0.916,0.91	0.003
2795	ENSG00000111231	GPN3	chr12	-	110453742	110453871	110453742	110453829	110455585	110455682	2795	3.36576e+17	0,3,0,0,0,1	278512	0,4	191	150	1	1	1.0,0.993,1.0,1.0,1.0,0.997	1.0,0.99	0.003
2803	ENSG00000148200	NR6A1	chr9	-	124538091	124538319	124538091	124538316	124540032	124540187	2803	0,9,3,3,7,2	0,4,0,2,4,1	8,2	1,0	152	150	1	1	NA,0.689,1.0,0.597,0.633,0.664	0.888,1.0	-0.227
2804	ENSG00000148200	NR6A1	chr9	-	124554327	124554570	124554327	124554558	124733307	124733349	2804	4,5,5,1,2,2	0,0,0,0,0,0	3,3	0,1	161	150	1	1	1.0,1.0,1.0,1.0,1.0,1.0	1.0,0.736	0.132
2806	ENSG00000124535	WRNIP1	chr6	+	2770119	2770361	2770194	2770361	2768690	2768882	2806	2.55469e+17	15,29,9,12,14,12	209355	7,20	224	150	0.849258	1	0.919,0.915,0.953,0.943,0.93,0.932	0.952,0.922	-0.005
2807	ENSG00000049618	ARID1B	chr6	+	157190037	157190210	157190040	157190210	157189641	157189780	2807	1.20231e+17	1,3,2,4,0,4	99138	0,9	152	150	0.0353296	0.402887	0.992,0.987,0.988,0.966,1.0,0.967	1.0,0.938	0.014
2809	ENSG00000139372	TDG	chr12	+	103982798	103982934	103982819	103982934	103980892	103980962	2809	151,223,123,126,73,112	0,1,0,0,0,0	126165	0,1	170	150	1	1	1.0,0.995,1.0,1.0,1.0,1.0	1.0,0.993	0.003
2810	ENSG00000112062	MAPK14	chr6	+	36075820	36075962	36075847	36075962	36074048	36074096	2810	0,0,2,0,2,1	2.34329e+17	3,2	179286	176	150	1	1	0.0,0.0,0.009,0.0,0.008,0.003	0.014,0.006	-0.007
2811	ENSG00000028116	VRK2	chr2	+	58048826	58048967	58048880	58048967	58046690	58046868	2811	1.97245e+17	0,0,0,0,0,2	101102	0,0	203	150	1	1	1.0,1.0,1.0,1.0,1.0,0.978	1.0,1.0	-0.004
2812	ENSG00000028116	VRK2	chr2	+	58048826	58048967	58048880	58048967	58048526	58048587	2812	72,108,53,68,52,53	0,0,0,0,1,0	34,34	0,0	203	150	1	1	1.0,1.0,1.0,1.0,0.975,1.0	1.0,1.0	-0.004
2814	ENSG00000130811	EIF3G	chr19	-	10119087	10119255	10119087	10119171	10119653	10119700	2814	2,10,12,5,11,1	1.4842e+23	7,11	11281574	233	150	1	1	0.001,0.003,0.006,0.003,0.005,0.001	0.004,0.004	-0.001
2815	ENSG00000105011	ASF1B	chr19	-	14121531	14121708	14121531	14121677	14126121	14126237	2815	6.06701e+17	0,0,3,9,0,10	636800	0,4	180	150	1	1	1.0,1.0,0.995,0.982,1.0,0.981	1.0,0.994	-0.004
2819	ENSG00000100092	SH3BP1	chr22	+	37642894	37643006	37642898	37643006	37642538	37642615	2819	1.94183e+17	0,0,3,0,0,0	92166	0,0	153	150	1	1	1.0,1.0,0.983,1.0,1.0,1.0	1.0,1.0	-0.003
2820	ENSG00000100092	SH3BP1	chr22	+	37650085	37650249	37650151	37650249	37648318	37648435	2820	0,0,1,1,0,0	1.61174e+17	6,0	138183	215	150	0.828705	1	0.0,0.0,0.004,0.006,0.0,0.0	0.029,0.0	-0.013
2823	ENSG00000101337	TM9SF4	chr20	+	32141496	32141665	32141540	32141665	32133012	32133126	2823	72,133,67,72,96,60	0,2,4,0,0,0	86,62	0,2	193	150	1	1	1.0,0.981,0.929,1.0,1.0,1.0	1.0,0.96	0.005
2824	ENSG00000101337	TM9SF4	chr20	+	32141496	32141665	32141540	32141665	32136876	32136997	2824	67,130,69,65,89,53	1,0,0,0,0,0	81,54	1,0	193	150	1	1	0.981,1.0,1.0,1.0,1.0,1.0	0.984,1.0	0.005
2825	ENSG00000162227	TAF6L	chr11	+	62776383	62776470	62776388	62776470	62775770	62775930	2825	1.3318e+17	0,0,1,0,1,0	110160	0,2	154	150	1	1	1.0,1.0,0.992,1.0,0.992,1.0	1.0,0.987	0.004
2829	ENSG00000172943	PHF8	chrX	-	54042630	54042820	54042630	54042809	54043761	54044174	2829	58,34,70,43,47,51	1,3,0,1,0,1	56,59	1,0	160	150	1	1	0.982,0.914,1.0,0.976,1.0,0.98	0.981,1.0	-0.015
2830	ENSG00000172943	PHF8	chrX	-	54042630	54042820	54042630	54042809	54043811	54044062	2830	3,5,6,3,1,0	0,0,0,0,0,0	3,0	0,2	160	150	1	1	1.0,1.0,1.0,1.0,1.0,NA	1.0,0.0	0.5
2834	ENSG00000102225	CDK16	chrX	+	47227159	47227223	47227180	47227223	47226993	47227099	2834	5,15,9,9,14,3	4.39613e+17	4,9	373504	170	150	0.320162	1	0.01,0.021,0.016,0.02,0.027,0.007	0.009,0.016	0.004
2837	ENSG00000148985	PGAP2	chr11	+	3824795	3825128	3825019	3825128	3824269	3824364	2837	2,10,1,2,2,5	53,57,61,49,59,53	3,3	35,58	300	150	0.798937	1	0.019,0.081,0.008,0.02,0.017,0.045	0.041,0.025	-0.001
2838	ENSG00000148985	PGAP2	chr11	+	3824795	3825128	3825019	3825128	3824269	3824376	2838	2,10,4,2,6,3	55,90,97,69,62,55	3,3	59,89	300	150	0.287027	1	0.018,0.053,0.02,0.014,0.046,0.027	0.025,0.017	0.009
2839	ENSG00000148985	PGAP2	chr11	+	3824795	3825128	3825019	3825128	3824269	3824449	2839	2,4,1,2,2,2	0,9,0,2,0,1	2,3	7,9	300	150	0.0297048	0.367285	1.0,0.182,1.0,0.333,1.0,0.5	0.125,0.143	0.535
2840	ENSG00000115652	UXS1	chr2	-	106164735	106164799	106164735	106164784	106166055	106166083	2840	34,33,45,36,50,39	102,190,86,124,115,138	13,35	70161	164	150	0.027171	0.354021	0.234,0.137,0.324,0.21,0.285,0.205	0.145,0.166	0.077
2841	ENSG00000131778	CHD1L	chr1	+	147254869	147254976	147254897	147254976	147242683	147242830	2841	67,66,95,64,60,43	0,0,2,0,0,0	51,76	0,0	177	150	1	1	1.0,1.0,0.976,1.0,1.0,1.0	1.0,1.0	-0.004
2842	ENSG00000131778	CHD1L	chr1	+	147254869	147254976	147254897	147254976	147252622	147252735	2842	3.10382e+17	0,2,0,0,0,3	262304	0,0	177	150	1	1	1.0,0.994,1.0,1.0,1.0,0.986	1.0,1.0	-0.003
2847	ENSG00000143156	NME7	chr1	-	169324392	169324500	169324392	169324469	169367707	169367946	2847	1.23264e+17	17,3,7,0,0,12	89176	6,5	180	150	0.730885	1	0.858,0.987,0.925,1.0,1.0,0.917	0.925,0.967	0.002
2848	ENSG00000140750	ARHGAP17	chr16	-	24968660	24968772	24968660	24968768	24970506	24970580	2848	3.26337e+17	2,5,5,8,4,0	222335	3,3	153	150	0.823322	1	0.994,0.985,0.985,0.961,0.987,1.0	0.986,0.991	-0.003
2853	ENSG00000169554	ZEB2	chr2	-	144424795	144424867	144424795	144424864	144429768	144430026	2853	40,57,54,35,61,45	0,0,1,0,0,0	42,55	2,0	152	150	0.7292	1	1.0,1.0,0.982,1.0,1.0,1.0	0.954,1.0	0.02
2854	ENSG00000169554	ZEB2	chr2	-	144424795	144424953	144424795	144424864	144429768	144430026	2854	0,0,0,3,4,1	0,0,1,0,0,0	0,0	2,0	238	150	1	1	NA,NA,0.0,1.0,1.0,1.0	0.0,NA	0.75
2855	ENSG00000169554	ZEB2	chr2	-	144424795	144424953	144424795	144424867	144429768	144430026	2855	0,0,0,0,1,1	40,57,54,32,58,45	0,0	42,55	235	150	1	1	0.0,0.0,0.0,0.0,0.011,0.014	0.0,0.0	0.004
2856	ENSG00000072134	EPN2	chr17	+	19281954	19282077	19281978	19282077	19237496	19237531	2856	2.53362e+17	0,6,0,8,2,2	129263	2,2	173	150	0.780579	1	1.0,0.981,1.0,0.957,0.989,0.988	0.982,0.991	-0.001
2857	ENSG00000072134	EPN2	chr17	+	19281954	19282077	19281978	19282077	19249370	19249526	2857	52,75,40,35,44,28	0,2,0,0,0,0	23,41	0,0	173	150	1	1	1.0,0.97,1.0,1.0,1.0,1.0	1.0,1.0	-0.005
2858	ENSG00000072134	EPN2	chr17	+	19281954	19282077	19281978	19282077	19279861	19279980	2858	64,81,50,45,49,35	0,0,0,0,0,0	31,49	2,0	173	150	0.518483	1	1.0,1.0,1.0,1.0,1.0,1.0	0.931,1.0	0.034
2859	ENSG00000072134	EPN2	chr17	+	19313104	19313279	19313122	19313279	19312051	19312144	2859	1.55143e+17	48,46,62,35,25,31	85106	43,34	167	150	0.192282	0.999191	0.744,0.736,0.658,0.738,0.806,0.785	0.64,0.737	0.056
2860	ENSG00000072134	EPN2	chr17	+	19313104	19313279	19313125	19313279	19312051	19312144	2860	1.55143e+17	0,12,0,6,4,3	85106	1,7	170	150	0.697568	1	1.0,0.913,1.0,0.942,0.962,0.974	0.987,0.93	0.007
2861	ENSG00000072134	EPN2	chr17	+	19313122	19313279	19313125	19313279	19312051	19312144	2861	48,46,62,35,25,31	0,12,0,6,4,3	43,34	1,7	152	150	0.908312	1	1.0,0.791,1.0,0.852,0.86,0.911	0.977,0.827	0
2862	ENSG00000072134	EPN2	chr17	+	19333955	19336715	19335404	19336715	19331852	19332068	2862	3.3238e+17	0,2,1,1,1,0	169301	0,1	300	150	1	1	1.0,0.99,0.993,0.992,0.993,1.0	1.0,0.993	-0.002
2863	ENSG00000215301	DDX3X	chrX	+	41337407	41339083	41339035	41339083	41334161	41334297	2863	1.98127e+23	0,0,0,0,0,2	15942154	0,0	300	150	1	1	1.0,1.0,1.0,1.0,1.0,0.998	1.0,1.0	0
2864	ENSG00000215301	DDX3X	chrX	+	41337690	41339083	41339035	41339083	41337407	41337465	2864	7,10,9,7,9,10	1.56722e+23	7,11	12381807	300	150	1	1	0.002,0.002,0.003,0.002,0.003,0.003	0.003,0.003	-0.001
2865	ENSG00000215301	DDX3X	chrX	+	41337690	41339083	41339038	41339083	41337407	41337465	2865	31,31,31,17,30,38	31,64,33,37,21,27	22,26	35,49	300	150	0.0989613	0.717671	0.333,0.195,0.32,0.187,0.417,0.413	0.239,0.21	0.086
2866	ENSG00000215301	DDX3X	chrX	+	41339035	41339083	41339038	41339083	41337407	41337465	2866	1.59123e+23	31,64,33,37,21,27	12531822	35,49	152	150	0.0715926	0.603141	0.981,0.972,0.981,0.977,0.987,0.983	0.972,0.973	0.008
2867	ENSG00000215301	DDX3X	chrX	+	41343215	41343351	41343220	41343351	41342736	41342836	2867	1.62823e+23	0,0,0,1,0,0	12971946	0,1	154	150	1	1	1.0,1.0,1.0,0.999,1.0,1.0	1.0,0.999	0
2871	ENSG00000215301	DDX3X	chrX	+	41346493	41346622	41346504	41346622	41346228	41346410	2871	0,0,1,0,0,0	1.3692e+23	0,0	10271655	160	150	1	1	0.0,0.0,0.001,0.0,0.0,0.0	0.0,0.0	0
2872	ENSG00000215301	DDX3X	chrX	+	41347311	41347451	41347314	41347451	41346858	41347012	2872	9.04138e+18	3.64532e+17	6811167	266413	152	150	0.492376	1	0.71,0.719,0.712,0.708,0.728,0.705	0.716,0.736	-0.012
2873	ENSG00000215301	DDX3X	chrX	+	41347311	41349886	41347639	41349886	41346858	41347012	2873	9.01138e+18	0,0,0,1,0,0	6751163	2,0	300	150	1	1	1.0,1.0,1.0,0.998,1.0,1.0	0.994,1.0	0.003
2874	ENSG00000215301	DDX3X	chrX	+	41347639	41347915	41347859	41347915	41347311	41347451	2874	1.30419e+23	0,31,0,0,0,3	10191432	0,0	300	150	0.749427	1	1.0,0.969,1.0,1.0,1.0,0.995	1.0,1.0	-0.006
2875	ENSG00000125703	ATG4C	chr1	+	62803718	62803862	62803777	62803862	62784134	62784225	2875	90,123,79,62,68,47	2,0,0,2,0,1	38114	0,1	208	150	1	1	0.97,1.0,1.0,0.957,1.0,0.971	1.0,0.988	-0.011
2876	ENSG00000125703	ATG4C	chr1	+	62803718	62803862	62803777	62803862	62784134	62784273	2876	89,117,88,56,88,67	0,1,0,0,2,1	68144	0,0	208	150	1	1	1.0,0.988,1.0,1.0,0.969,0.98	1.0,1.0	-0.011
2877	ENSG00000125450	NUP85	chr17	+	75208526	75208620	75208536	75208620	75205719	75205794	2877	3.81615e+17	0,4,0,4,0,1	297499	0,2	159	150	1	1	1.0,0.993,1.0,0.99,1.0,0.997	1.0,0.996	-0.001
2878	ENSG00000125450	NUP85	chr17	+	75208503	75208620	75208526	75208620	75208154	75208425	2878	0,0,0,0,0,0	6,7,0,0,1,1	0,5	2,1	172	150	1	1	0.0,0.0,NA,NA,0.0,0.0	0.0,0.813	-0.406
2879	ENSG00000125450	NUP85	chr17	+	75226050	75226157	75226055	75226157	75225697	75225829	2879	5.67771e+17	6,0,0,1,0,0	389693	5,0	154	150	1	1	0.989,1.0,1.0,0.998,1.0,1.0	0.987,1.0	0.004
2881	ENSG00000087087	SRRT	chr7	+	100885212	100885370	100885215	100885370	100884922	100885040	2881	2.53334e+17	2.1933e+17	264355	160274	152	150	0.038754	0.426294	0.533,0.5,0.55,0.574,0.527,0.515	0.62,0.561	-0.057
2882	ENSG00000087087	SRRT	chr7	+	100888041	100888143	100888053	100888143	100887702	100887859	2882	4.4046e+17	93,97,104,76,117,66	368495	68126	161	150	0.948172	1	0.815,0.815,0.799,0.819,0.775,0.834	0.834,0.785	0
2883	ENSG00000087087	SRRT	chr7	+	100888256	100888383	100888277	100888383	100888041	100888143	2883	6.04537e+17	6,5,6,6,4,2	462641	3,5	170	150	1	1	0.989,0.99,0.989,0.986,0.993,0.995	0.993,0.991	-0.002
2885	ENSG00000179532	DNHD1	chr11	+	6544791	6547666	6544876	6547666	6544573	6544671	2885	3,15,2,2,0,5	0,0,0,0,2,2	2,4	0,4	234	150	0.0435558	0.452675	1.0,1.0,1.0,1.0,0.0,0.616	1.0,0.391	0.074
2893	ENSG00000183495	EP400	chr12	+	131979693	131979793	131979696	131979793	131960584	131961954	2893	15,30,27,28,30,31	30,32,40,35,40,18	18,28	52,26	152	150	0.407893	1	0.33,0.481,0.4,0.441,0.425,0.63	0.255,0.515	0.066
2894	ENSG00000183495	EP400	chr12	+	131979693	131979793	131979696	131979793	131963531	131963642	2894	1,6,1,2,1,3	18,12,5,13,10,3	0,1	8,21	152	150	0.00562526	0.141543	0.052,0.33,0.165,0.132,0.09,0.497	0.0,0.045	0.189
2895	ENSG00000183495	EP400	chr12	+	132066773	132066969	132066794	132066969	132064667	132064886	2895	94,96,114,68,74,78	37,40,48,26,32,27	82105	30,47	170	150	0.885079	1	0.692,0.679,0.677,0.698,0.671,0.718	0.707,0.663	0.004
2896	ENSG00000164054	SHISA5	chr3	-	48467875	48469186	48467875	48468217	48469360	48469573	2896	7.73961e+17	9,2,0,18,0,6	7111043	3,4	300	150	0.366123	1	0.977,0.996,1.0,0.945,1.0,0.984	0.992,0.992	-0.008
2897	ENSG00000164054	SHISA5	chr3	-	48467875	48469573	48467875	48469186	48469727	48469843	2897	8.77106e+18	0,0,0,1,0,0	8581193	0,0	300	150	1	1	1.0,1.0,1.0,0.998,1.0,1.0	1.0,1.0	0
2900	ENSG00000155957	TMBIM4	chr12	-	66153339	66153448	66153339	66153410	66169289	66169353	2900	64,75,51,57,35,54	0,0,0,0,0,0	41,43	1,0	187	150	1	1	1.0,1.0,1.0,1.0,1.0,1.0	0.97,1.0	0.015
2902	ENSG00000196923	PDLIM7	chr5	-	177489770	177490031	177489770	177489832	177490869	177490906	2902	43,87,55,60,66,57	1.10611e+20	40,66	7121026	300	150	0.758264	1	0.019,0.038,0.028,0.037,0.031,0.034	0.027,0.031	0.002
2903	ENSG00000196923	PDLIM7	chr5	-	177491806	177491976	177491806	177491925	177492404	177492435	2903	11,19,9,17,7,10	1.00012e+20	10,18	7161026	200	150	0.733062	1	0.008,0.012,0.008,0.016,0.005,0.009	0.01,0.013	-0.002
2904	ENSG00000196923	PDLIM7	chr5	-	177491806	177491995	177491806	177491925	177492404	177492435	2904	12,11,9,7,7,7	1.00012e+20	6,13	7161026	219	150	1	1	0.008,0.006,0.007,0.006,0.005,0.006	0.006,0.009	-0.001
2905	ENSG00000196923	PDLIM7	chr5	-	177491806	177491995	177491806	177491976	177492404	177492435	2905	1,0,0,0,0,0	0,8,0,10,0,3	0,0	4,5	168	150	1	1	1.0,0.0,NA,0.0,NA,0.0	0.0,0.0	0.25
2906	ENSG00000011454	RABGAP1	chr9	+	122957010	122957209	122957148	122957209	122941019	122941093	2906	151,150,96,99,113,135	0,4,3,0,0,0	116164	0,7	287	150	0.0235003	0.326165	1.0,0.951,0.944,1.0,1.0,1.0	1.0,0.924	0.02
2907	ENSG00000011454	RABGAP1	chr9	+	122957010	122957209	122957148	122957209	122941032	122941088	2907	118,150,77,88,95,120	5,7,0,0,0,1	83148	1,0	287	150	0.0999467	0.721318	0.925,0.918,1.0,1.0,1.0,0.984	0.977,1.0	-0.017
2908	ENSG00000011454	RABGAP1	chr9	+	122957010	122957209	122957148	122957209	122945331	122945432	2908	108,122,61,75,78,112	0,0,0,0,0,0	69121	0,1	287	150	1	1	1.0,1.0,1.0,1.0,1.0,1.0	1.0,0.984	0.008
2910	ENSG00000104892	KLC3	chr19	+	45347446	45347516	45347449	45347516	45346543	45346774	2910	14,13,1,3,1,2	0,1,0,0,0,0	4,2	0,0	152	150	1	1	1.0,0.928,1.0,1.0,1.0,1.0	1.0,1.0	-0.012
2911	ENSG00000115556	PLCD4	chr2	+	218633604	218634221	218634104	218634221	218632135	218632312	2911	0,0,0,0,0,1	0,0,0,0,0,3	1,0	0,0	300	150	1	1	NA,NA,NA,NA,NA,0.143	1.0,NA	-0.857
2912	ENSG00000143850	PLEKHA6	chr1	-	204261305	204261508	204261305	204261448	204264941	204265042	2912	20,37,25,32,40,25	11,23,28,18,14,27	33,38	11,24	209	150	0.286839	1	0.566,0.536,0.391,0.561,0.672,0.399	0.683,0.532	-0.087
2913	ENSG00000169045	HNRNPH1	chr5	-	179620891	179621397	179620891	179621035	179623036	179623164	2913	3.22443e+23	1,0,0,1,0,0	24253441	0,2	300	150	1	1	0.999,1.0,1.0,0.999,1.0,1.0	1.0,0.999	0
2914	ENSG00000169045	HNRNPH1	chr5	-	179623036	179623187	179623036	179623164	179623594	179623710	2914	6,1,10,3,8,6	1.26618e+22	0,7	9451527	172	150	1	1	0.004,0.0,0.008,0.003,0.007,0.005	0.0,0.004	0.002
2915	ENSG00000169045	HNRNPH1	chr5	-	179623036	179623187	179623036	179623164	179623635	179623670	2915	4,1,3,10,4,6	7.62113e+18	0,13	603969	172	150	1	1	0.005,0.001,0.004,0.013,0.006,0.007	0.0,0.012	0
2916	ENSG00000169045	HNRNPH1	chr5	-	179623036	179623187	179623036	179623164	179624316	179624600	2916	4,1,3,3,4,4	16,34,37,28,36,21	0,5	34,52	172	150	0.202635	1	0.179,0.025,0.066,0.085,0.088,0.142	0.0,0.077	0.059
2920	ENSG00000142507	PSMB6	chr17	+	4797681	4797811	4797716	4797811	4797437	4797569	2920	2.84439e+23	0,0,0,0,0,0	19173142	3,0	184	150	1	1	1.0,1.0,1.0,1.0,1.0,1.0	0.998,1.0	0.001
2923	ENSG00000106714	CNTNAP3	chr9	-	39132931	39133135	39132931	39133132	39140518	39140638	2923	6,7,5,4,20,3	3,16,22,14,8,11	1,14	4,11	152	150	0.631625	1	0.664,0.302,0.183,0.22,0.712,0.212	0.198,0.557	0.005
2924	ENSG00000106714	CNTNAP3	chr9	-	39132931	39133135	39132931	39133132	39165932	39166076	2924	4,0,0,0,0,0	1,3,0,1,0,0	3,0	0,3	152	150	1	1	0.798,0.0,NA,0.0,NA,NA	1.0,0.0	-0.234
2925	ENSG00000138380	CARF	chr2	+	202924296	202924415	202924356	202924415	202917876	202918043	2925	0,0,0,0,0,0	0,1,0,0,0,2	2,1	0,0	209	150	1	1	NA,0.0,NA,NA,NA,0.0	1.0,1.0	-1
2930	ENSG00000171466	ZNF562	chr19	-	9660719	9660874	9660719	9660821	9674631	9675048	2930	10,11,7,10,7,21	0,0,0,0,1,0	12,12	0,0	202	150	1	1	1.0,1.0,1.0,1.0,0.839,1.0	1.0,1.0	-0.027
2931	ENSG00000171466	ZNF562	chr19	-	9660719	9660874	9660719	9660821	9675014	9675080	2931	53,88,75,56,61,77	1,1,0,0,0,0	58,77	4,5	202	150	0.000110792	0.011106	0.975,0.985,1.0,1.0,1.0,1.0	0.915,0.92	0.076
2933	ENSG00000196204	RNF216P1	chr7	+	4984909	4985075	4984961	4985075	4983670	4983773	2933	46,56,50,52,49,61	6,21,13,10,17,18	39,67	24,16	201	150	0.250917	1	0.851,0.666,0.742,0.795,0.683,0.717	0.548,0.758	0.089
2934	ENSG00000196204	RNF216P1	chr7	+	4989033	4989177	4989062	4989177	4984909	4985075	2934	1,7,1,0,2,4	54,99,73,63,73,79	0,1	60,82	178	150	0.163494	0.930508	0.015,0.056,0.011,0.0,0.023,0.041	0.0,0.01	0.019
2938	ENSG00000143554	SLC27A3	chr1	+	153779825	153780157	153779930	153780157	153779342	153779473	2938	1,2,8,9,0,2	0,0,0,1,0,1	2,3	0,0	254	150	1	1	1.0,1.0,1.0,0.842,NA,0.542	1.0,1.0	-0.123
2939	ENSG00000187098	MITF	chr3	+	69951811	69951886	69951829	69951886	69949050	69949168	2939	9,10,5,9,14,6	17,33,14,16,26,28	2,20	12,31	167	150	0.810646	1	0.322,0.214,0.243,0.336,0.326,0.161	0.13,0.367	0.019
2940	ENSG00000078177	N4BP2	chr4	+	40142672	40142861	40142723	40142861	40136943	40137082	2940	22,59,28,40,16,28	4,2,5,0,1,1	20,42	0,9	200	150	0.0935054	0.706119	0.805,0.957,0.808,1.0,0.923,0.955	1.0,0.778	0.019
2952	ENSG00000150455	TIRAP	chr11	+	126291272	126291569	126291424	126291569	126290802	126290961	2952	0,0,0,0,1,1	6,1,6,14,2,8	0,2	4,10	300	150	0.414577	1	0.0,0.0,0.0,0.0,0.2,0.059	0.0,0.091	-0.002
2955	ENSG00000133805	AMPD3	chr11	+	10502720	10502894	10502782	10502894	10501469	10501590	2955	18,40,21,38,38,30	0,1,0,0,0,0	30,33	2,2	211	150	0.0964208	0.71086	1.0,0.966,1.0,1.0,1.0,1.0	0.914,0.921	0.077
2956	ENSG00000133805	AMPD3	chr11	+	10504548	10504659	10504579	10504659	10502720	10502894	2956	27,43,27,25,26,25	0,1,1,2,4,1	17,28	0,1	180	150	0.20643	1	1.0,0.973,0.957,0.912,0.844,0.954	1.0,0.959	-0.04
2957	ENSG00000163362	INAVA	chr1	+	200898306	200898455	200898391	200898455	200891340	200891701	2957	25,29,52,35,27,16	0,0,3,2,1,0	42,70	0,1	234	150	1	1	1.0,1.0,0.917,0.918,0.945,1.0	1.0,0.978	-0.026
2958	ENSG00000130479	MAP1S	chr19	+	17720935	17721037	17720985	17721037	17719479	17719620	2958	2.6628e+17	3,1,1,0,0,0	215316	0,1	199	150	1	1	0.985,0.995,0.995,1.0,1.0,1.0	1.0,0.996	-0.002
2959	ENSG00000130479	MAP1S	chr19	+	17725029	17725189	17725048	17725189	17724125	17724208	2959	0,0,0,0,0,0	108,119,131,77,120,77	1,0	96117	168	150	1	1	0.0,0.0,0.0,0.0,0.0,0.0	0.009,0.0	-0.004
2960	ENSG00000164032	H2AFZ	chr4	-	99949272	99949386	99949272	99949379	99949662	99949740	2960	1.22162e+29	0,0,0,0,0,0	1043015076	3,0	156	150	1	1	1.0,1.0,1.0,1.0,1.0,1.0	1.0,1.0	0
2962	ENSG00000197586	ENTPD6	chr20	+	25207075	25207397	25207078	25207397	25196153	25196254	2962	0,0,0,1,0,0	0,0,0,0,0,0	0,0	1,0	152	150	1	1	NA,NA,NA,1.0,NA,NA	0.0,NA	1
2963	ENSG00000197586	ENTPD6	chr20	+	25207075	25207397	25207078	25207397	25206521	25206590	2963	134,95,71,66,82,63	61,63,43,66,40,43	46,98	19,65	152	150	0.60526	1	0.684,0.598,0.62,0.497,0.669,0.591	0.705,0.598	-0.042
2964	ENSG00000197586	ENTPD6	chr20	+	25225161	25225317	25225204	25225317	25224100	25224157	2964	1.512e+17	3.69412e+17	104117	267355	192	150	0.0336337	0.393013	0.242,0.275,0.237,0.269,0.273,0.297	0.233,0.205	0.047
2965	ENSG00000103544	VPS35L	chr16	+	19569243	19569591	19569423	19569591	19564850	19564950	2965	2,3,0,0,1,4	3.90501e+17	3,1	213418	300	150	1	1	0.003,0.003,0.0,0.0,0.002,0.006	0.007,0.001	-0.002
2966	ENSG00000103544	VPS35L	chr16	+	19573118	19573241	19573123	19573241	19569423	19569591	2966	2.92424e+17	0,5,0,0,0,1	228334	0,2	154	150	1	1	1.0,0.988,1.0,1.0,1.0,0.997	1.0,0.994	0
2967	ENSG00000174136	RGMB	chr5	+	98770352	98770673	98770597	98770673	98768649	98768862	2967	6,8,5,2,9,5	3,0,0,4,2,0	6,4	1,1	300	150	0.374513	1	0.5,1.0,1.0,0.2,0.692,1.0	0.75,0.667	0.024
2968	ENSG00000174136	RGMB	chr5	+	98773952	98774206	98773955	98774206	98770597	98770673	2968	80,81,56,55,126,86	6,11,15,1,16,3	38,81	9,13	152	150	0.0613025	0.550629	0.929,0.879,0.787,0.982,0.886,0.966	0.806,0.86	0.072
2971	ENSG00000163110	PDLIM5	chr4	+	94575615	94576034	94575942	94576034	94573350	94573393	2971	6.99915e+17	2,0,0,3,1,2	520736	0,3	300	150	1	1	0.994,1.0,1.0,0.991,0.997,0.995	1.0,0.992	0
2972	ENSG00000162613	FUBP1	chr1	-	77947452	77947552	77947452	77947547	77949154	77949300	2972	0,9,11,0,1,2	11,11,8,5,7,1	0,4	2,9	154	150	0.741654	1	0.0,0.443,0.573,0.0,0.122,0.661	0.0,0.302	0.149
2974	ENSG00000162613	FUBP1	chr1	-	77967048	77967101	77967048	77967098	77967626	77967666	2974	2.72401e+17	6.69875e+17	201378	507825	152	150	0.987694	1	0.286,0.312,0.313,0.275,0.312,0.289	0.281,0.311	0.002
2975	ENSG00000186814	ZSCAN30	chr18	-	35267475	35267682	35267475	35267679	35290083	35290232	2975	2,0,2,0,0,0	0,0,0,0,0,4	3,2	0,0	152	150	1	1	1.0,NA,1.0,NA,NA,0.0	1.0,1.0	-0.333
2978	ENSG00000110200	ANAPC15	chr11	-	72109586	72109940	72109586	72109928	72110087	72110225	2978	6,12,5,12,2,6	6.71852e+17	12,14	457820	161	150	0.0266837	0.349872	0.008,0.013,0.008,0.015,0.003,0.01	0.024,0.016	-0.011
2979	ENSG00000110200	ANAPC15	chr11	-	72111156	72111286	72111156	72111281	72111411	72111496	2979	3.71453e+17	1.80203e+17	288435	132180	154	150	0.624155	1	0.668,0.685,0.68,0.72,0.75,0.726	0.68,0.702	0.014
2980	ENSG00000110200	ANAPC15	chr11	-	72111156	72111286	72111156	72111281	72111441	72111496	2980	100,99,89,85,91,66	1,3,1,0,0,7	55105	4,10	154	150	0.000174889	0.0138798	0.99,0.97,0.989,1.0,1.0,0.902	0.931,0.911	0.054
2981	ENSG00000213420	GPC2	chr7	-	100171778	100171959	100171778	100171925	100172086	100172217	2981	0,2,1,0,0,0	4,2,6,0,5,9	0,0	6,4	183	150	1	1	0.0,0.45,0.12,NA,0.0,0.0	0.0,0.0	0.114
2982	ENSG00000137871	ZNF280D	chr15	-	56707081	56707150	56707081	56707143	56707262	56707306	2982	1.28174e+17	33,64,45,33,54,53	114166	41,63	156	150	0.533189	1	0.789,0.723,0.756,0.826,0.672,0.678	0.728,0.717	0.018
2984	ENSG00000106692	FKTN	chr9	+	105598505	105598701	105598630	105598701	105598085	105598183	2984	0,1,0,0,0,0	0,0,0,0,0,1	0,1	0,0	274	150	1	1	NA,1.0,NA,NA,NA,0.0	NA,1.0	-0.5
2985	ENSG00000106692	FKTN	chr9	+	105619905	105620061	105619933	105620061	105617958	105618092	2985	6,6,3,0,2,1	60,64,20,40,47,48	6,7	4,18	177	150	1.4867e-05	0.00263995	0.078,0.074,0.113,0.0,0.035,0.017	0.56,0.248	-0.351
2987	ENSG00000237945	LINC00649	chr21	+	33969236	33969598	33969240	33969598	33945809	33945895	2987	18,38,47,32,26,29	0,1,0,0,4,2	36,35	1,0	153	150	0.798582	1	1.0,0.974,1.0,1.0,0.864,0.934	0.972,1.0	-0.024
2991	ENSG00000010810	FYN	chr6	-	111740980	111741097	111740980	111741093	111780565	111780635	2991	0,2,0,0,0,0	3,9,0,0,0,0	0,4	3,7	153	150	1	1	0.0,0.179,NA,NA,NA,NA	0.0,0.359	-0.09
2992	ENSG00000050405	LIMA1	chr12	-	50181903	50182037	50181903	50182034	50192451	50192561	2992	3.35541e+17	3,14,1,0,13,13	279423	3,16	152	150	0.169928	0.949903	0.991,0.974,0.997,1.0,0.971,0.972	0.989,0.963	0.008
2994	ENSG00000050405	LIMA1	chr12	-	50192451	50192564	50192451	50192561	50195829	50195887	2994	61,67,57,48,59,48	3.01456e+17	39,67	275398	152	150	0.951245	1	0.167,0.127,0.15,0.158,0.132,0.094	0.123,0.142	0.006
2995	ENSG00000110583	NAA40	chr11	+	63946724	63947003	63946950	63947003	63945839	63945935	2995	18,13,17,18,16,16	128,186,107,119,97,87	16,17	95130	300	150	0.757325	1	0.066,0.034,0.074,0.07,0.076,0.084	0.078,0.061	-0.002
2996	ENSG00000164294	GPX8	chr5	+	55160993	55161255	55161051	55161255	55160329	55160396	2996	5.29806e+17	0,0,0,2,0,0	610968	0,0	207	150	1	1	1.0,1.0,1.0,0.997,1.0,1.0	1.0,1.0	-0.001
2997	ENSG00000164294	GPX8	chr5	+	55160993	55161255	55161119	55161255	55160329	55160396	2997	5.49836e+17	1,6,3,2,0,0	633994	1,1	275	150	1	1	0.997,0.987,0.993,0.996,1.0,1.0	0.997,0.998	-0.002
2998	ENSG00000164294	GPX8	chr5	+	55161051	55161255	55161119	55161255	55160329	55160396	2998	20,30,33,19,31,30	1,6,3,2,0,0	23,26	1,1	217	150	0.610078	1	0.933,0.776,0.884,0.868,1.0,1.0	0.941,0.947	-0.034
2999	ENSG00000124207	CSE1L	chr20	+	49096175	49096952	49096348	49096952	49094731	49094963	2999	134,148,85,111,107,115	2.3223e+23	84121	17342608	300	150	0.656103	1	0.028,0.024,0.018,0.026,0.023,0.028	0.024,0.023	0.001
3000	ENSG00000164465	DCBLD1	chr6	+	117544527	117544577	117544531	117544577	117543123	117543211	3000	126,123,110,95,86,111	0,5,0,1,2,4	84137	0,1	153	150	0.658222	1	1.0,0.96,1.0,0.989,0.977,0.965	1.0,0.993	-0.015
3001	ENSG00000154146	NRGN	chr11	+	124745961	124745982	124745964	124745982	124745502	124745729	3001	99,104,88,54,86,50	1.78246e+17	56,89	133212	152	150	0.415579	1	0.354,0.294,0.355,0.292,0.329,0.269	0.294,0.293	0.022
3013	ENSG00000153391	INO80C	chr18	-	35487385	35487823	35487385	35487439	35489331	35489385	3013	1,3,0,0,1,2	0,3,1,16,0,6	4,0	1,3	300	150	0.330519	1	1.0,0.333,0.0,0.0,1.0,0.143	0.667,0.0	0.079
3014	ENSG00000258890	CEP95	chr17	+	64514228	64514358	64514247	64514358	64510172	64510280	3014	0,2,0,0,0,0	62,76,39,44,62,47	0,0	40,68	168	150	1	1	0.0,0.023,0.0,0.0,0.0,0.0	0.0,0.0	0.004
3015	ENSG00000141994	DUS3L	chr19	-	5786748	5786919	5786748	5786845	5787060	5787171	3015	24,19,9,5,10,13	113,147,105,102,93,117	8,17	92107	223	150	0.882359	1	0.125,0.08,0.055,0.032,0.067,0.07	0.055,0.097	-0.004
3016	ENSG00000153339	TRAPPC8	chr18	-	31857539	31857982	31857539	31857720	31864626	31864781	3016	119,124,88,76,107,61	1,1,0,0,0,0	62,87	0,0	300	150	1	1	0.983,0.984,1.0,1.0,1.0,1.0	1.0,1.0	-0.005
3017	ENSG00000166436	TRIM66	chr11	-	8621031	8621321	8621031	8621237	8621644	8621819	3017	8,10,12,12,5,10	5,4,9,1,1,2	20,13	3,3	233	150	0.209752	1	0.507,0.617,0.462,0.885,0.763,0.763	0.811,0.736	-0.107
3019	ENSG00000179295	PTPN11	chr12	+	112486453	112486629	112486462	112486629	112482073	112482205	3019	0,2,0,0,0,2	145,157,171,104,100,99	0,0	93143	158	150	1	1	0.0,0.012,0.0,0.0,0.0,0.019	0.0,0.0	0.005
3020	ENSG00000179295	PTPN11	chr12	+	112486453	112486629	112486474	112486629	112482073	112482205	3020	0,2,0,0,0,2	4.79616e+17	0,0	383581	170	150	1	1	0.0,0.003,0.0,0.0,0.0,0.004	0.0,0.0	0.001
3021	ENSG00000179295	PTPN11	chr12	+	112486462	112486629	112486474	112486629	112482073	112482205	3021	145,157,171,104,100,99	4.79616e+17	93143	383581	161	150	0.529261	1	0.22,0.192,0.228,0.17,0.187,0.182	0.184,0.187	0.011
3022	ENSG00000198917	SPOUT1	chr9	-	128828734	128828877	128828734	128828860	128829109	128829155	3022	0,4,0,0,0,2	178,260,98,118,171,185	0,0	102210	166	150	1	1	0.0,0.014,0.0,0.0,0.0,0.01	0.0,0.0	0.004
3025	ENSG00000173598	NUDT4	chr12	+	93398767	93398855	93398770	93398855	93395488	93395533	3025	78,114,21,83,68,48	1.64253e+17	22,86	95185	152	150	0.545815	1	0.319,0.308,0.15,0.367,0.294,0.251	0.186,0.314	0.032
3026	ENSG00000004864	SLC25A13	chr7	-	96184926	96185014	96184926	96185011	96189293	96189378	3026	7,2,3,4,4,8	1.38143e+17	7,3	124165	152	150	0.959976	1	0.048,0.014,0.019,0.034,0.025,0.056	0.053,0.018	-0.003
3029	ENSG00000237298	TTN-AS1	chr2	+	178537360	178537691	178537603	178537691	178535731	178535828	3029	0,1,0,0,1,2	33,37,39,40,36,17	5,3	15,39	300	150	0.00165858	0.062317	0.0,0.013,0.0,0.0,0.014,0.056	0.143,0.037	-0.076
3030	ENSG00000237298	TTN-AS1	chr2	+	178600475	178600667	178600557	178600667	178599593	178599750	3030	0,0,0,1,0,0	2,6,0,2,6,0	1,0	1,0	231	150	1	1	0.0,0.0,NA,0.245,0.0,NA	0.394,NA	-0.333
3031	ENSG00000003056	M6PR	chr12	-	8940362	8941940	8940362	8940869	8942415	8942542	3031	7.30118e+18	0,1,4,8,3,3	7171068	3,5	300	150	1	1	1.0,0.998,0.99,0.981,0.993,0.992	0.992,0.991	0.001
3032	ENSG00000003056	M6PR	chr12	-	8943404	8943584	8943404	8943535	8943800	8943910	3032	1,0,0,0,0,0	1.03812e+20	0,0	9141179	198	150	1	1	0.001,0.0,0.0,0.0,0.0,0.0	0.0,0.0	0
3033	ENSG00000100731	PCNX1	chr14	+	71012984	71013202	71012999	71013202	71011491	71011549	3033	1.81214e+17	15,16,6,15,8,10	116203	10,12	164	150	0.861306	1	0.917,0.924,0.952,0.909,0.943,0.921	0.914,0.939	0.001
3035	ENSG00000008311	AASS	chr7	-	122079596	122079712	122079596	122079690	122081499	122081595	3035	78,92,87,76,125,129	0,0,0,0,4,2	76113	0,2	171	150	1	1	1.0,1.0,1.0,1.0,0.965,0.983	1.0,0.98	0.001
3036	ENSG00000140931	CMTM3	chr16	+	66609758	66610003	66609882	66610003	66609434	66609530	3036	6,9,2,9,1,2	3.94533e+17	6,5	376566	273	150	1	1	0.008,0.009,0.002,0.01,0.001,0.002	0.009,0.005	-0.002
3037	ENSG00000141503	MINK1	chr17	+	4881113	4881257	4881131	4881257	4880983	4881040	3037	5,4,3,3,1,2	2.27289e+17	0,1	168227	167	150	1	1	0.019,0.012,0.012,0.013,0.004,0.007	0.0,0.004	0.009
3038	ENSG00000141503	MINK1	chr17	+	4890221	4890735	4890516	4890735	4889646	4889763	3038	3,1,2,0,0,0	1.74204e+17	0,0	111152	300	150	1	1	0.009,0.002,0.007,0.0,0.0,0.0	0.0,0.0	0.003
3039	ENSG00000141503	MINK1	chr17	+	4891455	4891716	4891515	4891716	4890950	4891124	3039	184,168,149,119,183,91	28,39,29,25,30,22	108163	21,25	209	150	0.487681	1	0.825,0.756,0.787,0.774,0.814,0.748	0.787,0.824	-0.022
3040	ENSG00000181929	PRKAG1	chr12	-	49004506	49005018	49004506	49004633	49005119	49005165	3040	3.09371e+17	0,0,0,0,1,0	252372	0,0	300	150	1	1	1.0,1.0,1.0,1.0,0.994,1.0	1.0,1.0	-0.001
3041	ENSG00000181929	PRKAG1	chr12	-	49005305	49005391	49005305	49005364	49005461	49005543	3041	3,1,4,2,1,0	3.24341e+17	2,4	229348	176	150	1	1	0.008,0.002,0.011,0.005,0.003,0.0	0.007,0.01	-0.004
3042	ENSG00000181929	PRKAG1	chr12	-	49005461	49005592	49005461	49005543	49005742	49005852	3042	2,9,3,2,8,5	3.05394e+17	1,7	270422	198	150	0.940432	1	0.005,0.017,0.009,0.005,0.019,0.011	0.003,0.012	0.003
3043	ENSG00000181929	PRKAG1	chr12	-	49005742	49005881	49005742	49005852	49013061	49013110	3043	1,2,0,0,0,1	3.25442e+17	0,0	251442	178	150	1	1	0.003,0.004,0.0,0.0,0.0,0.002	0.0,0.0	0.002
3045	ENSG00000204392	LSM2	chr6	-	31806074	31806142	31806074	31806121	31806485	31806659	3045	43,96,71,68,62,68	0,0,0,0,0,0	31,79	0,2	170	150	0.754689	1	1.0,1.0,1.0,1.0,1.0,1.0	1.0,0.972	0.014
3046	ENSG00000204392	LSM2	chr6	-	31806074	31806142	31806074	31806121	31806754	31806984	3046	5.17815e+17	0,4,2,1,1,2	365598	2,0	170	150	1	1	1.0,0.994,0.996,0.998,0.998,0.996	0.994,1.0	0
3047	ENSG00000225697	SLC26A6	chr3	-	48626875	48627055	48626875	48627052	48627945	48628038	3047	44,58,22,36,38,43	62,72,33,31,38,31	28,39	48,37	152	150	0.558387	1	0.412,0.443,0.397,0.534,0.497,0.578	0.365,0.51	0.039
3048	ENSG00000225697	SLC26A6	chr3	-	48630992	48631140	48630992	48631126	48631223	48631306	3048	49,64,46,43,49,29	1,0,0,0,0,0	26,58	0,0	163	150	1	1	0.978,1.0,1.0,1.0,1.0,1.0	1.0,1.0	-0.004
3049	ENSG00000225697	SLC26A6	chr3	-	48631648	48631801	48631648	48631797	48631879	48632044	3049	51,57,37,53,34,23	19,18,12,4,16,10	42,38	17,12	153	150	0.573138	1	0.725,0.756,0.751,0.929,0.676,0.693	0.708,0.756	0.023
3050	ENSG00000225697	SLC26A6	chr3	-	48632244	48632396	48632244	48632337	48632973	48633084	3050	99,87,82,62,62,55	0,0,0,1,0,0	68,80	1,0	208	150	1	1	1.0,1.0,1.0,0.978,1.0,1.0	0.98,1.0	0.006
3051	ENSG00000225697	SLC26A6	chr3	-	48632973	48633125	48632973	48633084	48633250	48633390	3051	10,4,0,7,10,2	60,83,51,65,49,37	3,0	46,73	190	150	0.0035978	0.105473	0.116,0.037,0.0,0.078,0.139,0.041	0.049,0.0	0.044
3055	ENSG00000161298	ZNF382	chr19	+	36609901	36610053	36609926	36610053	36607551	36607622	3055	0,0,0,0,0,0	0,0,0,0,1,1	0,1	0,1	174	150	1	1	NA,NA,NA,NA,0.0,0.0	NA,0.463	-0.463
3056	ENSG00000074800	ENO1	chr1	-	8874823	8874917	8874823	8874914	8878579	8879250	3056	3.29375e+29	2.95423e+17	2071433791	199310	152	150	1	1	0.991,0.991,0.992,0.991,0.991,0.991	0.99,0.991	0.001
3057	ENSG00000104231	ZFAND1	chr8	-	81702968	81703124	81702968	81703103	81713917	81714039	3057	3.00357e+17	2,2,2,1,4,0	195376	2,9	170	150	0.135513	0.84769	0.993,0.994,0.991,0.996,0.985,1.0	0.989,0.974	0.012
3058	ENSG00000120860	WASHC3	chr12	-	102039867	102039978	102039867	102039975	102044104	102044212	3058	1.92374e+17	18,53,44,37,32,42	175280	21,34	152	150	0.134087	0.84747	0.913,0.874,0.804,0.849,0.88,0.853	0.892,0.89	-0.029
3060	ENSG00000071994	PDCD2	chr6	-	170583504	170583747	170583504	170583623	170584298	170584692	3060	4.48504e+17	22,22,18,32,15,12	370527	3,14	273	150	8.35352e-05	0.00943056	0.918,0.926,0.921,0.86,0.939,0.943	0.985,0.954	-0.052
3061	ENSG00000108262	GIT1	chr17	-	29575287	29575703	29575287	29575470	29575811	29575898	3061	6.74833e+17	2,2,0,0,3,0	597951	1,4	300	150	1	1	0.994,0.995,1.0,1.0,0.99,1.0	0.997,0.992	0.002
3062	ENSG00000108262	GIT1	chr17	-	29575811	29575898	29575811	29575829	29576077	29576131	3062	8.82106e+18	0,0,0,0,0,3	7971179	1,0	218	150	1	1	1.0,1.0,1.0,1.0,1.0,0.994	0.998,1.0	0
3063	ENSG00000137959	IFI44L	chr1	+	78637031	78637203	78637099	78637203	78635336	78635489	3063	0,6,4,12,9,6	0,0,0,0,0,0	28,40	1,0	217	150	1	1	NA,1.0,1.0,1.0,1.0,1.0	0.951,1.0	0.024
3064	ENSG00000011478	QPCTL	chr19	+	45695436	45695718	45695632	45695718	45693412	45693556	3064	116,133,119,86,117,97	7,4,10,11,14,3	92121	3,11	300	150	0.685791	1	0.892,0.943,0.856,0.796,0.807,0.942	0.939,0.846	-0.02
3065	ENSG00000113282	CLINT1	chr5	-	157789362	157789567	157789362	157789513	157791702	157791995	3065	2.20322e+17	3.65449e+17	221264	250390	203	150	0.280425	1	0.308,0.346,0.345,0.322,0.365,0.324	0.395,0.333	-0.029
3066	ENSG00000091127	PUS7	chr7	-	105508114	105508544	105508114	105508520	105522051	105522258	3066	45,58,58,65,41,67	14,45,25,31,9,48	36,73	24,31	173	150	0.774838	1	0.736,0.528,0.668,0.645,0.798,0.548	0.565,0.671	0.036
3067	ENSG00000196605	ZNF846	chr19	-	9762081	9762168	9762081	9762165	9763281	9763408	3067	20,9,4,3,6,4	2,0,0,3,3,0	6,6	0,2	152	150	0.699789	1	0.908,1.0,1.0,0.497,0.664,1.0	1.0,0.748	-0.029
3070	ENSG00000000460	C1orf112	chr1	+	169804074	169804240	169804111	169804240	169803168	169803309	3070	71,127,78,108,140,134	9,6,2,3,13,13	93123	10,6	186	150	0.821385	1	0.864,0.945,0.969,0.967,0.897,0.893	0.882,0.943	0.01
3071	ENSG00000072415	MPP5	chr14	+	67279017	67279537	67279249	67279537	67269700	67269783	3071	41,100,56,51,75,71	8.41101e+16	44,75	78154	300	150	0.400397	1	0.196,0.313,0.19,0.162,0.269,0.244	0.22,0.196	0.021
3072	ENSG00000050130	JKAMP	chr14	+	59486712	59486804	59486730	59486804	59484989	59485116	3072	31,67,30,45,26,28	4,5,5,2,0,3	36,69	1,1	167	150	0.00871173	0.182917	0.874,0.923,0.843,0.953,1.0,0.893	0.97,0.984	-0.063
3073	ENSG00000007384	RHBDF1	chr16	-	58973	59127	58973	59093	59248	59349	3073	90,69,101,65,123,64	0,3,2,3,0,0	102,97	0,3	183	150	1	1	1.0,0.95,0.976,0.947,1.0,1.0	1.0,0.964	-0.003
3075	ENSG00000007384	RHBDF1	chr16	-	58973	59127	58973	59093	59418	59494	3075	12,14,17,11,20,9	0,0,0,0,0,1	16,13	0,0	183	150	1	1	1.0,1.0,1.0,1.0,1.0,0.881	1.0,1.0	-0.02
3076	ENSG00000007384	RHBDF1	chr16	-	58973	59349	58973	59093	59418	59494	3076	105,118,122,82,100,103	0,0,0,0,0,1	74114	0,0	300	150	1	1	1.0,1.0,1.0,1.0,1.0,0.981	1.0,1.0	-0.003
3077	ENSG00000007384	RHBDF1	chr16	-	58973	59349	58973	59127	59418	59494	3077	93,106,105,71,80,94	0,2,0,0,0,0	58101	0,0	300	150	1	1	1.0,0.964,1.0,1.0,1.0,1.0	1.0,1.0	-0.006
3078	ENSG00000007384	RHBDF1	chr16	-	59731	60098	59731	59826	60215	60279	3078	7,5,10,5,0,6	103,99,80,88,91,71	4,3	64113	300	150	0.229842	1	0.033,0.025,0.059,0.028,0.0,0.041	0.03,0.013	0.01
3080	ENSG00000007384	RHBDF1	chr16	-	63586	63922	63586	63800	64698	64829	3080	0,0,0,2,0,0	76,83,90,52,45,65	0,0	43107	271	150	1	1	0.0,0.0,0.0,0.021,0.0,0.0	0.0,0.0	0.004
3081	ENSG00000146416	AIG1	chr6	+	143187387	143190597	143187628	143190597	143165081	143165183	3081	0,1,0,4,2,0	16,17,14,17,22,32	0,1	26,21	300	150	1	1	0.0,0.029,0.0,0.105,0.043,0.0	0.0,0.023	0.018
3086	ENSG00000165915	SLC39A13	chr11	+	47415038	47415159	47415059	47415159	47414776	47414909	3086	1,2,2,2,6,4	1.5817e+17	2,9	237280	170	150	0.26224	1	0.006,0.01,0.007,0.009,0.021,0.017	0.007,0.028	-0.006
3087	ENSG00000147421	HMBOX1	chr8	+	29048953	29049048	29048956	29049048	29047357	29047453	3087	26,23,8,16,16,20	12,9,7,16,5,6	16,12	6,10	152	150	0.776379	1	0.681,0.716,0.53,0.497,0.759,0.767	0.725,0.542	0.025
3088	ENSG00000225383	SFTA1P	chr10	-	10786644	10786755	10786644	10786735	10792371	10792525	3088	11,5,32,10,44,22	13,24,42,50,94,109	10,15	46,65	169	150	0.0803274	0.646677	0.429,0.156,0.403,0.151,0.294,0.152	0.162,0.17	0.098
3089	ENSG00000159214	CCDC24	chr1	+	43992152	43992387	43992211	43992387	43991846	43992004	3089	0,0,1,0,0,0	0,4,0,0,0,3	2,0	0,0	208	150	1	1	NA,0.0,1.0,NA,NA,0.0	1.0,NA	-0.667
3091	ENSG00000159214	CCDC24	chr1	+	43993803	43993964	43993839	43993964	43992522	43992639	3091	7,7,3,1,3,3	1,0,0,1,0,0	1,6	0,0	185	150	1	1	0.85,1.0,1.0,0.448,1.0,1.0	1.0,1.0	-0.117
3092	ENSG00000159214	CCDC24	chr1	+	43993803	43993964	43993886	43993964	43992522	43992639	3092	10,13,4,4,3,3	1,3,0,0,0,1	6,8	5,0	232	150	0.0118487	0.218457	0.866,0.737,1.0,1.0,1.0,0.66	0.437,1.0	0.159
3093	ENSG00000159214	CCDC24	chr1	+	43993803	43993964	43993889	43993964	43992522	43992639	3093	11,13,4,4,3,3	10,5,3,5,2,5	6,8	3,4	235	150	0.294959	1	0.412,0.624,0.46,0.338,0.489,0.277	0.561,0.561	-0.128
3094	ENSG00000159214	CCDC24	chr1	+	43993839	43993964	43993886	43993964	43992522	43992639	3094	4,6,1,4,0,0	1,3,0,0,0,1	5,2	5,0	196	150	1	1	0.754,0.605,1.0,1.0,NA,0.0	0.434,1.0	-0.045
3095	ENSG00000159214	CCDC24	chr1	+	43993839	43993964	43993889	43993964	43992522	43992639	3095	5,6,1,4,0,0	10,5,3,5,2,5	5,2	3,4	199	150	0.229777	1	0.274,0.475,0.201,0.376,0.0,0.0	0.557,0.274	-0.195
3096	ENSG00000159214	CCDC24	chr1	+	43993886	43993964	43993889	43993964	43992522	43992639	3096	2,3,0,0,0,1	10,5,3,5,2,5	5,0	3,4	152	150	0.0525936	0.501052	0.165,0.372,0.0,0.0,0.0,0.165	0.622,0.0	-0.194
3097	ENSG00000082146	STRADB	chr2	+	201480007	201480846	201480031	201480846	201479488	201479531	3097	0,1,0,0,1,0	8.11891e+16	0,0	94162	173	150	1	1	0.0,0.005,0.0,0.0,0.006,0.0	0.0,0.0	0.002
3099	ENSG00000131725	WDR44	chrX	+	118443559	118443687	118443583	118443687	118442564	118442680	3099	67,96,75,83,77,75	0,2,0,0,4,0	84,83	0,4	173	150	0.864115	1	1.0,0.977,1.0,1.0,0.943,1.0	1.0,0.947	0.013
3111	ENSG00000236830	CBR3-AS1	chr21	-	36146255	36147625	36146255	36146355	36147969	36150710	3111	0,0,0,0,0,0	0,1,0,0,0,0	2,2	0,0	300	150	1	1	NA,0.0,NA,NA,NA,NA	1.0,1.0	-1
3114	ENSG00000064601	CTSA	chr20	+	45892272	45892484	45892397	45892484	45891915	45892027	3114	8.87115e+18	8,0,5,7,4,0	653817	5,5	274	150	0.757029	1	0.984,1.0,0.989,0.98,0.991,1.0	0.986,0.989	0.003
3117	ENSG00000167767	KRT80	chr12	-	52168995	52171557	52168995	52171522	52171657	52171713	3117	33,64,60,12,75,63	1.35151e+17	40,72	78125	184	150	0.0260714	0.345353	0.166,0.257,0.306,0.08,0.317,0.253	0.295,0.32	-0.078
3118	ENSG00000163577	EIF5A2	chr3	-	170894291	170894423	170894291	170894383	170906988	170907093	3118	1.03147e+17	0,0,6,0,0,0	117157	2,0	189	150	1	1	1.0,1.0,0.941,1.0,1.0,1.0	0.979,1.0	0.001
3128	ENSG00000143498	TAF1A	chr1	-	222579758	222579890	222579758	222579872	222584127	222584297	3128	0,12,6,9,11,3	58,88,56,71,75,63	8,20	30,85	167	150	0.00110117	0.0499752	0.0,0.109,0.088,0.102,0.116,0.041	0.193,0.174	-0.107
3129	ENSG00000143498	TAF1A	chr1	-	222579758	222579872	222579758	222579825	222588442	222588565	3129	23,28,11,23,18,22	0,0,0,1,0,0	11,32	0,0	196	150	1	1	1.0,1.0,1.0,0.946,1.0,1.0	1.0,1.0	-0.009
3130	ENSG00000143498	TAF1A	chr1	-	222579758	222579890	222579758	222579825	222588442	222588565	3130	22,25,11,23,17,17	0,0,0,1,0,0	14,31	0,0	214	150	1	1	1.0,1.0,1.0,0.942,1.0,1.0	1.0,1.0	-0.01
3131	ENSG00000143498	TAF1A	chr1	-	222579758	222579890	222579758	222579872	222588442	222588565	3131	0,1,0,0,2,0	1,4,0,0,3,5	3,0	0,1	167	150	1	1	0.0,0.183,NA,NA,0.375,0.0	1.0,0.0	-0.36
3132	ENSG00000103051	COG4	chr16	-	70496265	70496431	70496265	70496379	70497220	70497387	3132	4.1957e+17	0,20,0,10,2,12	381462	1,8	201	150	0.163953	0.931416	1.0,0.955,1.0,0.966,0.993,0.959	0.996,0.977	-0.008
3133	ENSG00000116337	AMPD2	chr1	+	109629795	109629916	109629799	109629916	109629326	109629490	3133	1.58185e+17	1,6,1,1,0,1	110163	1,3	153	150	0.60447	1	0.994,0.968,0.994,0.993,1.0,0.993	0.991,0.982	0.004
3134	ENSG00000001631	KRIT1	chr7	-	92242033	92242161	92242033	92242137	92244001	92244149	3134	6,0,0,1,1,1	37,32,44,43,38,44	0,0	24,54	173	150	0.690063	1	0.123,0.0,0.0,0.02,0.022,0.019	0.0,0.0	0.031
3135	ENSG00000001631	KRIT1	chr7	-	92242033	92242161	92242033	92242137	92244901	92245171	3135	0,3,0,1,1,1	10,14,16,23,21,44	0,2	25,26	173	150	0.747355	1	0.0,0.157,0.0,0.036,0.04,0.019	0.0,0.063	0.011
3136	ENSG00000001631	KRIT1	chr7	-	92244901	92245171	92244901	92245134	92245789	92245923	3136	22,8,18,15,0,26	6,18,6,11,3,8	13,3	4,5	186	150	0.892945	1	0.747,0.264,0.708,0.524,0.0,0.724	0.724,0.326	-0.03
3138	ENSG00000168297	PXK	chr3	+	58412900	58412963	58412903	58412963	58410089	58410159	3138	35,51,21,24,23,24	7,4,3,12,11,7	13,28	6,11	152	150	0.16725	0.941541	0.831,0.926,0.874,0.664,0.674,0.772	0.681,0.715	0.092
3139	ENSG00000125676	THOC2	chrX	-	123610917	123610963	123610917	123610957	123611439	123611516	3139	5,9,11,16,7,10	36,35,34,26,39,41	2,14	21,50	155	150	0.491361	1	0.118,0.199,0.238,0.373,0.148,0.191	0.084,0.213	0.063
3140	ENSG00000125676	THOC2	chrX	-	123614051	123614189	123614051	123614153	123619400	123620178	3140	3.69615e+17	0,0,0,0,1,0	341589	0,0	185	150	1	1	1.0,1.0,1.0,1.0,0.997,1.0	1.0,1.0	-0.001
3141	ENSG00000125676	THOC2	chrX	-	123619400	123619517	123619400	123619436	123620092	123620205	3141	54,66,45,41,42,46	13,7,6,19,7,11	36,68	2,26	230	150	0.910067	1	0.73,0.86,0.83,0.585,0.796,0.732	0.922,0.63	-0.02
3142	ENSG00000125676	THOC2	chrX	-	123619400	123619517	123619400	123619436	123620187	123620670	3142	55,62,45,39,39,54	16,28,24,28,32,23	36,64	9,29	230	150	0.22083	1	0.692,0.591,0.55,0.476,0.443,0.605	0.723,0.59	-0.097
3143	ENSG00000125676	THOC2	chrX	-	123619400	123619517	123619400	123619436	123620906	123620965	3143	96,120,74,74,70,80	1.81367e+17	54111	202332	230	150	0.803964	1	0.257,0.176,0.14,0.146,0.157,0.167	0.148,0.179	0.01
3144	ENSG00000125676	THOC2	chrX	-	123696720	123696842	123696720	123696835	123697680	123697751	3144	1.87257e+17	0,0,0,0,1,0	125241	0,0	156	150	1	1	1.0,1.0,1.0,1.0,0.994,1.0	1.0,1.0	-0.001
3145	ENSG00000138459	SLC35A5	chr3	+	112581178	112581326	112581244	112581326	112580545	112580706	3145	33,35,26,33,21,29	4,0,0,0,0,0	24,34	0,0	215	150	1	1	0.852,1.0,1.0,1.0,1.0,1.0	1.0,1.0	-0.025
3146	ENSG00000125740	FOSB	chr19	+	45470628	45470949	45470745	45470949	45467994	45468712	3146	2,0,0,0,3,2	0,1,0,0,0,0	5,1	0,0	266	150	1	1	1.0,0.0,NA,NA,1.0,1.0	1.0,1.0	-0.25
3147	ENSG00000248712	CCDC153	chr11	-	119193150	119193885	119193150	119193243	119194922	119194994	3147	0,0,1,0,0,0	0,0,2,2,2,0	0,0	1,0	300	150	1	1	NA,NA,0.2,0.0,0.0,NA	0.0,NA	0.067
3149	ENSG00000134480	CCNH	chr5	-	87407975	87408186	87407975	87408006	87409289	87409363	3149	5.02759e+17	0,2,0,2,0,4	419673	0,1	300	150	1	1	1.0,0.995,1.0,0.993,1.0,0.987	1.0,0.997	-0.003
3151	ENSG00000227057	WDR46	chr6	-	33287964	33288026	33287964	33288002	33288147	33288235	3151	6.36817e+17	0,0,1,2,4,1	486769	0,3	173	150	1	1	1.0,1.0,0.998,0.996,0.992,0.998	1.0,0.996	-0.001
3152	ENSG00000227057	WDR46	chr6	-	33288803	33289013	33288803	33288887	33289101	33289527	3152	5.13759e+17	0,0,0,0,4,0	413547	0,0	275	150	1	1	1.0,1.0,1.0,1.0,0.986,1.0	1.0,1.0	-0.002
3153	ENSG00000165801	ARHGEF40	chr14	+	21075622	21075765	21075644	21075765	21075331	21075499	3153	0,0,0,0,0,0	19,51,78,42,46,49	1,0	49,69	171	150	1	1	0.0,0.0,0.0,0.0,0.0,0.0	0.018,0.0	-0.009
3154	ENSG00000165801	ARHGEF40	chr14	+	21076535	21076643	21076562	21076643	21076359	21076456	3154	0,0,0,0,0,1	52,49,126,84,104,64	0,0	87,83	176	150	1	1	0.0,0.0,0.0,0.0,0.0,0.013	0.0,0.0	0.002
3155	ENSG00000165801	ARHGEF40	chr14	+	21087000	21087463	21087319	21087463	21085688	21085866	3155	34,61,69,51,73,40	0,0,0,0,0,0	40,54	0,1	300	150	1	1	1.0,1.0,1.0,1.0,1.0,1.0	1.0,0.964	0.018
3158	ENSG00000103356	EARS2	chr16	-	23529743	23529917	23529743	23529897	23532656	23532765	3158	0,0,0,0,2,0	1.50182e+17	1,0	116200	169	150	1	1	0.0,0.0,0.0,0.0,0.011,0.0	0.008,0.0	-0.002
3159	ENSG00000064115	TM7SF3	chr12	-	26999525	26999676	26999525	26999648	27003235	27003390	3159	3.66625e+17	2,0,4,4,0,0	342592	2,5	177	150	1	1	0.994,1.0,0.99,0.99,1.0,1.0	0.993,0.99	0.004
3160	ENSG00000064115	TM7SF3	chr12	-	26999525	26999766	26999525	26999648	27003235	27003390	3160	57,105,80,70,76,59	2,0,4,4,0,0	54,90	2,5	267	150	0.0520848	0.498778	0.941,1.0,0.918,0.908,1.0,1.0	0.938,0.91	0.037
3161	ENSG00000064115	TM7SF3	chr12	-	26999525	26999766	26999525	26999676	27003235	27003390	3161	0,13,15,2,11,5	3.09533e+17	0,11	288513	239	150	0.87131	1	0.0,0.015,0.022,0.003,0.019,0.009	0.0,0.013	0.005
3163	ENSG00000152292	SH2D6	chr2	+	85422429	85422490	85422436	85422490	85422202	85422314	3163	0,0,0,0,0,1	0,0,0,0,0,0	0,0	0,1	156	150	1	1	NA,NA,NA,NA,NA,1.0	NA,0.0	1
3165	ENSG00000174227	PIGG	chr4	+	500395	500601	500461	500601	499257	499489	3165	95,141,108,119,127,96	1,0,1,0,0,0	68124	0,0	215	150	1	1	0.985,1.0,0.987,1.0,1.0,1.0	1.0,1.0	-0.005
3166	ENSG00000065029	ZNF76	chr6	+	35290252	35290382	35290265	35290382	35287645	35287845	3166	1,0,1,0,0,2	68,100,69,45,84,53	0,0	26,75	162	150	1	1	0.013,0.0,0.013,0.0,0.0,0.034	0.0,0.0	0.01
3167	ENSG00000065029	ZNF76	chr6	+	35292539	35292787	35292553	35292787	35291557	35291737	3167	3,6,0,3,0,1	43,64,52,32,26,42	2,3	35,41	163	150	0.625082	1	0.06,0.079,0.0,0.079,0.0,0.021	0.05,0.063	-0.017
3169	ENSG00000102081	FMR1	chrX	+	147944868	147945051	147944904	147945051	147943130	147943326	3169	147,176,131,95,147,118	24,35,20,17,21,31	98133	23,30	185	150	0.233153	1	0.832,0.803,0.842,0.819,0.85,0.755	0.776,0.782	0.038
3170	ENSG00000102081	FMR1	chrX	+	147944868	147945051	147944943	147945051	147943130	147943326	3170	1.80207e+17	28,44,26,11,24,21	124163	8,29	224	150	0.322124	1	0.811,0.759,0.8,0.888,0.823,0.817	0.912,0.79	-0.035
3171	ENSG00000102081	FMR1	chrX	+	147944904	147945051	147944943	147945051	147943130	147943326	3171	57,66,44,52,41,53	28,44,26,11,24,21	49,60	8,29	188	150	0.186208	0.983365	0.619,0.545,0.575,0.79,0.577,0.668	0.83,0.623	-0.097
3172	ENSG00000175455	CCDC14	chr3	-	123913724	123915718	123913724	123915132	123931101	123931234	3172	1.05177e+17	5,6,2,1,2,0	96204	2,6	300	150	0.355059	1	0.913,0.937,0.966,0.988,0.962,1.0	0.96,0.944	0.009
3173	ENSG00000175455	CCDC14	chr3	-	123955842	123956115	123955842	123955965	123956354	123956427	3173	92,136,105,100,92,90	2,0,0,0,0,0	56104	0,0	299	150	1	1	0.958,1.0,1.0,1.0,1.0,1.0	1.0,1.0	-0.007
3174	ENSG00000280670	CCDC163	chr1	-	45495417	45495545	45495417	45495473	45496555	45496623	3174	16,19,5,10,23,13	1,3,1,9,4,0	17,12	1,0	221	150	0.002442	0.0815969	0.916,0.811,0.772,0.43,0.796,1.0	0.92,1.0	-0.172
3175	ENSG00000105171	POP4	chr19	+	29610319	29610632	29610408	29610632	29608656	29608709	3175	0,1,0,2,0,2	3.70559e+17	0,0	325439	238	150	1	1	0.0,0.001,0.0,0.004,0.0,0.003	0.0,0.0	0.001
3179	ENSG00000184792	OSBP2	chr22	+	30888222	30888340	30888226	30888340	30887425	30887618	3179	3.56555e+17	0,1,3,1,0,1	312453	0,3	153	150	1	1	1.0,0.998,0.995,0.998,1.0,0.998	1.0,0.993	0.002
3180	ENSG00000184792	OSBP2	chr22	+	30889176	30889234	30889179	30889234	30888222	30888340	3180	3.82564e+17	21,29,29,30,22,17	284479	35,30	152	150	0.000957467	0.0460632	0.947,0.95,0.954,0.953,0.953,0.964	0.889,0.94	0.039
3181	ENSG00000184792	OSBP2	chr22	+	30906193	30907824	30906196	30907824	30905836	30906069	3181	17,26,32,31,14,21	3.31452e+17	15,32	310506	152	150	0.952835	1	0.048,0.054,0.057,0.06,0.04,0.053	0.046,0.059	-0.001
3183	ENSG00000143398	PIP5K1A	chr1	+	151224244	151224279	151224247	151224279	151197948	151198117	3183	0,0,1,0,0,5	0,10,3,2,8,0	0,20	3,0	152	150	1	1	NA,0.0,0.248,0.0,0.0,1.0	0.0,1.0	-0.25
3184	ENSG00000143398	PIP5K1A	chr1	+	151224244	151224279	151224247	151224279	151198552	151199081	3184	1.82248e+17	3.3746e+17	154239	256417	152	150	0.884455	1	0.348,0.347,0.365,0.352,0.394,0.415	0.373,0.361	0.003
3186	ENSG00000143398	PIP5K1A	chr1	+	151224244	151224279	151224247	151224279	151213516	151213547	3186	0,2,0,0,0,0	0,4,0,0,2,0	0,0	6,0	152	150	1	1	NA,0.33,NA,NA,0.0,NA	0.0,NA	0.165
3187	ENSG00000008710	PKD1	chr16	-	2097727	2097780	2097727	2097777	2097867	2097984	3187	92,70,76,87,72,45	28,35,20,12,27,17	82,76	19,19	152	150	0.247871	1	0.764,0.664,0.789,0.877,0.725,0.723	0.81,0.798	-0.047
3188	ENSG00000008710	PKD1	chr16	-	2105321	2105707	2105321	2105474	2105864	2106024	3188	6,8,0,0,4,0	93,138,65,79,61,56	0,0	61,93	300	150	0.677547	1	0.031,0.028,0.0,0.0,0.032,0.0	0.0,0.0	0.015
3190	ENSG00000197021	CXorf40B	chrX	-	149934376	149934573	149934376	149934568	149937432	149937480	3190	0,2,0,1,0,1	0,0,0,0,1,0	0,3	1,0	154	150	1	1	NA,1.0,NA,1.0,0.0,1.0	0.0,1.0	0.25
3191	ENSG00000125744	RTN2	chr19	-	45495094	45495214	45495094	45495139	45496791	45497055	3191	5,7,12,6,7,12	36,71,40,35,52,44	3,2	30,50	224	150	0.0072465	0.163177	0.085,0.062,0.167,0.103,0.083,0.154	0.063,0.026	0.065
3192	ENSG00000133835	HSD17B4	chr5	+	119475677	119475727	119475705	119475727	119474400	119474460	3192	0,2,0,0,0,0	5.2674e+17	0,0	351583	177	150	1	1	0.0,0.002,0.0,0.0,0.0,0.0	0.0,0.0	0
3195	ENSG00000110075	PPP6R3	chr11	+	68566998	68567166	68567013	68567166	68564302	68564432	3195	2,0,0,2,0,0	4.14619e+17	0,2	321498	164	150	1	1	0.004,0.0,0.0,0.004,0.0,0.0	0.0,0.004	-0.001
3196	ENSG00000110075	PPP6R3	chr11	+	68587797	68588024	68587926	68588024	68575957	68576043	3196	0,2,8,6,3,1	95,142,88,87,102,21	1,8	75,90	278	150	0.352478	1	0.0,0.008,0.047,0.036,0.016,0.025	0.007,0.046	-0.004
3197	ENSG00000110075	PPP6R3	chr11	+	68587797	68588024	68587944	68588024	68575957	68576043	3197	27,45,46,29,25,42	4,13,5,8,0,7	27,49	6,0	296	150	0.138078	0.851344	0.774,0.637,0.823,0.648,1.0,0.753	0.695,1.0	-0.075
3198	ENSG00000110075	PPP6R3	chr11	+	68587797	68588024	68587977	68588024	68575957	68576043	3198	1.27169e+17	0,7,9,4,5,13	102164	0,0	300	150	3.03274e-06	0.000992025	1.0,0.923,0.89,0.936,0.92,0.813	1.0,1.0	-0.086
3199	ENSG00000110075	PPP6R3	chr11	+	68587926	68588024	68587944	68588024	68575957	68576043	3199	122,185,126,110,124,62	4,13,5,8,0,7	101131	6,0	167	150	0.0783394	0.638112	0.965,0.927,0.958,0.925,1.0,0.888	0.938,1.0	-0.025
3200	ENSG00000110075	PPP6R3	chr11	+	68587926	68588024	68587977	68588024	68575957	68576043	3200	2.22309e+17	0,7,9,4,5,13	176246	0,0	200	150	0.000155441	0.013801	1.0,0.971,0.95,0.974,0.97,0.885	1.0,1.0	-0.042
3201	ENSG00000110075	PPP6R3	chr11	+	68587944	68588024	68587977	68588024	68575957	68576043	3201	104,137,105,96,90,78	0,7,9,4,5,13	81115	0,0	182	150	9.66262e-06	0.00230113	1.0,0.942,0.906,0.952,0.937,0.832	1.0,1.0	-0.072
3202	ENSG00000110075	PPP6R3	chr11	+	68587797	68588024	68587926	68588024	68583042	68583129	3202	2,2,11,10,3,1	2.73324e+17	2,6	200358	278	150	0.840792	1	0.004,0.003,0.028,0.025,0.006,0.002	0.005,0.009	0.004
3203	ENSG00000110075	PPP6R3	chr11	+	68587797	68588024	68587944	68588024	68583042	68583129	3203	29,45,49,33,25,42	2,35,20,20,14,22	28,47	6,20	296	150	0.390581	1	0.88,0.395,0.554,0.455,0.475,0.492	0.703,0.544	-0.082
3204	ENSG00000110075	PPP6R3	chr11	+	68587797	68588024	68587977	68588024	68583042	68583129	3204	1.29169e+17	46,33,17,31,27,20	103162	26,26	300	150	0.702602	1	0.584,0.719,0.814,0.661,0.68,0.739	0.665,0.757	-0.012
3205	ENSG00000110075	PPP6R3	chr11	+	68587926	68588024	68587944	68588024	68583042	68583129	3205	3.00367e+17	2,35,20,20,14,22	226399	6,20	167	150	0.045601	0.461999	0.993,0.904,0.916,0.914,0.946,0.929	0.971,0.947	-0.025
3206	ENSG00000110075	PPP6R3	chr11	+	68587926	68588024	68587977	68588024	68583042	68583129	3206	4.00491e+17	46,33,17,31,27,20	301514	26,26	200	150	0.405489	1	0.867,0.918,0.938,0.887,0.909,0.936	0.897,0.937	-0.008
3207	ENSG00000110075	PPP6R3	chr11	+	68587944	68588024	68587977	68588024	68583042	68583129	3207	102,159,120,108,104,93	46,33,17,31,27,20	81135	26,26	182	150	0.893069	1	0.646,0.799,0.853,0.742,0.76,0.793	0.72,0.811	0
3210	ENSG00000110075	PPP6R3	chr11	+	68613065	68615252	68614631	68615252	68609903	68610023	3210	4.1249e+17	0,5,0,4,1,3	309408	6,2	300	150	0.275609	1	1.0,0.98,1.0,0.978,0.995,0.982	0.963,0.99	0.013
3211	ENSG00000113108	APBB3	chr5	-	140561586	140561722	140561586	140561701	140561843	140561849	3211	11,8,9,10,1,3	5,11,5,4,1,4	12,8	4,7	170	150	0.618452	1	0.66,0.391,0.614,0.688,0.469,0.398	0.726,0.502	-0.077
3212	ENSG00000113108	APBB3	chr5	-	140561586	140561722	140561586	140561701	140562099	140562227	3212	9,6,4,5,1,2	14,10,19,14,6,0	11,5	3,11	170	150	0.161165	0.92561	0.362,0.346,0.157,0.24,0.128,1.0	0.764,0.286	-0.153
3214	ENSG00000134852	CLOCK	chr4	-	55438281	55438537	55438281	55438407	55442431	55442634	3214	40,36,33,25,42,33	3,0,0,2,0,0	22,30	0,0	279	150	1	1	0.878,1.0,1.0,0.87,1.0,1.0	1.0,1.0	-0.042
3216	ENSG00000215788	TNFRSF25	chr1	-	6462862	6462970	6462862	6462956	6463071	6463127	3216	28,38,41,40,36,10	1,3,1,4,1,0	18,29	2,0	163	150	0.301247	1	0.963,0.921,0.974,0.902,0.971,1.0	0.892,1.0	0.009
3217	ENSG00000215788	TNFRSF25	chr1	-	6462862	6463127	6462862	6462970	6464374	6464453	3217	33,51,50,48,42,19	5,0,8,2,2,2	30,41	2,2	300	150	0.839392	1	0.767,1.0,0.758,0.923,0.913,0.826	0.882,0.911	-0.032
3218	ENSG00000215788	TNFRSF25	chr1	-	6462862	6463147	6462862	6462970	6464374	6464453	3218	4,6,10,10,14,8	5,0,8,2,2,2	1,6	2,2	300	150	0.338282	1	0.286,1.0,0.385,0.714,0.778,0.667	0.2,0.6	0.238
3219	ENSG00000215788	TNFRSF25	chr1	-	6462862	6463147	6462862	6463127	6464374	6464453	3219	0,4,3,1,4,1	29,45,40,38,31,11	1,2	29,35	169	150	0.492668	1	0.0,0.073,0.062,0.023,0.103,0.075	0.03,0.048	0.017
3226	ENSG00000162231	NXF1	chr11	-	62794257	62794440	62794257	62794398	62794934	62795007	3226	3.17364e+17	16,39,15,27,17,25	215352	21,24	191	150	0.922974	1	0.94,0.88,0.934,0.882,0.925,0.877	0.889,0.92	0.002
3227	ENSG00000162231	NXF1	chr11	-	62796286	62796345	62796286	62796342	62796459	62796567	3227	4.32566e+17	3,4,3,2,2,3	304473	1,4	152	150	1	1	0.993,0.993,0.992,0.993,0.995,0.99	0.997,0.992	-0.002
3229	ENSG00000162729	IGSF8	chr1	-	160091339	160091631	160091339	160091608	160091807	160091938	3229	3,4,8,12,4,9	98,149,61,117,109,105	12,11	112116	172	150	0.0763821	0.631301	0.026,0.023,0.103,0.082,0.031,0.07	0.085,0.076	-0.025
3230	ENSG00000132906	CASP9	chr1	-	15506898	15507133	15506898	15507075	15507872	15507907	3230	0,1,0,0,0,0	23,55,35,36,41,37	0,2	26,41	207	150	0.668245	1	0.0,0.013,0.0,0.0,0.0,0.0	0.0,0.034	-0.015
3232	ENSG00000132535	DLG4	chr17	-	7204007	7204067	7204007	7204058	7204198	7204252	3232	1,0,1,2,5,1	35,42,34,31,35,26	2,2	13,30	158	150	0.35208	1	0.026,0.0,0.027,0.058,0.119,0.035	0.127,0.06	-0.049
3247	ENSG00000126107	HECTD3	chr1	-	45005793	45006116	45005793	45005883	45006691	45006795	3247	210,220,158,94,195,156	0,0,0,1,0,0	162186	0,0	300	150	1	1	1.0,1.0,1.0,0.979,1.0,1.0	1.0,1.0	-0.003
3248	ENSG00000160410	SHKBP1	chr19	+	40578096	40578212	40578122	40578212	40577556	40577630	3248	0,0,0,0,0,0	0,0,0,3,4,1	0,1	1,2	175	150	1	1	NA,NA,NA,0.0,0.0,0.0	0.0,0.3	-0.15
3249	ENSG00000160410	SHKBP1	chr19	+	40578096	40578212	40578153	40578212	40577556	40577630	3249	0,0,0,1,0,0	2.57316e+17	1,1	193232	206	150	1	1	0.0,0.0,0.0,0.004,0.0,0.0	0.004,0.003	-0.003
3250	ENSG00000160410	SHKBP1	chr19	+	40578122	40578212	40578153	40578212	40577556	40577630	3250	0,0,0,4,4,1	2.57316e+17	2,2	193232	180	150	1	1	0.0,0.0,0.0,0.016,0.014,0.004	0.009,0.007	-0.002
3251	ENSG00000160410	SHKBP1	chr19	+	40578447	40578542	40578461	40578542	40578153	40578212	3251	2,4,2,0,5,0	2.55308e+17	0,0	216246	163	150	1	1	0.007,0.012,0.007,0.0,0.019,0.0	0.0,0.0	0.007
3253	ENSG00000160410	SHKBP1	chr19	+	40590729	40590853	40590732	40590853	40586773	40586944	3253	2,1,0,0,0,0	0,0,0,0,0,1	0,1	0,0	152	150	1	1	1.0,1.0,NA,NA,NA,0.0	NA,1.0	-0.333
3255	ENSG00000160410	SHKBP1	chr19	+	40590729	40590853	40590732	40590853	40589081	40589178	3255	2,1,0,0,0,0	0,0,0,1,0,2	0,1	0,0	152	150	1	1	1.0,1.0,NA,0.0,NA,0.0	NA,1.0	-0.5
3256	ENSG00000160410	SHKBP1	chr19	+	40590729	40590853	40590732	40590853	40590243	40590422	3256	172,152,205,149,157,93	27,20,15,9,11,14	130121	7,9	152	150	0.0619723	0.551802	0.863,0.882,0.931,0.942,0.934,0.868	0.948,0.93	-0.036
3257	ENSG00000180071	ANKRD18A	chr9	-	38571357	38573129	38571357	38572059	38575475	38575698	3257	8,11,6,2,2,11	3,6,3,6,2,0	3,8	2,5	300	150	0.661564	1	0.571,0.478,0.5,0.143,0.333,1.0	0.429,0.444	0.068
3258	ENSG00000161526	SAP30BP	chr17	+	75705610	75706092	75706007	75706092	75704755	75704814	3258	21,21,15,11,8,15	3.66531e+17	10,19	300518	300	150	0.946143	1	0.028,0.019,0.019,0.012,0.009,0.018	0.016,0.018	0
3259	ENSG00000186185	KIF18B	chr17	-	44932055	44932242	44932055	44932206	44932672	44932773	3259	2.1924e+17	2,3,2,1,4,6	167230	4,0	185	150	0.593921	1	0.989,0.985,0.988,0.993,0.979,0.957	0.971,1.0	-0.004
3260	ENSG00000154845	PPP4R1	chr18	-	9550277	9550398	9550277	9550315	9553321	9553422	3260	6.02781e+17	0,0,0,0,4,0	368594	0,0	232	150	1	1	1.0,1.0,1.0,1.0,0.989,1.0	1.0,1.0	-0.002
3261	ENSG00000154845	PPP4R1	chr18	-	9595017	9595153	9595017	9595102	9614225	9614270	3261	2.33292e+17	2.48291e+17	130204	165236	200	150	0.176552	0.964667	0.413,0.429,0.45,0.442,0.392,0.402	0.371,0.393	0.039
3262	ENSG00000154845	PPP4R1	chr18	-	9595017	9595153	9595017	9595102	9614477	9614533	3262	64,87,67,66,65,55	0,0,0,0,0,0	42,72	0,2	200	150	0.568594	1	1.0,1.0,1.0,1.0,1.0,1.0	1.0,0.964	0.018
3264	ENSG00000221978	CCNL2	chr1	-	1390765	1391575	1390765	1390865	1392789	1392803	3264	1.51202e+17	0,1,2,2,0,1	111188	2,1	300	150	0.522455	1	1.0,0.99,0.972,0.965,1.0,0.985	0.965,0.989	0.008
3265	ENSG00000221978	CCNL2	chr1	-	1390765	1392803	1390765	1390865	1393395	1393460	3265	4.52696e+17	47,62,36,36,29,41	314488	33,55	300	150	0.163303	0.930275	0.828,0.849,0.854,0.86,0.889,0.819	0.826,0.816	0.029
3274	ENSG00000075413	MARK3	chr14	+	103468032	103468186	103468080	103468186	103467078	103467191	3274	3.72384e+17	52,135,66,85,50,63	223351	44,80	197	150	0.694274	1	0.845,0.684,0.777,0.721,0.813,0.779	0.794,0.77	-0.012
3276	ENSG00000141522	ARHGDIA	chr17	-	81869329	81869625	81869329	81869406	81869740	81869957	3276	5.08757e+23	2,9,5,4,1,3	45865690	0,13	300	150	1	1	0.999,0.997,0.998,0.998,1.0,0.999	1.0,0.995	0.001
3277	ENSG00000134283	PPHLN1	chr12	+	42374862	42375074	42374955	42375074	42355160	42355222	3277	3.09453e+17	0,0,0,0,2,0	281461	0,0	242	150	1	1	1.0,1.0,1.0,1.0,0.988,1.0	1.0,1.0	-0.002
3278	ENSG00000134283	PPHLN1	chr12	+	42445972	42446290	42445990	42446290	42442640	42442741	3278	19,23,19,24,13,18	26,35,18,28,14,9	22,25	30,29	167	150	0.584952	1	0.396,0.371,0.487,0.435,0.455,0.642	0.397,0.436	0.048
3279	ENSG00000134283	PPHLN1	chr12	+	42445972	42446290	42446065	42446290	42442640	42442741	3279	19,23,19,24,13,18	0,0,0,0,0,0	22,25	0,2	242	150	0.583296	1	1.0,1.0,1.0,1.0,1.0,1.0	1.0,0.886	0.057
3280	ENSG00000134283	PPHLN1	chr12	+	42445990	42446290	42446065	42446290	42442640	42442741	3280	26,35,18,28,14,9	0,0,0,0,0,0	30,29	0,2	224	150	0.519274	1	1.0,1.0,1.0,1.0,1.0,1.0	1.0,0.907	0.046
3281	ENSG00000108786	HSD17B1	chr17	+	42554401	42554582	42554404	42554582	42553438	42553618	3281	14,14,13,3,9,2	44,60,29,17,0,24	9,5	14,24	152	150	0.92705	1	0.239,0.187,0.307,0.148,1.0,0.076	0.388,0.171	0.047
3282	ENSG00000108786	HSD17B1	chr17	+	42554401	42554582	42554404	42554582	42553793	42553887	3282	5,17,3,0,4,0	55,35,20,16,18,15	2,2	20,11	152	150	0.964942	1	0.082,0.324,0.129,0.0,0.18,0.0	0.09,0.152	-0.002
3286	ENSG00000134291	TMEM106C	chr12	+	47965281	47966229	47966088	47966229	47964208	47964423	3286	8.26105e+21	0,2,0,3,0,0	8271187	0,0	300	150	1	1	1.0,0.996,1.0,0.994,1.0,1.0	1.0,1.0	-0.002
3287	ENSG00000134291	TMEM106C	chr12	+	47968132	47968488	47968255	47968488	47967207	47967261	3287	7.53113e+22	2,2,0,1,2,1	7221174	0,0	272	150	1	1	0.995,0.997,1.0,0.998,0.997,0.998	1.0,1.0	-0.002
3289	ENSG00000244026	FAM86DP	chr3	-	75426449	75426621	75426449	75426599	75430831	75430914	3289	2,1,7,6,2,0	29,31,29,21,10,13	0,1	15,27	171	150	0.00326205	0.099397	0.057,0.028,0.175,0.2,0.149,0.0	0.0,0.031	0.086
3291	ENSG00000005471	ABCB4	chr7	-	87406287	87406515	87406287	87406494	87408036	87408234	3291	0,4,2,0,0,0	0,3,7,3,0,0	2,0	2,4	170	150	1	1	NA,0.541,0.201,0.0,NA,NA	0.469,0.0	0.013
3294	ENSG00000077380	DYNC1I2	chr2	+	171707232	171707377	171707286	171707377	171692776	171692894	3294	0,0,0,1,0,0	4.80654e+17	0,0	362618	203	150	1	1	0.0,0.0,0.0,0.002,0.0,0.0	0.0,0.0	0
3295	ENSG00000077380	DYNC1I2	chr2	+	171747775	171748411	171747778	171748411	171745801	171745927	3295	8.11108e+18	33,100,35,48,66,51	585941	30,57	152	150	0.248827	1	0.96,0.915,0.955,0.941,0.914,0.936	0.951,0.942	-0.01
3300	ENSG00000130816	DNMT1	chr19	-	10180349	10180569	10180349	10180529	10180777	10180885	3300	3.51483e+17	9,6,6,1,6,3	276389	0,12	189	150	0.599677	1	0.969,0.985,0.976,0.996,0.976,0.988	1.0,0.963	0
3301	ENSG00000130816	DNMT1	chr19	-	10180777	10180885	10180777	10180836	10182040	10182077	3301	5.33687e+17	0,0,0,0,0,0	425577	0,1	198	150	1	1	1.0,1.0,1.0,1.0,1.0,1.0	1.0,0.998	0.001
3304	ENSG00000273611	ZNHIT3	chr17	+	36493925	36494006	36493959	36494006	36492812	36492899	3304	4.14593e+17	4,0,0,4,0,1	278447	0,2	183	150	1	1	0.988,1.0,1.0,0.987,1.0,0.997	1.0,0.995	-0.002
3317	ENSG00000142864	SERBP1	chr1	-	67424199	67424322	67424199	67424277	67424887	67424959	3317	1.88924e+23	3.87956e+23	11431795	31514411	194	150	0.390122	1	0.274,0.247,0.221,0.23,0.242,0.243	0.219,0.239	0.014
3318	ENSG00000142864	SERBP1	chr1	-	67424199	67424322	67424199	67424277	67425082	67425223	3318	4.73686e+17	0,0,5,0,0,1	283463	0,0	194	150	1	1	1.0,1.0,0.981,1.0,1.0,0.997	1.0,1.0	-0.004
3319	ENSG00000142864	SERBP1	chr1	-	67424887	67424977	67424887	67424959	67425082	67425223	3319	2.93339e+23	2.38031e+23	20373211	18012468	167	150	0.826468	1	0.525,0.525,0.524,0.529,0.521,0.535	0.504,0.539	0.005
3320	ENSG00000105825	TFPI2	chr7	-	93887260	93887431	93887260	93887355	93889034	93889223	3320	2.39835e+23	79,115,50,61,85,86	8401385	24,41	225	150	0.179558	0.966192	0.953,0.953,0.946,0.939,0.949,0.952	0.959,0.957	-0.009
3325	ENSG00000144224	UBXN4	chr2	+	135753538	135754277	135754158	135754277	135748266	135748369	3325	3.14423e+17	0,0,0,0,0,0	277409	2,0	300	150	1	1	1.0,1.0,1.0,1.0,1.0,1.0	0.986,1.0	0.007
3327	ENSG00000159147	DONSON	chr21	-	33584589	33584768	33584589	33584726	33585977	33586181	3327	2.06315e+17	0,7,4,0,1,4	233340	0,2	191	150	0.87715	1	1.0,0.972,0.979,1.0,0.995,0.976	1.0,0.993	-0.009
3328	ENSG00000159147	DONSON	chr21	-	33585977	33586181	33585977	33586060	33587521	33587602	3328	2.35348e+17	0,0,1,0,0,1	224312	0,0	270	150	1	1	1.0,1.0,0.993,1.0,1.0,0.991	1.0,1.0	-0.003
3329	ENSG00000108641	B9D1	chr17	-	19347783	19347880	19347783	19347872	19357839	19357951	3329	1.50165e+17	1,1,3,0,1,1	90115	2,0	157	150	1	1	0.993,0.994,0.973,1.0,0.993,0.991	0.977,1.0	0.002
3330	ENSG00000116285	ERRFI1	chr1	-	8015307	8015400	8015307	8015384	8015494	8015692	3330	12,35,3,5,1,3	2.91351e+17	10,16	101196	165	150	0.00200674	0.0704626	0.036,0.083,0.011,0.02,0.004,0.014	0.083,0.069	-0.048
3331	ENSG00000116786	PLEKHM2	chr1	+	15731888	15732048	15731949	15732048	15731191	15731257	3331	4.40445e+17	6,14,5,14,12,15	277355	12,11	210	150	0.572845	1	0.981,0.958,0.983,0.943,0.941,0.919	0.943,0.958	0.004
3336	ENSG00000126453	BCL2L12	chr19	+	49667018	49667161	49667021	49667161	49666684	49666799	3336	4.24433e+17	14,25,37,18,20,28	331443	25,49	152	150	0.0428235	0.448768	0.968,0.945,0.9,0.94,0.943,0.91	0.929,0.899	0.02
3337	ENSG00000133816	MICAL2	chr11	+	12275982	12276166	12275985	12276166	12259794	12259897	3337	1,1,1,0,10,1	7,5,0,0,2,1	3,6	5,3	152	150	1	1	0.124,0.165,1.0,NA,0.831,0.497	0.372,0.664	0.005
3338	ENSG00000111364	DDX55	chr12	+	123605864	123605981	123605930	123605981	123602127	123602256	3338	7,7,13,6,14,4	133,153,100,79,121,61	2,2	73121	215	150	0.000706311	0.0368885	0.035,0.031,0.083,0.05,0.075,0.044	0.019,0.011	0.038
3339	ENSG00000111364	DDX55	chr12	+	123607431	123607662	123607603	123607662	123606072	123606159	3339	1.64218e+17	0,1,0,0,0,0	109197	0,0	300	150	1	1	1.0,0.991,1.0,1.0,1.0,1.0	1.0,1.0	-0.002
3341	ENSG00000111364	DDX55	chr12	+	123607599	123607662	123607603	123607662	123607431	123607523	3341	1.71212e+17	0,4,0,0,3,0	109184	0,0	153	150	1	1	1.0,0.981,1.0,1.0,0.981,1.0	1.0,1.0	-0.006
3342	ENSG00000111364	DDX55	chr12	+	123609938	123610128	123610002	123610128	123608679	123608829	3342	2.13343e+17	15,21,15,6,16,9	159253	14,24	213	150	0.0635593	0.55794	0.909,0.92,0.917,0.965,0.882,0.92	0.889,0.881	0.034
3343	ENSG00000004139	SARM1	chr17	+	28385039	28385275	28385099	28385275	28384838	28384930	3343	43,42,34,33,13,16	2,0,0,0,0,0	22,32	0,0	209	150	1	1	0.939,1.0,1.0,1.0,1.0,1.0	1.0,1.0	-0.01
3344	ENSG00000004139	SARM1	chr17	+	28388173	28388539	28388349	28388539	28385430	28385466	3344	10,2,0,0,1,1	0,0,0,0,0,0	0,3	0,1	300	150	1	1	1.0,1.0,NA,NA,1.0,1.0	NA,0.6	0.4
3345	ENSG00000004139	SARM1	chr17	+	28388349	28388539	28388359	28388539	28388173	28388276	3345	22,30,31,14,21,15	5,4,0,4,0,0	36,26	12,0	159	150	0.178983	0.965215	0.806,0.876,1.0,0.768,1.0,1.0	0.739,1.0	0.039
3347	ENSG00000133216	EPHB2	chr1	+	22896410	22896478	22896413	22896478	22895471	22895580	3347	46,33,21,33,28,39	2.34366e+17	25,38	147246	152	150	0.479703	1	0.162,0.082,0.108,0.168,0.093,0.143	0.144,0.132	-0.012
3349	ENSG00000116815	CD58	chr1	-	116519230	116519302	116519230	116519267	116521905	116521983	3349	2,4,3,2,6,3	45,94,62,56,32,59	0,4	47,60	184	150	0.288769	1	0.035,0.034,0.038,0.028,0.133,0.04	0.0,0.052	0.025
3351	ENSG00000171606	ZNF274	chr19	+	58185696	58185838	58185711	58185838	58183920	58183998	3351	0,1,0,0,0,0	12,30,18,17,13,20	0,1	22,11	164	150	1	1	0.0,0.03,0.0,0.0,0.0,0.0	0.0,0.077	-0.034
3353	ENSG00000058453	CROCC	chr1	+	16946258	16946405	16946299	16946405	16945461	16945606	3353	104,119,63,61,73,54	0,9,0,0,0,0	67,85	0,0	190	150	0.61992	1	1.0,0.913,1.0,1.0,1.0,1.0	1.0,1.0	-0.014
3354	ENSG00000058453	CROCC	chr1	+	16953301	16954357	16954222	16954357	16946760	16946991	3354	25,38,29,39,34,23	0,0,0,0,0,2	11,31	0,0	300	150	1	1	1.0,1.0,1.0,1.0,1.0,0.852	1.0,1.0	-0.025
3355	ENSG00000162711	NLRP3	chr1	+	247434102	247434273	247434162	247434273	247423846	247425599	3355	0,1,4,2,6,7	0,0,0,1,0,0	7,11	0,0	209	150	1	1	NA,1.0,1.0,0.589,1.0,1.0	1.0,1.0	-0.082
3356	ENSG00000162711	NLRP3	chr1	+	247434102	247434273	247434162	247434273	247429584	247429755	3356	5,10,14,9,25,19	0,0,0,0,0,0	5,9	2,0	209	150	0.587775	1	1.0,1.0,1.0,1.0,1.0,1.0	0.642,1.0	0.179
3357	ENSG00000082213	C5orf22	chr5	+	31538259	31538689	31538483	31538689	31535743	31535893	3357	107,150,108,161,99,85	4,14,7,4,8,2	75185	5,10	300	150	0.855967	1	0.93,0.843,0.885,0.953,0.861,0.955	0.882,0.902	0.013
3361	ENSG00000197119	SLC25A29	chr14	-	100295625	100295993	100295625	100295697	100298841	100298885	3361	0,1,1,4,3,11	0,0,0,2,0,4	7,6	0,0	300	150	1	1	NA,1.0,1.0,0.5,1.0,0.579	1.0,1.0	-0.184
3362	ENSG00000168661	ZNF30	chr19	+	34933624	34933723	34933627	34933723	34931842	34931993	3362	16,14,6,6,2,6	11,17,13,6,17,12	4,8	0,11	152	150	0.122666	0.80598	0.589,0.448,0.313,0.497,0.104,0.33	1.0,0.418	-0.329
3364	ENSG00000140395	WDR61	chr15	-	78285260	78285724	78285260	78285339	78286040	78286133	3364	15,32,14,30,12,11	2.88341e+17	13,28	290386	300	150	0.660967	1	0.025,0.045,0.023,0.045,0.025,0.025	0.022,0.035	0.003
3365	ENSG00000140395	WDR61	chr15	-	78292615	78292885	78292615	78292788	78293166	78293272	3365	2,13,13,18,7,4	3.00482e+17	5,4	328502	246	150	0.104113	0.733557	0.004,0.016,0.018,0.025,0.012,0.009	0.009,0.005	0.007
3366	ENSG00000140395	WDR61	chr15	-	78292615	78292885	78292615	78292788	78294945	78294973	3366	0,0,0,0,1,0	0,0,0,0,0,0	0,0	2,0	246	150	1	1	NA,NA,NA,NA,1.0,NA	0.0,NA	1
3368	ENSG00000151923	TIAL1	chr10	-	119580470	119580846	119580470	119580538	119581921	119582009	3368	19,26,36,40,40,41	3,4,5,10,8,15	24,53	5,13	300	150	0.822857	1	0.76,0.765,0.783,0.667,0.714,0.577	0.706,0.671	0.022
3369	ENSG00000151923	TIAL1	chr10	-	119582458	119582608	119582458	119582557	119588151	119588248	3369	2.30275e+17	2.34348e+17	207346	277491	200	150	0.364053	1	0.424,0.372,0.357,0.308,0.376,0.417	0.359,0.346	0.023
3370	ENSG00000180879	SSR4	chrX	+	153796433	153796552	153796438	153796552	153795662	153795861	3370	107,104,85,80,79,66	0,5,4,1,1,2	103,71	0,5	154	150	0.743111	1	1.0,0.953,0.954,0.987,0.987,0.97	1.0,0.933	0.009
3372	ENSG00000143801	PSEN2	chr1	+	226891742	226891844	226891745	226891844	226891277	226891361	3372	61,56,36,40,47,33	23,47,29,15,30,30	34,48	26,32	152	150	0.61333	1	0.724,0.54,0.551,0.725,0.607,0.521	0.563,0.597	0.031
3373	ENSG00000173611	SCAI	chr9	-	124971670	124971844	124971670	124971762	124975246	124975389	3373	18,18,6,7,4,11	0,0,3,1,0,0	13,11	2,4	231	150	0.0001581	0.0138393	1.0,1.0,0.565,0.82,1.0,1.0	0.808,0.641	0.173
3374	ENSG00000173611	SCAI	chr9	-	124971670	124971844	124971670	124971762	124976113	124976186	3374	45,54,25,22,23,43	0,0,0,0,4,0	23,33	0,1	231	150	0.440186	1	1.0,1.0,1.0,1.0,0.789,1.0	1.0,0.955	-0.013
3375	ENSG00000160957	RECQL4	chr8	-	144514935	144515072	144514935	144515042	144515149	144515242	3375	2.29271e+17	3,5,9,9,2,1	173203	4,12	179	150	0.0409944	0.436267	0.985,0.978,0.956,0.954,0.987,0.993	0.973,0.934	0.022
[truncated: 4,216 more rows]

## Sheet: A5SS.MATS.JC
ID	GeneID	geneSymbol	chr	strand	longExonStart_0base	longExonEnd	shortES	shortEE	flankingES	flankingEE	ID	IJC_SAMPLE_1	SJC_SAMPLE_1	IJC_SAMPLE_2	SJC_SAMPLE_2	IncFormLen	SkipFormLen	PValue	FDR	IncLevel1	IncLevel2	IncLevelDifference
0	ENSG00000179195	ZNF664	chr12	+	123973218	123973352	123973218	123973303	123973885	123974553	0	86,91,102,90,65,84	50,55,39,61,32,31	84103	33,56	198	150	0.658911	1	0.566,0.556,0.665,0.528,0.606,0.672	0.659,0.582	-0.022
2	ENSG00000075711	DLG1	chr3	-	197297672	197298115	197298072	197298115	197297185	197297235	2	124,153,105,118,74,70	0,0,0,0,0,0	68125	1,0	300	150	1	1	1.0,1.0,1.0,1.0,1.0,1.0	0.971,1.0	0.014
3	ENSG00000167543	TP53I13	chr17	+	29568277	29568548	29568277	29568508	29569017	29569086	3	0,10,20,7,6,10	25,35,30,14,5,8	2,1	5,47	189	150	0.000316955	0.0184995	0.0,0.185,0.346,0.284,0.488,0.498	0.241,0.017	0.171
4	ENSG00000170291	ELP5	chr17	+	7254582	7254803	7254582	7254766	7256856	7257038	4	4.30541e+17	4,0,0,4,13,0	388533	0,9	186	150	0.786215	1	0.989,1.0,1.0,0.989,0.959,1.0	1.0,0.979	0
5	ENSG00000116857	TMEM9	chr1	-	201146739	201146848	201146770	201146848	201143819	201143951	5	1.00812e+19	3,1,0,2,0,0	7201152	3,0	180	150	1	1	0.996,0.999,1.0,0.997,1.0,1.0	0.995,1.0	0.001
6	ENSG00000116857	TMEM9	chr1	-	201153782	201153959	201153848	201153959	201151760	201151852	6	0,0,0,4,0,0	7,21,30,13,23,5	2,0	20,14	215	150	0.277984	1	0.0,0.0,0.0,0.177,0.0,0.0	0.065,0.0	-0.003
7	ENSG00000116857	TMEM9	chr1	-	201153782	201153959	201153857	201153959	201151760	201151852	7	0,2,0,4,2,0	9.02108e+18	2,0	6731079	224	150	1	1	0.0,0.001,0.0,0.004,0.002,0.0	0.002,0.0	0
[truncated: 4,137 more rows]

## Sheet: MXE.MATS.JC
ID	GeneID	geneSymbol	chr	strand	1stExonStart_0base	1stExonEnd	2ndExonStart_0base	2ndExonEnd	upstreamES	upstreamEE	downstreamES	downstreamEE	ID	IJC_SAMPLE_1	SJC_SAMPLE_1	IJC_SAMPLE_2	SJC_SAMPLE_2	IncFormLen	SkipFormLen	PValue	FDR	IncLevel1	IncLevel2	IncLevelDifference
[truncated: 12,452 more rows]

[truncated: 2 more sheets: RI.MATS.JC, SE.MATS.JC]
